# Supplementary material for: (Z)-N-(2,6-Diiso­propyl­phen­yl)-1-[(2-meth­oxyphen­yl)amino]­methanimine oxide
Source: IUCrdata. 2024 Oct 21;9(Pt 10):x240988. doi: 10.1107/S241431462400988X (PMC11660170; doi:10.1107/S241431462400988X)
Supplement: Supplementary file 1 [file x-09-x240988-sup1.cif]

##############################################################################
#                                                                            #
# This CIF contains the data for a data article accepted for                 #
# publication in IUCrData. It conforms to the requirements of                #
# Notes for Authors for IUCrData, and has been                               #
# peer reviewed under the auspices of IUCrData.                              #
#                                                                            #
# Full details of the Crystallographic Information File format               #
# are given in the paper "The Crystallographic Information File (CIF):       #
# a New Standard Archive File for Crystallography" by S. R. Hall, F. H.      #
# Allen and I. D. Brown [Acta Cryst. (1991), A47, 655-685].                  #
#                                                                            #
# The current version of the core CIF dictionary is obtainable from          #
# ftp://ftp.iucr.org/pub/cif_core.dic.                                       #
#                                                                            #
# Software is freely available for graphical display of the structure(s)     #
# in this CIF. For information consult the CIF software page                 #
# http://www.iucr.org/resources/cif/software.                                #
#                                                                            #
# This file may be used for bona fide research purposes within the           #
# scientific community so long as proper attribution is given to the data    # 
# article from which it was obtained.                                        #
#                                                                            #
##############################################################################
data_I
_audit_creation_method
;
Olex2 1.5
(compiled 2024.02.16 svn.r378c4104 for OlexSys, GUI svn.r6928)
;
_journal_date_recd_electronic     2024-10-01
_journal_date_accepted     2024-10-09
_journal_name_full     'IUCrData'
_journal_year     2024
_journal_volume     9
_journal_issue      1
_journal_page_first     0
_journal_page_last     0
_journal_paper_category     HO
_journal_paper_doi     10.1107/S241431462400988X
_journal_coeditor_code     TK4110
_publ_contact_author_name     'Sizwe J. Zamisa'
_publ_contact_author_address
;
School of Chemistry and Physics
University of KwaZulu Natal
Private Bag X54001
Westville
Durban, 4000
South Africa
;
_publ_contact_author_email     'zamisas@ukzn.ac.za'
_publ_contact_author_fax     ?
_publ_contact_author_phone     ?
_publ_section_title
;\
(<i>Z</i>)-<i>N</i>-(2,6-Diisopropylphenyl)-1-[(2-methoxyphenyl)amino]\
methanimine oxide
;
loop_
    _publ_author_name
    _publ_author_footnote
    _publ_author_address
    'Juma, David O.' .
;
School of Chemistry and Physics
University of KwaZulu Natal
Private Bag X54001
Westville
Durban, 4000
South Africa
;
    'Omondi, Bernard' .
;
School of Chemistry and Physics
University of KwaZulu Natal
Private Bag X54001
Westville
Durban, 4000
South Africa
;
    'Zamisa, Sizwe J.' .
;
School of Chemistry and Physics
University of KwaZulu Natal
Private Bag X54001
Westville
Durban, 4000
South Africa
;
    'Munzeiwa, Wisdom' .
;
Chemistry Department
Bindura University of Science Education
Private Bag 1020
Bindura
Zimbabwe
;
_publ_section_synopsis
;
The crystal structure of a zwitterionic, non-symmetric hydroxyformamidine
derivative is described.
;
_chemical_name_systematic
;\
(<i>Z</i>)-<i>N</i>-(2,6-Diisopropylphenyl)-1-[(2-methoxyphenyl)amino]\
methanimine oxide
;
_chemical_name_common     ?
_chemical_formula_moiety     'C20 H26 N2 O2'
_chemical_formula_sum     'C20 H26 N2 O2'
_chemical_formula_iupac     'C20 H26 N2 O2'
_chemical_formula_weight     326.43
_chemical_melting_point     ?
_space_group_crystal_system     monoclinic
_space_group_name_H-M_alt     'P 21/c'
_space_group_name_Hall     '-P 2ybc'
loop_
    _space_group_symop_operation_xyz
    'x, y, z'
    '-x, y+1/2, -z+1/2'
    '-x, -y, -z'
    'x, -y-1/2, z-1/2'
_cell_length_a     10.1243(4)
_cell_length_b     23.9410(10)
_cell_length_c     7.5053(3)
_cell_angle_alpha     90
_cell_angle_beta     91.315(3)
_cell_angle_gamma     90
_cell_volume     1818.70(13)
_cell_formula_units_Z     4
_cell_measurement_reflns_used     3357
_cell_measurement_theta_min     2.64
_cell_measurement_theta_max     26.06
_cell_measurement_temperature     100
_exptl_crystal_description     block
_exptl_crystal_colour     colourless
_exptl_crystal_size_max     0.22
_exptl_crystal_size_mid     0.18
_exptl_crystal_size_min     0.11
_exptl_crystal_density_diffrn     1.192
_exptl_crystal_density_meas     .
_exptl_crystal_density_method     ?
_exptl_crystal_F_000     704
_exptl_absorpt_coefficient_mu     0.077
_exptl_absorpt_correction_type     multi-scan
_exptl_absorpt_process_details
;
(SADABS; Krause <i>et al.</i>,  2015)
;
_exptl_absorpt_correction_T_min     0.984
_exptl_absorpt_correction_T_max     0.992
_exptl_special_details     ?
_diffrn_ambient_temperature     100
_diffrn_source     ?
_diffrn_radiation_type     MoK\a
_diffrn_radiation_wavelength     0.71073
_diffrn_radiation_monochromator     'graphite'
_diffrn_measurement_device_type     'Bruker APEXII CCD'
_diffrn_measurement_method     '\f and \w scans'
_diffrn_detector_area_resol_mean     ?
_diffrn_reflns_number     19835
_diffrn_reflns_av_R_equivalents     0.0499
_diffrn_reflns_av_unetI/netI     0.0431
_diffrn_reflns_theta_min     1.701
_diffrn_reflns_theta_max     25.241
_diffrn_reflns_theta_full     25.241
_diffrn_measured_fraction_theta_max     0.996
_diffrn_measured_fraction_theta_full     0.996
_diffrn_reflns_limit_h_min     -12
_diffrn_reflns_limit_h_max     12
_diffrn_reflns_limit_k_min     -26
_diffrn_reflns_limit_k_max     28
_diffrn_reflns_limit_l_min     -6
_diffrn_reflns_limit_l_max     9
_diffrn_standards_number     0
_refine_special_details     ?
_reflns_number_total     3268
_reflns_number_gt     2304
_reflns_threshold_expression     'I > 2\s(I)'
_refine_ls_structure_factor_coef     Fsqd
_refine_ls_matrix_type     full
_refine_ls_R_factor_all     0.0747
_refine_ls_R_factor_gt     0.0436
_refine_ls_wR_factor_gt     0.0954
_refine_ls_wR_factor_ref     0.1077
_refine_ls_goodness_of_fit_ref     1.033
_refine_ls_restrained_S_all     1.034
_refine_ls_number_reflns     3268
_refine_ls_number_parameters     222
_refine_ls_number_restraints     1
_refine_ls_hydrogen_treatment     constr
_refine_ls_weighting_scheme     calc
_refine_ls_weighting_details
              'w=1/[\s^2^(Fo^2^)+(0.0455P)^2^+0.5644P] where P=(Fo^2^+2Fc^2^)/3'
_atom_sites_solution_hydrogens     geom
_atom_sites_solution_primary     ?
_atom_sites_solution_secondary     ?
_refine_ls_shift/su_max     0.001
_refine_ls_shift/su_mean     0.000
_refine_diff_density_max     0.169
_refine_diff_density_min     -0.336
_refine_ls_extinction_method     none
_refine_ls_extinction_coef     .
loop_
    _atom_type_symbol
    _atom_type_description
    _atom_type_scat_dispersion_real
    _atom_type_scat_dispersion_imag
    _atom_type_scat_source
    'C' 'C' 0.0033 0.0016
                         'International Tables Vol C Tables 4.2.6.8 and 6.1.1.4'
    'H' 'H' 0.0000 0.0000
                         'International Tables Vol C Tables 4.2.6.8 and 6.1.1.4'
    'N' 'N' 0.0061 0.0033
                         'International Tables Vol C Tables 4.2.6.8 and 6.1.1.4'
    'O' 'O' 0.0106 0.0060
                         'International Tables Vol C Tables 4.2.6.8 and 6.1.1.4'
_computing_data_collection
;
SAINT (Bruker, 2010)
;
_computing_cell_refinement
;
APEX2 (Bruker, 2010)
;
_computing_data_reduction
;
SAINT (Bruker, 2010)
;
_computing_structure_solution
;
<i>SHELXT</i> (Sheldrick, 2015a)
;
_computing_structure_refinement
;
<i>SHELXL2018/3</i> (Sheldrick, 2015b)
;
_computing_molecular_graphics
;
Olex2 (Dolomanov <i>et al.</i>,  2009)
;
_computing_publication_material
;
Olex2 (Dolomanov <i>et al.</i>,  2009)
;
loop_
    _atom_site_type_symbol
    _atom_site_label
    _atom_site_fract_x
    _atom_site_fract_y
    _atom_site_fract_z
    _atom_site_U_iso_or_equiv
    _atom_site_adp_type
    _atom_site_calc_flag
    _atom_site_occupancy
    _atom_site_disorder_assembly
    _atom_site_disorder_group
    O O1 0.24618(12) 0.68362(5) -0.12209(16) 0.0240(3) Uani d 1 . .
    O O2 0.63374(13) 0.64315(6) 0.11780(18) 0.0331(4) Uani d 1 . .
    N N1 0.58378(14) 0.61829(6) 0.25631(19) 0.0170(3) Uani d 1 . .
    N N2 0.37631(14) 0.64203(6) 0.1547(2) 0.0190(4) Uani d 1 . .
    H H2 0.413234 0.658969 0.064484 0.023 Uiso calc 1 . .
    C C1 0.82344(18) 0.54648(8) 0.6549(3) 0.0260(5) Uani d 1 . .
    H H1 0.874167 0.529441 0.748058 0.031 Uiso calc 1 . .
    C C2 0.77386(18) 0.59966(8) 0.6781(2) 0.0225(4) Uani d 1 . .
    H H2A 0.791133 0.618873 0.786910 0.027 Uiso calc 1 . .
    C C3 0.69884(16) 0.62541(7) 0.5438(2) 0.0180(4) Uani d 1 . .
    C C4 0.67049(16) 0.59410(7) 0.3911(2) 0.0164(4) Uani d 1 . .
    C C5 0.45720(17) 0.61710(7) 0.2758(2) 0.0182(4) Uani d 1 . .
    H H5 0.421147 0.598614 0.375576 0.022 Uiso calc 1 . .
    C C6 0.23759(17) 0.64312(7) 0.1612(2) 0.0170(4) Uani d 1 . .
    C C7 0.16819(18) 0.62453(8) 0.3053(3) 0.0229(4) Uani d 1 . .
    H H7 0.214562 0.610891 0.407812 0.028 Uiso calc 1 . .
    C C8 0.03063(18) 0.62555(8) 0.3021(3) 0.0283(5) Uani d 1 . .
    H H8 -0.016409 0.612074 0.401349 0.034 Uiso calc 1 . .
    C C9 -0.03726(18) 0.64608(8) 0.1551(3) 0.0277(5) Uani d 1 . .
    H H9 -0.131108 0.646543 0.152560 0.033 Uiso calc 1 . .
    C C10 0.1809(2) 0.71154(9) -0.2667(3) 0.0317(5) Uani d 1 . .
    H H10A 0.120039 0.685618 -0.327481 0.048 Uiso calc 1 . .
    H H10B 0.246584 0.724767 -0.350876 0.048 Uiso calc 1 . .
    H H10C 0.131282 0.743447 -0.221269 0.048 Uiso calc 1 . .
    C C11 0.16860(17) 0.66476(7) 0.0128(2) 0.0188(4) Uani d 1 . .
    C C12 0.65352(17) 0.68551(8) 0.5626(2) 0.0210(4) Uani d 1 . .
    H H12 0.615423 0.697475 0.444555 0.025 Uiso calc 1 . .
    C C13 0.76943(19) 0.72415(8) 0.6074(3) 0.0305(5) Uani d 1 . .
    H H13A 0.805030 0.715203 0.726483 0.046 Uiso calc 1 . .
    H H13B 0.739196 0.763030 0.604830 0.046 Uiso calc 1 . .
    H H13C 0.838529 0.719026 0.519491 0.046 Uiso calc 1 . .
    C C14 0.5452(2) 0.69169(9) 0.6997(3) 0.0320(5) Uani d 1 . .
    H H14A 0.469131 0.668580 0.664185 0.048 Uiso calc 1 . .
    H H14B 0.517834 0.730900 0.706103 0.048 Uiso calc 1 . .
    H H14C 0.579024 0.679568 0.816829 0.048 Uiso calc 1 . .
    C C15 0.80004(18) 0.51781(8) 0.4976(3) 0.0239(5) Uani d 1 . .
    H H15 0.838574 0.482028 0.481773 0.029 Uiso calc 1 . .
    C C16 0.72077(17) 0.54058(7) 0.3619(2) 0.0195(4) Uani d 1 . .
    C C17 0.68975(19) 0.50857(8) 0.1912(2) 0.0253(5) Uani d 1 . .
    H H17 0.652702 0.535657 0.101812 0.030 Uiso calc 1 . .
    C C18 0.5848(2) 0.46398(9) 0.2228(3) 0.0419(6) Uani d 1 . .
    H H18A 0.620523 0.435607 0.304729 0.063 Uiso calc 1 . .
    H H18B 0.559595 0.446378 0.109107 0.063 Uiso calc 1 . .
    H H18C 0.506945 0.481362 0.274722 0.063 Uiso calc 1 . .
    C C19 0.03187(17) 0.66612(7) 0.0105(3) 0.0233(4) Uani d 1 . .
    H H19 -0.014889 0.680792 -0.090184 0.028 Uiso calc 1 . .
    C C22 0.8135(2) 0.48265(9) 0.1134(3) 0.0371(5) Uani d 1 . .
    H H22A 0.881168 0.511530 0.100393 0.056 Uiso calc 1 . .
    H H22B 0.791668 0.466460 -0.003513 0.056 Uiso calc 1 . .
    H H22C 0.847068 0.453307 0.193454 0.056 Uiso calc 1 . .
loop_
    _atom_site_aniso_label
    _atom_site_aniso_U_11
    _atom_site_aniso_U_22
    _atom_site_aniso_U_33
    _atom_site_aniso_U_12
    _atom_site_aniso_U_13
    _atom_site_aniso_U_23
    O1 0.0185(7) 0.0334(8) 0.0201(7) 0.0049(6) -0.0014(6) 0.0075(6)
    O2 0.0261(8) 0.0423(9) 0.0311(8) -0.0019(6) 0.0022(6) 0.0131(7)
    N1 0.0163(8) 0.0197(8) 0.0150(8) 0.0004(6) -0.0011(6) 0.0019(6)
    N2 0.0129(8) 0.0246(8) 0.0194(8) 0.0007(6) -0.0006(6) 0.0055(7)
    C1 0.0223(10) 0.0292(11) 0.0260(11) -0.0024(9) -0.0074(9) 0.0109(9)
    C2 0.0215(10) 0.0279(11) 0.0179(10) -0.0056(8) -0.0036(8) 0.0027(8)
    C3 0.0113(9) 0.0228(10) 0.0199(10) -0.0026(7) 0.0003(8) 0.0036(8)
    C4 0.0120(9) 0.0208(10) 0.0164(10) -0.0012(7) -0.0017(8) 0.0046(8)
    C5 0.0182(10) 0.0208(10) 0.0155(10) 0.0015(8) -0.0013(8) 0.0006(8)
    C6 0.0133(9) 0.0162(9) 0.0215(10) 0.0008(7) -0.0010(8) -0.0018(8)
    C7 0.0182(10) 0.0260(11) 0.0245(11) 0.0037(8) -0.0011(8) 0.0067(9)
    C8 0.0197(10) 0.0308(11) 0.0346(12) -0.0001(9) 0.0042(9) 0.0088(10)
    C9 0.0125(10) 0.0282(11) 0.0423(13) 0.0000(8) 0.0008(9) 0.0037(10)
    C10 0.0286(11) 0.0422(13) 0.0240(11) 0.0090(10) -0.0028(9) 0.0111(10)
    C11 0.0177(10) 0.0186(10) 0.0201(10) -0.0001(8) 0.0013(8) -0.0005(8)
    C12 0.0204(10) 0.0236(10) 0.0189(10) 0.0001(8) -0.0027(8) 0.0004(8)
    C13 0.0273(11) 0.0256(11) 0.0385(13) -0.0039(9) -0.0030(10) -0.0012(9)
    C14 0.0298(12) 0.0307(12) 0.0357(12) 0.0017(9) 0.0059(10) -0.0029(10)
    C15 0.0220(10) 0.0213(10) 0.0283(11) 0.0034(8) -0.0003(9) 0.0062(9)
    C16 0.0163(9) 0.0205(10) 0.0218(10) -0.0019(8) 0.0007(8) 0.0035(8)
    C17 0.0310(11) 0.0215(10) 0.0232(11) 0.0036(8) -0.0031(9) -0.0002(8)
    C18 0.0421(14) 0.0421(14) 0.0414(14) -0.0123(11) 0.0004(11) -0.0132(11)
    C19 0.0189(10) 0.0223(10) 0.0284(11) 0.0018(8) -0.0066(9) -0.0004(9)
    C22 0.0416(13) 0.0368(13) 0.0331(12) 0.0053(10) 0.0054(10) -0.0065(10)
_geom_special_details
;
 All esds (except the esd in the dihedral angle between two l.s. planes)
 are estimated using the full covariance matrix.  The cell esds are taken
 into account individually in the estimation of esds in distances, angles
 and torsion angles; correlations between esds in cell parameters are only
 used when they are defined by crystal symmetry.  An approximate (isotropic)
 treatment of cell esds is used for estimating esds involving l.s. planes.
;
loop_
    _geom_bond_atom_site_label_1
    _geom_bond_atom_site_label_2
    _geom_bond_site_symmetry_2
    _geom_bond_distance
    _geom_bond_publ_flag
    O1 C10 . 1.424(2) ?
    O1 C11 . 1.372(2) ?
    O2 N1 . 1.3095(19) ?
    N1 C4 . 1.445(2) ?
    N1 C5 . 1.294(2) ?
    N2 H2 . 0.8800 ?
    N2 C5 . 1.349(2) ?
    N2 C6 . 1.407(2) ?
    C1 H1 . 0.9500 ?
    C1 C2 . 1.381(3) ?
    C1 C15 . 1.381(3) ?
    C2 H2A . 0.9500 ?
    C2 C3 . 1.392(2) ?
    C3 C4 . 1.394(2) ?
    C3 C12 . 1.518(3) ?
    C4 C16 . 1.398(2) ?
    C5 H5 . 0.9500 ?
    C6 C7 . 1.377(3) ?
    C6 C11 . 1.401(2) ?
    C7 H7 . 0.9500 ?
    C7 C8 . 1.393(3) ?
    C8 H8 . 0.9500 ?
    C8 C9 . 1.377(3) ?
    C9 H9 . 0.9500 ?
    C9 C19 . 1.390(3) ?
    C10 H10A . 0.9800 ?
    C10 H10B . 0.9800 ?
    C10 H10C . 0.9800 ?
    C11 C19 . 1.384(2) ?
    C12 H12 . 1.0000 ?
    C12 C13 . 1.526(3) ?
    C12 C14 . 1.529(3) ?
    C13 H13A . 0.9800 ?
    C13 H13B . 0.9800 ?
    C13 H13C . 0.9800 ?
    C14 H14A . 0.9800 ?
    C14 H14B . 0.9800 ?
    C14 H14C . 0.9800 ?
    C15 H15 . 0.9500 ?
    C15 C16 . 1.394(2) ?
    C16 C17 . 1.519(3) ?
    C17 H17 . 1.0000 ?
    C17 C18 . 1.529(3) ?
    C17 C22 . 1.526(3) ?
    C18 H18A . 0.9800 ?
    C18 H18B . 0.9800 ?
    C18 H18C . 0.9800 ?
    C19 H19 . 0.9500 ?
    C22 H22A . 0.9800 ?
    C22 H22B . 0.9800 ?
    C22 H22C . 0.9800 ?
loop_
    _geom_angle_atom_site_label_1
    _geom_angle_atom_site_label_2
    _geom_angle_atom_site_label_3
    _geom_angle_site_symmetry_1
    _geom_angle_site_symmetry_3
    _geom_angle
    _geom_angle_publ_flag
    C11 O1 C10 . . 116.96(14) ?
    O2 N1 C4 . . 119.89(14) ?
    C5 N1 O2 . . 120.10(15) ?
    C5 N1 C4 . . 119.96(15) ?
    C5 N2 H2 . . 117.4 ?
    C5 N2 C6 . . 125.18(15) ?
    C6 N2 H2 . . 117.4 ?
    C2 C1 H1 . . 119.7 ?
    C2 C1 C15 . . 120.67(17) ?
    C15 C1 H1 . . 119.7 ?
    C1 C2 H2A . . 119.6 ?
    C1 C2 C3 . . 120.72(18) ?
    C3 C2 H2A . . 119.6 ?
    C2 C3 C4 . . 117.11(16) ?
    C2 C3 C12 . . 120.91(16) ?
    C4 C3 C12 . . 121.96(15) ?
    C3 C4 N1 . . 118.05(15) ?
    C3 C4 C16 . . 123.60(16) ?
    C16 C4 N1 . . 118.35(15) ?
    N1 C5 N2 . . 120.13(16) ?
    N1 C5 H5 . . 119.9 ?
    N2 C5 H5 . . 119.9 ?
    C7 C6 N2 . . 123.31(16) ?
    C7 C6 C11 . . 119.35(16) ?
    C11 C6 N2 . . 117.34(16) ?
    C6 C7 H7 . . 119.7 ?
    C6 C7 C8 . . 120.58(17) ?
    C8 C7 H7 . . 119.7 ?
    C7 C8 H8 . . 120.0 ?
    C9 C8 C7 . . 120.06(18) ?
    C9 C8 H8 . . 120.0 ?
    C8 C9 H9 . . 120.1 ?
    C8 C9 C19 . . 119.84(17) ?
    C19 C9 H9 . . 120.1 ?
    O1 C10 H10A . . 109.5 ?
    O1 C10 H10B . . 109.5 ?
    O1 C10 H10C . . 109.5 ?
    H10A C10 H10B . . 109.5 ?
    H10A C10 H10C . . 109.5 ?
    H10B C10 H10C . . 109.5 ?
    O1 C11 C6 . . 115.16(15) ?
    O1 C11 C19 . . 124.93(16) ?
    C19 C11 C6 . . 119.91(17) ?
    C3 C12 H12 . . 107.5 ?
    C3 C12 C13 . . 111.26(15) ?
    C3 C12 C14 . . 112.18(15) ?
    C13 C12 H12 . . 107.5 ?
    C13 C12 C14 . . 110.69(16) ?
    C14 C12 H12 . . 107.5 ?
    C12 C13 H13A . . 109.5 ?
    C12 C13 H13B . . 109.5 ?
    C12 C13 H13C . . 109.5 ?
    H13A C13 H13B . . 109.5 ?
    H13A C13 H13C . . 109.5 ?
    H13B C13 H13C . . 109.5 ?
    C12 C14 H14A . . 109.5 ?
    C12 C14 H14B . . 109.5 ?
    C12 C14 H14C . . 109.5 ?
    H14A C14 H14B . . 109.5 ?
    H14A C14 H14C . . 109.5 ?
    H14B C14 H14C . . 109.5 ?
    C1 C15 H15 . . 119.5 ?
    C1 C15 C16 . . 121.01(17) ?
    C16 C15 H15 . . 119.5 ?
    C4 C16 C17 . . 121.73(16) ?
    C15 C16 C4 . . 116.70(17) ?
    C15 C16 C17 . . 121.57(16) ?
    C16 C17 H17 . . 107.8 ?
    C16 C17 C18 . . 110.65(16) ?
    C16 C17 C22 . . 111.84(16) ?
    C18 C17 H17 . . 107.8 ?
    C22 C17 H17 . . 107.8 ?
    C22 C17 C18 . . 110.80(17) ?
    C17 C18 H18A . . 109.5 ?
    C17 C18 H18B . . 109.5 ?
    C17 C18 H18C . . 109.5 ?
    H18A C18 H18B . . 109.5 ?
    H18A C18 H18C . . 109.5 ?
    H18B C18 H18C . . 109.5 ?
    C9 C19 H19 . . 119.9 ?
    C11 C19 C9 . . 120.24(17) ?
    C11 C19 H19 . . 119.9 ?
    C17 C22 H22A . . 109.5 ?
    C17 C22 H22B . . 109.5 ?
    C17 C22 H22C . . 109.5 ?
    H22A C22 H22B . . 109.5 ?
    H22A C22 H22C . . 109.5 ?
    H22B C22 H22C . . 109.5 ?
loop_
    _geom_torsion_atom_site_label_1
    _geom_torsion_atom_site_label_2
    _geom_torsion_atom_site_label_3
    _geom_torsion_atom_site_label_4
    _geom_torsion_site_symmetry_1
    _geom_torsion_site_symmetry_2
    _geom_torsion_site_symmetry_3
    _geom_torsion_site_symmetry_4
    _geom_torsion
    _geom_torsion_publ_flag
    O1 C11 C19 C9 . . . . -179.71(17) ?
    O2 N1 C4 C3 . . . . 97.35(19) ?
    O2 N1 C4 C16 . . . . -83.0(2) ?
    O2 N1 C5 N2 . . . . -0.8(3) ?
    N1 C4 C16 C15 . . . . -177.70(15) ?
    N1 C4 C16 C17 . . . . 1.8(2) ?
    N2 C6 C7 C8 . . . . -178.56(17) ?
    N2 C6 C11 O1 . . . . -1.2(2) ?
    N2 C6 C11 C19 . . . . 179.04(16) ?
    C1 C2 C3 C4 . . . . 3.5(3) ?
    C1 C2 C3 C12 . . . . -175.00(17) ?
    C1 C15 C16 C4 . . . . 2.0(3) ?
    C1 C15 C16 C17 . . . . -177.53(17) ?
    C2 C1 C15 C16 . . . . -3.1(3) ?
    C2 C3 C4 N1 . . . . 175.00(15) ?
    C2 C3 C4 C16 . . . . -4.7(3) ?
    C2 C3 C12 C13 . . . . 53.0(2) ?
    C2 C3 C12 C14 . . . . -71.6(2) ?
    C3 C4 C16 C15 . . . . 2.0(3) ?
    C3 C4 C16 C17 . . . . -178.50(16) ?
    C4 N1 C5 N2 . . . . 176.73(15) ?
    C4 C3 C12 C13 . . . . -125.41(18) ?
    C4 C3 C12 C14 . . . . 109.98(19) ?
    C4 C16 C17 C18 . . . . -102.6(2) ?
    C4 C16 C17 C22 . . . . 133.38(18) ?
    C5 N1 C4 C3 . . . . -80.2(2) ?
    C5 N1 C4 C16 . . . . 99.5(2) ?
    C5 N2 C6 C7 . . . . 8.4(3) ?
    C5 N2 C6 C11 . . . . -172.09(16) ?
    C6 N2 C5 N1 . . . . 179.54(16) ?
    C6 C7 C8 C9 . . . . -1.0(3) ?
    C6 C11 C19 C9 . . . . 0.0(3) ?
    C7 C6 C11 O1 . . . . 178.31(16) ?
    C7 C6 C11 C19 . . . . -1.4(3) ?
    C7 C8 C9 C19 . . . . -0.4(3) ?
    C8 C9 C19 C11 . . . . 0.9(3) ?
    C10 O1 C11 C6 . . . . -173.25(16) ?
    C10 O1 C11 C19 . . . . 6.5(3) ?
    C11 C6 C7 C8 . . . . 1.9(3) ?
    C12 C3 C4 N1 . . . . -6.5(2) ?
    C12 C3 C4 C16 . . . . 173.79(16) ?
    C15 C1 C2 C3 . . . . 0.2(3) ?
    C15 C16 C17 C18 . . . . 76.9(2) ?
    C15 C16 C17 C22 . . . . -47.1(2) ?
loop_
    _geom_hbond_atom_site_label_D
    _geom_hbond_atom_site_label_H
    _geom_hbond_atom_site_label_A
    _geom_hbond_site_symmetry_A
    _geom_hbond_distance_DH
    _geom_hbond_distance_HA
    _geom_hbond_distance_DA
    _geom_hbond_angle_DHA
    _geom_hbond_publ_flag
    C9 H9 O2 1_455 0.95 2.39 3.337(2) 174 yes
    C14 H14C O2 1_556 0.98 2.47 3.445(2) 172 yes
_shelx_space_group_comment
;
The symmetry employed for this shelxl refinement is uniquely defined
by the following loop, which should always be used as a source of
symmetry information in preference to the above space-group names.
They are only intended as comments.
;
_shelx_estimated_absorpt_T_min     0.983
_shelx_estimated_absorpt_T_max     0.992
_shelx_hkl_file
;
   0   0  -1   -0.16    0.13
   0   0  -1   -0.26    0.18
   0   0  -1   -0.29    0.13
   0   0  -1   -0.05    0.12
   0   0   1   -0.25    0.13
   0   0   1   -0.17    0.18
   0   0   1   -0.24    0.13
   0   0   1    0.02    0.14
   0   0   2  174.44    3.30
   0   0   2  179.15    3.29
   0   0   2  176.55    3.25
   0   0   2  179.68    3.57
   0   0  -2  180.39    3.25
   0   0  -2  173.62    3.55
   0   0  -2  175.28    3.22
   0   0   3    0.01    0.35
   0   0   3    0.30    0.27
   0   0  -3    0.06    0.26
   0   0  -3   -0.06    0.33
   0   0   3    0.01    0.25
   0   0   3   -0.29    0.27
   0   0   4   14.28    0.74
   0   0   4   13.84    0.88
   0   0   4   13.79    0.74
   0   0   4   13.78    0.69
   0   0  -4   13.34    0.69
   0   0   5   -0.15    0.32
   0   0   5   -0.04    0.33
   0   0   5   -0.12    0.35
   0   0   5    0.09    0.41
   0   0   6   10.15    0.77
   0   0   6   10.03    0.83
   0   0   6   11.13    0.83
   0   0   7   -0.12    0.52
   0   0   7   -0.83    0.41
   0   0   7    0.53    0.51
   0   0   8    5.95    0.87
   0   0   9    0.46    0.70
   0   0  10   -0.29    0.71
   0   1   0    0.00    0.01
   0   1   0   -0.03    0.03
   0   1   0   -0.03    0.01
   0   1   0    0.01    0.01
   0   1   0    0.00    0.01
   0  -1   0    0.02    0.03
   0  -1   0    0.01    0.02
   0  -1   0    0.01    0.03
   0  -1   0    0.01    0.01
   0  -1   0    0.02    0.02
   0   1   1    3.95    0.27
   0   1  -1    3.62    0.22
   0   1  -1    4.07    0.34
   0   1  -1    3.44    0.21
   0   1   1    3.82    0.30
   0   1   1    3.89    0.31
   0   1  -1    3.59    0.26
   0  -1   1    3.12    0.22
   0  -1   1    3.61    0.27
   0  -1  -1    3.61    0.24
   0  -1   1    3.78    0.30
   0  -1  -1    3.71    0.24
   0  -1  -1    4.28    0.25
   0  -1   1    3.57    0.24
   0   1  -2  111.67    2.16
   0   1   2  114.12    2.22
   0   1  -2  111.55    2.13
   0   1   2  115.88    2.44
   0   1   2  113.27    2.20
   0   1   2  114.61    2.26
   0   1  -2  114.81    2.44
   0  -1   2  113.75    2.44
   0  -1   2  112.49    2.15
   0  -1   2  111.90    2.18
   0  -1  -2  112.38    2.14
   0  -1  -2  115.37    2.22
   0  -1   2  114.34    2.21
   0   1   3    1.70    0.41
   0   1   3    1.77    0.33
   0   1   3    1.62    0.33
   0   1  -3    1.55    0.41
   0   1   3    1.22    0.33
   0   1  -3    1.30    0.27
   0  -1   3    1.19    0.33
   0  -1   3    0.42    0.26
   0  -1   3    1.05    0.29
   0  -1   3    0.85    0.39
   0  -1  -3    1.46    0.32
   0   1  -4    0.41    0.27
   0   1   4   -0.05    0.38
   0   1  -4    0.11    0.36
   0   1   4   -0.17    0.31
   0   1   4    0.26    0.29
   0   1   4    0.27    0.32
   0  -1   4    0.03    0.38
   0  -1   4    0.25    0.29
   0  -1  -4   -0.42    0.25
   0  -1   4   -0.09    0.32
   0  -1   4    0.33    0.28
   0   1   5    7.20    0.62
   0   1   5    7.20    0.65
   0   1   5    6.62    0.76
   0   1   5    6.25    0.62
   0  -1   5    6.71    0.63
   0  -1   5    6.62    0.57
   0  -1   5    7.03    0.60
   0  -1   5    6.95    0.77
   0   1   6    1.53    0.51
   0   1   6    1.82    0.51
   0   1   6    1.37    0.47
   0  -1   6    0.95    0.49
   0  -1   6    0.78    0.43
   0  -1   6    1.37    0.48
   0   1   7    3.03    0.65
   0   1   7    2.99    0.67
   0   1   7    3.86    0.66
   0  -1   7    4.13    0.66
   0  -1   7    3.38    0.58
   0  -1   7    2.77    0.66
   0   1   8    8.56    0.97
   0  -1   8    9.70    1.03
   0   1   9   -0.61    0.65
   0  -1   9    1.04    0.70
   0   1  10    1.46    0.82
   0  -1  10    0.20    0.79
   0   2   0   -0.35    0.08
   0   2   0   -0.53    0.07
   0   2   0   -0.43    0.08
   0   2   0   -0.54    0.07
   0   2   0   -0.15    0.10
   0  -2   0   -0.07    0.10
   0  -2   0   -0.30    0.09
   0  -2   0   -0.28    0.09
   0  -2   0   -0.12    0.10
   0  -2   0   -0.45    0.07
   0   2  -1  151.59    2.60
   0   2  -1  152.76    2.90
   0   2   1  152.12    2.71
   0   2   1  145.51    2.77
   0   2  -1  145.89    2.64
   0   2  -1  148.65    2.71
   0   2   1  151.80    2.75
   0  -2   1  151.41    2.72
   0  -2   1  150.19    2.89
   0  -2   1  149.38    2.64
   0  -2  -1  152.63    2.69
   0  -2  -1  148.17    2.74
   0  -2   1  148.73    2.72
   0  -2   1  147.95    2.60
   0   2   2    6.52    0.51
   0   2  -2    5.58    0.38
   0   2  -2    6.92    0.53
   0   2  -2    6.49    0.46
   0   2   2    6.92    0.45
   0   2   2    6.91    0.51
   0   2   2    7.40    0.50
   0   2  -2    5.87    0.38
   0  -2   2    6.54    0.42
   0  -2   2    6.02    0.38
   0  -2   2    7.19    0.58
   0  -2  -2    7.30    0.42
   0  -2   2    6.60    0.49
   0  -2  -2    6.72    0.50
   0   2   3    1.96    0.42
   0   2   3    1.31    0.34
   0   2  -3    1.72    0.41
   0   2   3    2.59    0.38
   0   2   3    1.88    0.33
   0   2  -3    1.50    0.28
   0  -2   3    1.62    0.29
   0  -2   3    1.82    0.30
   0  -2  -3    1.89    0.34
   0  -2   3    2.04    0.36
   0  -2   3    1.99    0.45
   0   2   4   -0.01    0.32
   0   2  -4    0.20    0.25
   0   2   4    0.10    0.37
   0   2  -4    0.54    0.39
   0   2   4   -0.12    0.30
   0   2   4    0.35    0.32
   0  -2   4   -0.08    0.32
   0  -2   4    0.34    0.38
   0  -2   4    0.02    0.25
   0  -2   4    0.15    0.28
   0   2   5    7.14    0.66
   0   2  -5    7.66    0.55
   0   2   5    7.68    0.68
   0   2   5    8.17    0.68
   0   2   5    7.40    0.78
   0   2  -5    7.23    0.75
   0  -2   5    6.41    0.57
   0  -2   5    6.47    0.54
   0  -2   5    6.32    0.64
   0  -2   5    6.08    0.75
   0   2   6    3.72    0.61
   0   2   6    2.72    0.54
   0   2   6    3.46    0.59
   0  -2   6    3.20    0.53
   0  -2   6    2.91    0.48
   0  -2   6    3.33    0.60
   0   2   7    1.63    0.59
   0   2   7    1.92    0.60
   0   2   7    1.40    0.58
   0  -2   7    1.86    0.50
   0  -2   7    2.01    0.54
   0  -2   7    2.08    0.63
   0   2   8    0.59    0.59
   0   2   8   -0.28    0.59
   0  -2   8   -0.58    0.57
   0   2   9    2.31    0.78
   0  -2   9    0.87    0.73
   0   3   0   -0.47    0.14
   0   3   0   -0.42    0.14
   0   3   0   -0.32    0.15
   0   3   0   -0.41    0.15
   0   3   0   -0.30    0.14
   0  -3   0   -0.55    0.14
   0  -3   0   -0.45    0.14
   0  -3   0   -0.42    0.16
   0  -3   0   -0.20    0.15
   0  -3   0   -0.32    0.15
   0   3  -1   62.23    1.29
   0   3  -1   63.68    1.30
   0   3  -1   63.53    1.17
   0   3   1   61.42    1.35
   0   3   1   62.79    1.34
   0   3  -1   63.27    1.39
   0   3  -1   61.40    1.18
   0   3   1   64.57    1.28
   0  -3   1   63.27    1.19
   0  -3   1   63.71    1.40
   0  -3  -1   63.26    1.34
   0  -3   1   63.44    1.31
   0  -3   1   62.62    1.17
   0  -3   1   63.72    1.30
   0  -3  -1   62.36    1.25
   0   3   2   10.77    0.62
   0   3  -2   11.10    0.44
   0   3   2   10.12    0.65
   0   3  -2   10.62    0.55
   0   3  -2   11.42    0.42
   0   3   2   10.92    0.57
   0   3  -2   11.38    0.63
   0  -3  -2   10.23    0.61
   0  -3   2   11.14    0.63
   0  -3   2   11.36    0.42
   0  -3   2   11.61    0.57
   0  -3  -2   10.51    0.50
   0  -3   2   11.66    0.57
   0  -3   2   11.15    0.46
   0   3   3    3.94    0.47
   0   3   3    4.82    0.48
   0   3  -3    3.43    0.31
   0   3  -3    4.11    0.51
   0   3   3    4.18    0.52
   0   3   3    5.44    0.46
   0  -3   3    3.30    0.50
   0  -3   3    4.08    0.36
   0  -3  -3    5.35    0.49
   0  -3   3    3.81    0.33
   0  -3   3    3.90    0.42
   0   3   4    0.28    0.35
   0   3   4    0.18    0.38
   0   3  -4    0.69    0.39
   0   3   4    0.59    0.36
   0   3  -4    0.32    0.25
   0   3   4    0.70    0.35
   0  -3   4    0.45    0.26
   0  -3   4    0.82    0.35
   0  -3   4    0.99    0.30
   0  -3   4    0.99    0.44
   0   3  -5    7.04    0.50
   0   3   5    6.67    0.64
   0   3   5    6.21    0.64
   0   3   5    6.43    0.66
   0   3   5    5.53    0.71
   0   3  -5    6.04    0.71
   0  -3   5    6.63    0.63
   0  -3   5    6.34    0.53
   0  -3   5    5.62    0.49
   0  -3   5    5.03    0.70
   0   3   6    1.82    0.52
   0   3   6    1.51    0.55
   0   3  -6    2.59    0.60
   0   3   6    2.09    0.53
   0  -3   6    2.27    0.44
   0  -3   6    1.11    0.42
   0  -3   6    0.85    0.50
   0   3   7   83.85    2.37
   0   3   7   82.88    2.38
   0   3   7   82.22    2.40
   0  -3   7   85.34    2.43
   0   3   8   16.59    1.25
   0   3   8   17.70    1.22
   0   3   8   15.87    1.16
   0  -3   8   15.44    1.17
   0   3   9   -0.24    0.67
   0  -3   9    0.82    0.69
   0   4   0  324.35    5.57
   0   4   0  312.47    5.61
   0   4   0  325.84    5.63
   0   4   0  309.18    5.64
   0   4   0  315.12    5.84
   0  -4   0  320.13    5.62
   0  -4   0  321.83    5.85
   0  -4   0  318.06    5.61
   0  -4   0  316.91    5.56
   0   4  -1   16.02    0.62
   0   4  -1   16.00    0.59
   0   4  -1   16.72    0.49
   0   4   1   18.19    0.66
   0   4   1   17.97    0.63
   0   4  -1   16.31    0.49
   0   4  -1   16.66    0.60
   0   4   1   18.23    0.57
   0   4  -1   16.41    0.46
   0  -4  -1   19.11    0.57
   0  -4  -1   17.69    0.64
   0  -4   1   16.36    0.59
   0  -4   1   17.20    0.65
   0  -4   1   16.13    0.60
   0  -4   1   17.08    0.50
   0   4   2   27.80    0.91
   0   4  -2   26.15    0.65
   0   4  -2   25.41    0.92
   0   4   2   26.08    0.93
   0   4  -2   26.51    0.63
   0   4   2   26.84    0.79
   0  -4   2   25.81    0.84
   0  -4   2   26.23    0.85
   0  -4   2   25.80    0.65
   0  -4   2   26.75    0.93
   0  -4   2   26.24    0.64
   0  -4  -2   26.14    0.89
   0   4   3    7.52    0.60
   0   4   3    7.01    0.56
   0   4   3    6.27    0.58
   0   4  -3    6.74    0.62
   0   4  -3    6.02    0.39
   0   4   3    6.40    0.50
   0  -4   3    7.08    0.55
   0  -4   3    6.10    0.49
   0  -4   3    7.17    0.62
   0  -4   3    6.34    0.45
   0  -4   3    5.95    0.41
   0  -4  -3    7.38    0.56
   0   4  -4    1.04    0.26
   0   4   4    0.72    0.37
   0   4   4    0.83    0.37
   0   4   4    1.22    0.44
   0   4   4    0.45    0.37
   0   4  -4    0.63    0.40
   0  -4   4    1.07    0.30
   0  -4   4    0.73    0.26
   0  -4   4    1.04    0.38
   0  -4   4    0.65    0.42
   0   4   5    3.30    0.57
   0   4  -5    3.36    0.60
   0   4   5    2.41    0.49
   0   4   5    3.77    0.55
   0   4   5    3.51    0.60
   0   4  -5    4.28    0.41
   0  -4   5    4.33    0.46
   0  -4   5    4.52    0.43
   0  -4   5    4.70    0.59
   0  -4   5    4.29    0.65
   0   4   6    1.90    0.55
   0   4  -6    2.62    0.63
   0   4   6    1.92    0.54
   0   4   6    2.31    0.56
   0  -4   6    2.11    0.56
   0  -4   6    2.56    0.45
   0  -4   6    2.30    0.42
   0   4   7    9.78    0.96
   0   4   7    9.49    0.92
   0   4   7    8.46    0.89
   0  -4   7   10.67    0.97
   0   4   8    0.18    0.60
   0   4   8    0.07    0.59
   0   4   8   -0.56    0.56
   0  -4   8    0.68    0.59
   0   4   9    1.05    0.72
   0  -4   9    1.43    0.73
   0   5   0   -0.07    0.23
   0   5   0    0.09    0.22
   0   5   0   -0.06    0.23
   0   5   0    0.18    0.23
   0   5   0    0.12    0.22
   0  -5   0   -0.14    0.23
   0  -5   0   -0.06    0.24
   0  -5   0   -0.20    0.22
   0  -5   0    0.13    0.25
   0   5   1   38.58    0.95
   0   5  -1   37.83    0.98
   0   5  -1   36.24    0.83
   0   5  -1   36.37    0.87
   0   5   1   39.43    1.02
   0   5   1   41.00    1.07
   0   5   1   38.69    1.04
   0   5  -1   37.58    0.86
   0   5  -1   36.54    1.02
   0   5  -1   36.84    0.85
   0   5  -1   36.12    0.96
   0  -5   1   36.03    0.96
   0  -5  -1   40.91    0.94
   0  -5  -1   41.60    1.05
   0  -5   1   38.32    1.04
   0  -5   1   37.42    1.00
   0  -5  -1   39.68    0.94
   0   5   2   64.92    1.63
   0   5  -2   67.69    1.30
   0   5   2   65.68    1.60
   0   5   2   64.63    1.48
   0   5  -2   66.42    1.67
   0   5  -2   67.91    1.32
   0  -5   2   68.31    1.68
   0  -5  -2   65.58    1.60
   0  -5   2   67.86    1.53
   0  -5   2   68.26    1.53
   0  -5   2   66.89    1.32
   0  -5   2   65.67    1.29
   0   5  -3   32.46    0.79
   0   5  -3   32.36    1.19
   0   5   3   34.79    1.14
   0   5   3   32.85    1.17
   0   5   3   32.25    1.03
   0  -5   3   33.17    1.06
   0  -5   3   32.43    0.82
   0  -5   3   33.72    1.20
   0  -5   3   34.05    1.06
   0  -5   3   33.37    0.83
   0   5   4    3.56    0.46
   0   5  -4    3.14    0.53
   0   5  -4    3.40    0.32
   0   5   4    3.42    0.51
   0   5   4    3.30    0.52
   0   5   4    2.72    0.51
   0  -5   4    2.84    0.31
   0  -5   4    2.64    0.32
   0  -5   4    3.22    0.45
   0  -5   4    3.19    0.47
   0  -5   4    2.86    0.53
   0   5   5    1.18    0.50
   0   5  -5    0.76    0.44
   0   5  -5    1.12    0.28
   0   5   5    0.69    0.44
   0   5   5    0.05    0.38
   0   5   5    1.06    0.43
   0  -5   5    1.28    0.30
   0  -5   5    0.39    0.46
   0  -5   5    0.30    0.30
   0  -5   5    0.82    0.41
   0   5   6    3.02    0.63
   0   5  -6    3.27    0.69
   0   5   6    2.40    0.56
   0   5   6    1.27    0.51
   0  -5   6    2.44    0.41
   0  -5   6    2.53    0.43
   0  -5   6    2.38    0.56
   0   5   7   -0.25    0.57
   0   5   7    0.05    0.55
   0   5   7   -0.20    0.52
   0  -5   7   -0.46    0.50
   0   5   8    8.11    0.97
   0   5   8    8.87    1.02
   0   5   8    8.56    1.00
   0  -5   8    8.72    0.99
   0   5   9    0.28    0.69
   0  -5   9    1.97    0.80
   0   6   0  436.32    7.78
   0   6   0  445.89    7.79
   0   6   0  445.91    7.72
   0   6   0  432.03    7.81
   0   6   0  439.86    8.10
   0  -6   0  435.03    8.09
   0  -6   0  444.83    7.71
   0  -6   0  432.21    7.77
   0  -6   0  447.29    7.79
   0   6  -1  988.48   16.59
   0   6   1  967.24   17.04
   0   6  -1  964.76   16.84
   0   6   1 1000.00   17.63
   0   6  -1  976.34   16.91
   0   6  -1  955.33   16.89
   0   6   1  968.75   16.80
   0   6  -1  966.48   16.59
   0   6   1  968.36   16.89
   0   6  -1  983.15   17.61
   0  -6  -1  968.54   16.79
   0  -6   1  992.99   17.62
   0  -6  -1  966.65   16.85
   0  -6   1  957.03   16.90
   0  -6   1  976.04   16.92
   0  -6  -1  966.51   16.87
   0   6  -2   33.73    0.80
   0   6   2   35.68    1.11
   0   6   2   35.06    0.98
   0   6   2   34.04    1.12
   0   6  -2   34.00    0.99
   0   6  -2   34.37    1.11
   0   6  -2   34.88    0.79
   0  -6   2   34.31    0.79
   0  -6   2   34.78    1.03
   0  -6  -2   34.54    1.10
   0  -6   2   36.03    1.13
   0  -6   2   34.86    1.03
   0  -6   2   34.77    0.80
   0   6   3   12.26    0.77
   0   6   3   12.41    0.82
   0   6  -3   11.29    0.47
   0   6  -3   11.86    0.76
   0   6  -3   11.18    0.45
   0   6   3   12.54    0.70
   0  -6   3   10.34    0.74
   0  -6   3   11.45    0.47
   0  -6   3   12.10    0.46
   0  -6   3   12.78    0.73
   0  -6   3   11.86    0.68
   0   6   4    0.51    0.43
   0   6   4   -0.02    0.35
   0   6   4    0.24    0.32
   0   6   4    0.05    0.38
   0   6  -4    0.19    0.21
   0   6  -4    0.07    0.40
   0  -6   4    0.16    0.41
   0  -6   4    0.38    0.23
   0  -6   4    0.43    0.23
   0  -6   4    0.36    0.37
   0   6  -5    0.86    0.27
   0   6   5    0.87    0.48
   0   6   5    0.51    0.47
   0   6   5    0.48    0.43
   0   6  -5   -0.06    0.42
   0   6   5    0.96    0.41
   0  -6   5    0.78    0.48
   0  -6   5    1.01    0.29
   0  -6   5    1.21    0.31
   0  -6   5    0.66    0.44
   0   6   6   15.46    1.04
   0   6  -6   15.92    1.12
   0   6   6   15.90    1.10
   0   6   6   16.67    1.01
   0  -6   6   19.05    0.76
   0  -6   6   16.71    1.04
   0   6   7    8.04    0.95
   0   6   7    8.42    0.92
   0   6   7    7.24    0.81
   0  -6   7    6.86    0.86
   0   6   8    1.30    0.68
   0   6   8    1.59    0.67
   0   6   8    1.85    0.69
   0  -6   8    0.76    0.65
   0   6   9   -0.59    0.67
   0  -6   9    0.59    0.69
   0   7   0    0.03    0.27
   0   7   0    0.35    0.29
   0   7   0    0.16    0.28
   0   7   0    0.20    0.30
   0   7   0   -0.12    0.28
   0  -7   0    0.16    0.29
   0  -7   0   -0.21    0.29
   0  -7   0    0.01    0.28
   0  -7   0   -0.31    0.26
   0   7   1  171.84    3.39
   0   7   1  170.21    3.44
   0   7   1  175.21    3.35
   0   7  -1  171.40    3.28
   0   7  -1  170.00    3.13
   0   7  -1  169.94    3.27
   0   7  -1  167.98    3.17
   0   7  -1  170.02    3.43
   0   7   1  169.28    3.26
   0  -7  -1  170.18    3.23
   0  -7   1  169.21    3.27
   0  -7   1  168.70    3.28
   0  -7   1  171.76    3.44
   0  -7  -1  168.97    3.32
   0   7   2   -0.13    0.32
   0   7  -2    0.16    0.35
   0   7   2   -0.05    0.30
   0   7  -2    0.31    0.19
   0   7   2    0.26    0.33
   0   7  -2    0.01    0.30
   0   7  -2    0.16    0.20
   0   7  -2    0.23    0.21
   0  -7  -2   -0.02    0.25
   0  -7   2    0.38    0.37
   0  -7   2    0.24    0.33
   0  -7   2    0.23    0.20
   0  -7   2   -0.07    0.30
   0   7  -3  119.30    2.81
   0   7   3  122.82    2.75
   0   7   3  120.57    2.56
   0   7  -3  119.60    2.27
   0   7   3  120.30    2.75
   0   7  -3  118.09    2.24
   0  -7   3  122.08    2.61
   0  -7   3  120.51    2.84
   0  -7   3  119.29    2.24
   0  -7   3  120.69    2.28
   0  -7   3  122.98    2.60
   0   7   4    3.56    0.56
   0   7   4    2.84    0.47
   0   7  -4    2.72    0.52
   0   7   4    2.81    0.55
   0   7   4    3.85    0.56
   0   7  -4    4.62    0.31
   0  -7   4    3.49    0.52
   0  -7   4    3.58    0.61
   0  -7   4    4.47    0.32
   0  -7   4    4.42    0.33
   0   7   5    2.45    0.51
   0   7   5    2.37    0.52
   0   7   5    1.82    0.53
   0   7   5    2.02    0.56
   0   7  -5    3.24    0.32
   0   7  -5    3.05    0.59
   0  -7   5    1.25    0.54
   0  -7   5    2.92    0.34
   0  -7   5    3.38    0.55
   0  -7   5    1.75    0.31
   0  -7  -5    2.72    0.33
   0   7   6   17.00    1.10
   0   7   6   19.21    1.09
   0   7  -6   17.68    1.18
   0   7   6   18.29    1.19
   0  -7   6   18.09    1.10
   0   7   7    7.69    0.89
   0   7   7    8.04    0.96
   0   7   7    7.84    0.91
   0  -7   7    8.07    0.91
   0   7   8    1.41    0.73
   0   7   8    1.60    0.68
   0   7   8    1.58    0.70
   0  -7   8    1.43    0.70
   0   7   9   -0.58    0.65
   0   7   9   -0.39    0.70
   0  -7   9   -0.25    0.64
   0   8   0  126.75    2.56
   0   8   0  125.39    2.66
   0   8   0  131.35    2.56
   0   8   0  126.13    2.58
   0   8   0  125.40    2.55
   0  -8   0  124.47    2.65
   0  -8   0  126.59    2.56
   0  -8   0  129.28    2.55
   0   8   1   43.81    1.24
   0   8  -1   44.70    1.06
   0   8  -1   44.23    1.19
   0   8  -1   42.88    1.08
   0   8   1   44.05    1.18
   0   8   1   42.38    1.27
   0   8   1   42.57    1.24
   0   8  -1   45.07    1.24
   0  -8   1   44.06    1.25
   0  -8   1   44.19    1.19
   0  -8   1   45.03    1.20
   0  -8  -1   44.00    1.13
   0  -8   1   46.41    1.07
   0  -8  -1   43.09    1.24
   0   8  -2   47.31    1.05
   0   8   2   47.49    1.40
   0   8   2   47.55    1.26
   0   8  -2   46.91    1.07
   0   8  -2   46.78    1.28
   0   8   2   47.09    1.39
   0   8  -2   45.89    1.37
   0   8  -2   46.28    1.07
   0  -8   2   47.27    1.30
   0  -8  -2   47.78    1.20
   0  -8   2   47.40    1.32
   0  -8   2   48.29    1.39
   0   8   3    3.49    0.46
   0   8  -3    4.37    0.35
   0   8   3    4.46    0.56
   0   8   3    4.35    0.55
   0   8  -3    4.29    0.56
   0  -8   3    3.98    0.56
   0  -8   3    3.62    0.48
   0  -8   3    4.33    0.31
   0   8   4    5.71    0.67
   0   8  -4    5.28    0.66
   0   8  -4    5.29    0.37
   0   8   4    4.74    0.55
   0   8   4    5.04    0.63
   0  -8   4    5.60    0.58
   0  -8   4    5.21    0.40
   0  -8  -4    5.08    0.42
   0  -8   4    5.06    0.37
   0  -8   4    4.69    0.65
   0   8  -5   10.93    0.90
   0   8   5   11.94    0.89
   0   8  -5   12.13    0.51
   0   8   5   13.47    0.98
   0   8   5   13.23    0.95
   0   8   5   12.14    0.86
   0  -8   5   14.07    0.91
   0  -8   5   12.19    0.56
   0  -8   5   14.23    1.04
   0  -8   5   12.63    0.54
   0   8   6   -0.60    0.45
   0   8  -6   -0.73    0.43
   0   8   6    0.84    0.57
   0   8   6    0.68    0.51
   0  -8   6   -0.42    0.49
   0   8   7    7.84    0.94
   0   8   7    7.37    0.88
   0   8   7    7.43    0.97
   0  -8   7    8.23    0.93
   0   8   8    0.84    0.66
   0   8   8    0.86    0.65
   0   8   8    1.33    0.73
   0  -8   8    1.21    0.66
   0   8   9    1.17    0.80
   0   8   9    0.91    0.72
   0  -8   9    0.42    0.69
   0   9   0   -0.02    0.31
   0   9   0   -0.06    0.30
   0   9   0   -0.09    0.30
   0   9   0   -0.20    0.30
   0  -9   0    0.15    0.31
   0  -9   0    0.36    0.30
   0  -9   0   -0.19    0.30
   0   9  -1  141.73    2.71
   0   9   1  142.59    3.00
   0   9  -1  140.23    2.74
   0   9  -1  137.45    2.84
   0   9  -1  139.28    2.96
   0   9   1  138.15    2.82
   0   9   1  144.88    2.93
   0   9   1  140.52    2.96
   0  -9   1  134.83    2.96
   0  -9  -1  138.93    2.89
   0  -9  -1  137.38    2.79
   0  -9   1  139.34    2.84
   0  -9   1  140.22    2.70
   0   9  -2   43.48    1.03
   0   9  -2   43.74    1.05
   0   9   2   44.85    1.25
   0   9   2   44.30    1.40
   0   9   2   44.45    1.38
   0   9  -2   43.99    1.36
   0   9   2   45.35    1.40
   0   9  -2   44.05    1.25
   0   9  -2   43.76    1.06
   0  -9   2   42.61    1.35
   0  -9  -2   45.25    1.17
   0  -9   2   44.83    1.29
   0   9   3   -0.43    0.36
   0   9  -3    0.22    0.36
   0   9   3   -0.03    0.37
   0   9   3   -0.25    0.33
   0   9  -3    0.25    0.18
   0   9  -3   -0.01    0.20
   0  -9  -3   -0.08    0.10
   0  -9   3    0.22    0.41
   0  -9   3    0.14    0.35
   0   9   4    7.19    0.73
   0   9   4    6.38    0.63
   0   9   4    7.28    0.76
   0   9  -4    7.33    0.38
   0   9  -4    6.99    0.72
   0  -9  -4    7.24    0.54
   0  -9   4    7.43    0.77
   0  -9   4    7.42    0.67
   0   9   5   13.61    1.05
   0   9   5   12.22    0.89
   0   9  -5   14.81    1.04
   0   9   5   13.57    1.04
   0   9   5   12.65    0.95
   0  -9   5   13.26    1.02
   0  -9   5   13.84    0.92
   0   9   6   31.39    1.49
   0   9  -6   30.76    1.51
   0   9   6   29.64    1.31
   0   9   6   27.88    1.40
   0  -9   6   29.31    1.34
   0   9   7    0.49    0.55
   0   9   7   -0.86    0.54
   0   9   7   -0.22    0.54
   0  -9   7   -0.11    0.51
   0   9   8    6.49    0.91
   0   9   8    5.72    1.03
   0   9   8    6.98    0.98
   0  -9   8    5.60    0.90
   0   9   9    7.22    1.08
   0   9   9    7.76    1.09
   0   9   9    8.13    1.15
   0  -9   9    6.86    1.05
   0  10   0   -0.22    0.31
   0  10   0    0.51    0.32
   0  10   0    0.19    0.32
   0  10   0   -0.24    0.30
   0 -10   0   -0.35    0.31
   0 -10   0    0.48    0.34
   0 -10   0    0.41    0.31
   0  10   1   80.63    1.95
   0  10  -1   77.14    1.75
   0  10   1   79.54    1.95
   0  10   1   79.54    1.84
   0  10   1   79.84    1.92
   0  10  -1   80.11    1.85
   0  10  -1   76.41    1.73
   0  10  -1   80.76    1.93
   0 -10   1   78.07    1.86
   0 -10  -1   78.42    1.80
   0 -10  -1   78.52    1.92
   0 -10   1   80.03    1.74
   0 -10   1   79.14    1.94
   0  10  -2    2.82    0.43
   0  10   2    3.98    0.55
   0  10   2    3.83    0.53
   0  10  -2    2.88    0.33
   0  10   2    3.84    0.46
   0  10  -2    2.80    0.32
   0  10   2    3.02    0.49
   0  10  -2    3.07    0.32
   0  10  -2    2.38    0.47
   0 -10   2    3.64    0.48
   0 -10   2    2.89    0.50
   0 -10  -2    3.86    0.41
   0  10   3    6.79    0.59
   0  10  -3    6.27    0.38
   0  10  -3    5.71    0.40
   0  10   3    7.97    0.73
   0  10  -3    5.61    0.61
   0  10  -3    6.15    0.42
   0  10  -3    6.97    0.57
   0  10   3    6.81    0.68
   0 -10   3    4.75    0.63
   0 -10   3    5.89    0.59
   0  10  -4   15.39    0.95
   0  10   4   14.41    1.01
   0  10   4   13.60    0.93
   0  10   4   14.52    0.86
   0 -10   4   12.61    0.85
   0 -10   4   13.19    0.94
   0 -10  -4   13.62    0.67
   0  10   5    7.10    0.86
   0  10  -5    7.38    0.82
   0  10   5    5.83    0.79
   0  10   5    5.51    0.68
   0  10   5    6.29    0.78
   0 -10   5    6.05    0.82
   0 -10   5    6.81    0.72
   0  10   6   15.58    1.05
   0  10   6   16.12    1.14
   0  10   6   16.39    1.24
   0 -10   6   16.88    1.09
   0  10   7    0.68    0.65
   0  10   7    0.31    0.57
   0  10   7    0.53    0.58
   0 -10   7    0.37    0.58
   0  10   8    1.19    0.72
   0  10   8    0.62    0.75
   0  10   8    2.61    0.83
   0 -10   8    1.26    0.72
   0  10   9    1.03    0.78
   0  10   9    0.22    0.76
   0  10   9   -0.29    0.71
   0 -10   9    0.04    0.73
   0  11   0    0.08    0.32
   0  11   0    0.26    0.33
   0  11   0   -0.32    0.30
   0  11   0    0.25    0.32
   0 -11   0   -0.06    0.32
   0 -11   0   -0.13    0.28
   0 -11   0   -0.18    0.32
   0  11  -1    0.38    0.30
   0  11   1   -0.30    0.32
   0  11  -1    0.00    0.33
   0  11   1    0.00    0.33
   0  11   1   -0.03    0.35
   0  11  -1    0.20    0.34
   0  11  -1    0.30    0.29
   0  11   1    0.02    0.32
   0 -11   1    0.00    0.26
   0 -11   1   -0.02    0.35
   0 -11   1    0.10    0.36
   0 -11  -1    0.32    0.35
   0 -11  -1    0.32    0.33
   0  11  -2   33.57    1.13
   0  11  -2   32.58    1.18
   0  11  -2   33.48    0.94
   0  11  -2   33.54    0.91
   0  11  -2   34.41    0.97
   0  11   2   32.57    1.21
   0  11   2   34.10    1.14
   0  11   2   33.30    1.23
   0  11   2   32.28    1.22
   0 -11  -2   34.21    1.04
   0 -11   2   31.16    1.19
   0 -11   2   34.43    1.17
   0  11   3    1.79    0.48
   0  11  -3    1.61    0.25
   0  11  -3    1.53    0.26
   0  11   3    0.71    0.44
   0  11   3    1.16    0.41
   0  11  -3    1.23    0.39
   0  11  -3    1.25    0.44
   0  11  -3    1.33    0.24
   0  11   3    2.01    0.49
   0 -11   3    0.63    0.39
   0 -11   3    1.54    0.48
   0  11   4    2.79    0.60
   0  11  -4    3.00    0.59
   0  11   4    3.97    0.63
   0  11   4    3.36    0.55
   0 -11   4    3.35    0.62
   0 -11  -4    3.42    0.42
   0 -11   4    3.19    0.56
   0  11   5    0.53    0.56
   0  11   5    1.13    0.53
   0  11   5   -0.04    0.43
   0  11  -5    0.81    0.52
   0  11   5    0.66    0.52
   0 -11   5    0.71    0.54
   0 -11   5    0.44    0.48
   0  11   6    0.76    0.53
   0  11   6    1.71    0.66
   0  11   6    0.00    0.56
   0 -11   6    0.49    0.55
   0  11   7   -0.19    0.62
   0  11   7    0.71    0.63
   0  11   7   -0.26    0.56
   0 -11   7   -0.37    0.56
   0  11   8   -0.84    0.57
   0  11   8   -0.01    0.63
   0  11   8   -1.66    0.58
   0 -11   8    0.90    0.71
   0  11   9    0.68    0.78
   0  11   9    1.37    0.86
   0  11   9    1.05    0.76
   0 -11   9    0.96    0.77
   0  12   0   86.71    2.04
   0  12   0   85.37    2.07
   0  12   0   87.64    2.06
   0  12   0   87.96    2.15
   0 -12   0   89.07    2.07
   0 -12   0   89.56    2.15
   0  12   1   44.10    1.33
   0  12  -1   43.82    1.36
   0  12  -1   47.46    1.27
   0  12   1   44.89    1.40
   0  12  -1   44.52    1.28
   0  12   1   44.92    1.37
   0  12   1   45.06    1.40
   0  12  -1   44.60    1.35
   0 -12   1   44.55    1.39
   0 -12  -1   45.74    1.40
   0 -12   1   44.40    1.22
   0 -12  -1   46.13    1.30
   0 -12   1   45.83    1.38
   0  12   2   89.72    2.26
   0  12   2   88.73    2.26
   0  12  -2   85.22    2.09
   0  12  -2   86.18    2.24
   0  12   2   88.33    2.09
   0  12  -2   85.81    1.85
   0  12  -2   84.85    1.87
   0  12   2   87.03    2.27
   0  12  -2   82.90    1.87
   0 -12   2   86.78    2.13
   0 -12   2   84.51    2.23
   0 -12  -2   88.20    1.98
   0  12   3   18.91    1.01
   0  12  -3   20.52    0.93
   0  12  -3   19.70    0.64
   0  12  -3   19.41    1.00
   0  12   3   18.32    1.04
   0  12   3   18.59    0.94
   0  12  -3   19.18    0.66
   0  12  -3   19.72    0.69
   0  12   3   18.05    1.03
   0 -12   3   20.53    1.00
   0 -12   3   19.15    1.03
   0  12  -4    1.27    0.50
   0  12   4    0.85    0.45
   0  12   4    1.42    0.52
   0  12   4    1.16    0.54
   0  12  -4    0.88    0.22
   0 -12   4    1.05    0.46
   0 -12   4    1.91    0.56
   0 -12  -4    1.15    0.35
   0  12   5   18.58    1.28
   0  12   5   20.93    1.22
   0  12  -5   19.11    1.22
   0  12   5   19.64    1.08
   0 -12   5   21.36    1.15
   0 -12   5   21.00    1.31
   0  12   6    4.81    0.74
   0  12   6    4.55    0.81
   0  12   6    5.09    0.86
   0 -12   6    5.87    0.80
   0  12   7    3.08    0.72
   0  12   7    2.03    0.79
   0  12   7    0.97    0.63
   0 -12   7    4.01    0.80
   0  12   8   -0.28    0.61
   0  12   8    1.62    0.78
   0  12   8   -0.19    0.66
   0 -12   8   -1.31    0.60
   0  12   9    0.66    0.81
   0  12   9    1.62    0.83
   0  12   9   -0.49    0.68
   0 -12   9    0.22    0.73
   0  13   0   -0.10    0.32
   0  13   0    0.17    0.35
   0  13   0    0.07    0.35
   0  13   0   -0.41    0.32
   0 -13   0   -0.10    0.35
   0 -13   0   -0.14    0.34
   0  13   1   60.94    1.72
   0  13   1   63.18    1.69
   0  13  -1   63.80    1.69
   0  13   1   62.08    1.76
   0  13  -1   63.51    1.59
   0  13  -1   62.82    1.61
   0  13   1   62.77    1.78
   0  13  -1   63.02    1.74
   0 -13   1   62.71    1.58
   0 -13   1   63.60    1.77
   0 -13  -1   61.91    1.75
   0 -13   1   65.03    1.70
   0 -13  -1   64.32    1.63
   0  13   2   46.14    1.51
   0  13   2   45.63    1.40
   0  13  -2   45.64    1.24
   0  13   2   44.30    1.51
   0  13  -2   44.62    1.22
   0  13   2   44.66    1.51
   0  13  -2   45.84    1.20
   0  13  -2   45.51    1.47
   0  13  -2   44.45    1.39
   0 -13   2   47.14    1.53
   0 -13  -2   47.44    1.32
   0 -13   2   45.71    1.43
   0  13   3   25.12    1.22
   0  13  -3   25.95    1.16
   0  13   3   24.89    1.17
   0  13   3   24.63    1.20
   0  13  -3   27.75    0.80
   0  13   3   25.54    1.11
   0  13  -3   27.10    0.83
   0  13  -3   26.47    0.84
   0  13  -3   26.61    1.09
   0 -13   3   25.81    1.14
   0 -13   3   26.99    1.23
   0  13   4    1.07    0.55
   0  13  -4    0.92    0.48
   0  13   4    1.76    0.51
   0  13   4    1.06    0.53
   0  13   4    1.41    0.54
   0  13  -4    1.30    0.25
   0 -13   4    1.62    0.55
   0 -13   4    1.22    0.48
   0  13   5   19.10    1.22
   0  13   5   20.59    1.12
   0  13   5   19.63    1.32
   0  13  -5   19.97    1.22
   0 -13   5   18.73    1.14
   0  13   6   21.83    1.35
   0  13   6   19.19    1.17
   0  13   6   19.34    1.34
   0 -13   6   19.17    1.23
   0  13   7    1.05    0.69
   0  13   7   -1.07    0.63
   0  13   7   -0.43    0.60
   0 -13   7   -0.13    0.64
   0  13   8   -0.74    0.66
   0  13   8   -0.01    0.70
   0  13   8   -0.42    0.62
   0 -13   8    0.95    0.71
   0  13   9    1.75    0.88
   0  13   9    1.48    0.83
   0  13   9    1.01    0.85
   0 -13   9    1.67    0.90
   0  14   0    9.77    0.71
   0  14   0    9.54    0.76
   0  14   0    8.78    0.67
   0  14   0   10.96    0.73
   0 -14   0   10.34    0.72
   0 -14   0   11.15    0.75
   0  14   1    2.93    0.53
   0  14  -1    2.97    0.45
   0  14  -1    3.43    0.45
   0  14  -1    2.73    0.46
   0  14   1    3.77    0.52
   0  14  -1    3.73    0.51
   0  14   1    2.79    0.50
   0  14   1    3.63    0.51
   0 -14  -1    2.49    0.43
   0 -14   1    1.89    0.44
   0 -14  -1    3.55    0.52
   0 -14   1    2.74    0.49
   0  14  -2    0.74    0.31
   0  14  -2    0.08    0.29
   0  14  -2    0.38    0.40
   0  14  -2    0.65    0.40
   0  14   2    0.05    0.40
   0  14  -2    0.36    0.30
   0  14   2    0.21    0.37
   0  14   2    0.52    0.42
   0  14   2    0.46    0.43
   0 -14   2    0.31    0.42
   0 -14   2    0.59    0.41
   0 -14  -2    0.52    0.35
   0  14   3   16.59    1.02
   0  14   3   16.49    1.02
   0  14  -3   16.70    0.72
   0  14  -3   16.83    0.67
   0  14   3   17.55    0.95
   0  14   3   17.31    1.08
   0  14  -3   16.83    0.69
   0  14  -3   15.67    0.97
   0  14  -3   16.22    0.90
   0 -14   3   17.98    1.04
   0 -14   3   15.98    0.98
   0  14   4    7.85    0.77
   0  14   4    6.12    0.83
   0  14   4    7.81    0.85
   0  14   4    7.68    0.89
   0  14  -4    7.59    0.83
   0 -14   4    6.58    0.74
   0 -14   4    7.20    0.84
   0  14   5   -0.45    0.51
   0  14   5   -0.78    0.48
   0  14   5    0.23    0.49
   0  14  -5   -0.64    0.45
   0 -14   5    0.85    0.56
   0  14   6    1.32    0.69
   0  14   6    1.72    0.62
   0  14   6    1.71    0.69
   0 -14   6    2.29    0.68
   0  14   7    2.76    0.75
   0  14   7    1.66    0.75
   0  14   7    2.01    0.81
   0 -14   7    2.30    0.76
   0  14   8   -0.14    0.74
   0  14   8    0.87    0.81
   0  14   8   -0.10    0.67
   0 -14   8    1.19    0.76
   0  14   9    0.57    0.90
   0  14   9    1.41    0.83
   0  15   0   -0.16    0.36
   0  15   0   -0.36    0.33
   0  15   0    0.34    0.37
   0  15   0    0.03    0.34
   0 -15   0    0.19    0.37
   0 -15   0   -0.09    0.35
   0  15  -1    0.36    0.35
   0  15  -1    0.52    0.39
   0  15  -1    0.55    0.33
   0  15   1   -0.16    0.36
   0  15   1    0.58    0.40
   0  15   1   -0.38    0.35
   0  15  -1    0.55    0.38
   0  15   1   -0.29    0.36
   0 -15   1    0.60    0.39
   0 -15  -1   -0.11    0.36
   0 -15  -1    0.39    0.39
   0 -15   1    0.43    0.38
   0  15  -2   37.77    1.15
   0  15   2   40.36    1.36
   0  15  -2   39.09    1.20
   0  15  -2   37.94    1.40
   0  15  -2   38.85    1.36
   0  15   2   41.11    1.53
   0  15   2   38.68    1.47
   0  15  -2   37.53    1.18
   0  15   2   36.84    1.43
   0 -15  -2   38.99    1.24
   0 -15   2   38.09    1.38
   0 -15   2   38.06    1.45
   0  15  -3   33.51    1.39
   0  15   3   35.02    1.32
   0  15   3   35.73    1.46
   0  15  -3   33.74    0.99
   0  15   3   35.03    1.48
   0  15  -3   34.83    1.28
   0  15  -3   34.87    1.03
   0  15   3   34.02    1.50
   0  15  -3   33.91    1.05
   0 -15   3   34.60    1.42
   0 -15   3   33.00    1.35
   0  15  -4   22.77    1.24
   0  15   4   23.15    1.37
   0  15   4   25.43    1.38
   0  15   4   23.20    1.19
   0  15  -4   25.20    0.74
   0  15   4   23.02    1.29
   0 -15   4   26.02    1.36
   0 -15   4   23.43    1.19
   0  15   5   19.91    1.35
   0  15  -5   20.40    1.29
   0  15   5   19.93    1.16
   0  15   5   18.52    1.30
   0  15   5   18.12    1.24
   0 -15   5   19.92    1.22
   0  15   6    1.19    0.68
   0  15   6    1.07    0.65
   0  15   6    0.08    0.54
   0 -15   6    0.73    0.62
   0  15   7    4.55    0.86
   0  15   7    4.15    0.98
   0  15   7    4.99    0.94
   0 -15   7    2.34    0.77
   0  15   8    1.86    0.87
   0  15   8   -0.73    0.66
   0  15   8    1.55    0.75
   0 -15   8    0.21    0.73
   0  16   0    0.60    0.40
   0  16   0    0.80    0.40
   0  16   0    0.96    0.43
   0  16   0    0.99    0.39
   0 -16   0    0.69    0.42
   0 -16   0    0.68    0.43
   0  16   1   12.91    0.88
   0  16  -1   13.59    0.86
   0  16  -1   13.24    0.78
   0  16   1   13.83    0.88
   0  16  -1   11.61    0.85
   0  16  -1   12.24    0.81
   0  16   1   13.32    0.82
   0  16   1   14.40    0.97
   0 -16   1   12.46    0.86
   0 -16  -1   13.78    0.83
   0 -16  -1   13.65    0.89
   0 -16   1   13.73    0.86
   0  16   2    6.62    0.75
   0  16  -2    5.78    0.53
   0  16  -2    6.10    0.64
   0  16   2    6.16    0.68
   0  16  -2    4.23    0.62
   0  16  -2    6.37    0.56
   0  16   2    6.64    0.78
   0  16   2    6.43    0.72
   0 -16   2    4.89    0.67
   0 -16  -2    6.39    0.60
   0 -16   2    6.74    0.72
   0  16  -3    6.17    0.69
   0  16   3    4.51    0.66
   0  16   3    4.76    0.73
   0  16  -3    6.10    0.48
   0  16  -3    6.28    0.73
   0  16   3    5.76    0.80
   0  16  -3    6.53    0.51
   0  16   3    5.89    0.76
   0 -16   3    5.34    0.69
   0 -16   3    5.96    0.76
   0  16  -4    4.94    0.73
   0  16   4    4.92    0.77
   0  16   4    4.18    0.79
   0  16   4    2.98    0.73
   0  16   4    4.48    0.69
   0 -16   4    4.77    0.78
   0 -16   4    4.36    0.70
   0  16   5   24.65    1.48
   0  16   5   22.78    1.43
   0  16  -5   21.45    1.33
   0  16   5   21.91    1.22
   0  16   5   20.47    1.32
   0 -16   5   20.79    1.28
   0  16   6    1.58    0.70
   0  16   6    4.17    0.86
   0  16   6    1.77    0.66
   0 -16   6    3.25    0.76
   0  16   7    4.37    1.01
   0  16   7    4.90    0.96
   0  16   7    1.87    0.78
   0 -16   7    2.79    0.77
   0  16   8    6.31    1.15
   0  16   8    6.86    1.04
   0  16   8    8.21    1.16
   0 -16   8    5.54    1.02
   0  17   0   -0.52    0.36
   0  17   0   -0.04    0.37
   0  17   0    0.32    0.41
   0  17   0    0.17    0.40
   0 -17   0    0.50    0.43
   0 -17   0    0.46    0.42
   0  17  -1    4.08    0.54
   0  17  -1    3.52    0.57
   0  17   1    3.52    0.58
   0  17   1    3.86    0.65
   0  17  -1    3.27    0.56
   0  17   1    3.25    0.56
   0  17   1    3.78    0.62
   0  17  -1    3.84    0.54
   0 -17   1    3.51    0.60
   0 -17  -1    3.08    0.57
   0 -17   1    3.49    0.59
   0 -17  -1    2.85    0.53
   0  17  -2    0.48    0.36
   0  17   2   -0.17    0.39
   0  17  -2    0.48    0.44
   0  17  -2    0.19    0.34
   0  17   2    0.39    0.45
   0  17   2   -0.38    0.43
   0  17  -2   -0.07    0.40
   0  17   2   -0.46    0.46
   0 -17  -2    0.00    0.39
   0 -17   2   -0.44    0.44
   0 -17   2    0.73    0.47
   0  17   3   13.69    0.96
   0  17  -3   12.59    0.69
   0  17  -3   13.27    0.75
   0  17   3   13.94    1.06
   0  17  -3   12.78    0.94
   0  17   3   12.62    1.01
   0  17  -3   12.94    0.98
   0  17   3   13.05    1.09
   0 -17   3   14.16    1.06
   0 -17   3   13.88    0.99
   0  17   4    0.60    0.55
   0  17   4    0.45    0.55
   0  17   4    0.16    0.58
   0  17   4    0.42    0.56
   0  17  -4    0.41    0.52
   0 -17   4    0.01    0.56
   0 -17   4    0.20    0.52
   0  17   5    1.53    0.70
   0  17   5    0.89    0.62
   0  17   5    0.77    0.58
   0 -17   5    1.40    0.62
   0  17   6    0.63    0.70
   0  17   6    0.45    0.61
   0  17   6    0.50    0.65
   0 -17   6   -0.23    0.60
   0  17   7    0.95    0.76
   0  17   7    1.57    0.72
   0  17   7    2.38    0.93
   0 -17   7    2.15    0.76
   0  17   8   -0.35    0.70
   0  17   8    0.30    0.76
   0 -17   8   -0.36    0.70
   0  18   0    1.70    0.48
   0  18   0    1.02    0.45
   0  18   0    0.81    0.47
   0  18   0    1.74    0.50
   0 -18   0    0.62    0.45
   0 -18   0    2.05    0.53
   0  18  -1    0.46    0.37
   0  18   1    1.16    0.46
   0  18   1    0.59    0.48
   0  18  -1    0.67    0.48
   0  18   1    1.26    0.49
   0  18  -1    0.91    0.43
   0  18  -1    1.28    0.49
   0  18   1    0.75    0.47
   0 -18  -1    0.63    0.44
   0 -18   1    1.52    0.51
   0 -18  -1    0.87    0.48
   0 -18   1    0.11    0.47
   0  18  -2    0.20    0.35
   0  18  -2    1.31    0.48
   0  18   2    0.24    0.47
   0  18   2   -0.40    0.42
   0  18   2   -0.05    0.46
   0  18  -2    0.66    0.39
   0  18   2    0.33    0.54
   0  18  -2    0.12    0.46
   0 -18   2    0.27    0.49
   0 -18   2   -0.45    0.46
   0 -18  -2    0.40    0.42
   0  18   3   62.92    2.15
   0  18  -3   62.48    1.65
   0  18  -3   61.28    2.06
   0  18   3   64.28    2.14
   0  18   3   63.27    2.14
   0  18   3   61.85    1.93
   0  18  -3   62.48    1.88
   0  18  -3   60.12    1.59
   0 -18   3   63.70    1.99
   0 -18   3   61.86    2.11
   0  18   4   23.97    1.43
   0  18  -4   24.11    1.32
   0  18   4   25.24    1.49
   0  18   4   21.37    1.34
   0  18   4   24.61    1.28
   0 -18   4   24.02    1.29
   0  18   5    3.56    0.85
   0  18   5    4.94    0.80
   0  18   5    3.42    0.80
   0 -18   5    3.75    0.78
   0  18   6    1.06    0.68
   0  18   6    0.99    0.71
   0  18   6    1.58    0.70
   0 -18   6    1.54    0.68
   0  18   7    1.32    0.74
   0  18   7    1.56    0.88
   0  18   7    1.19    0.80
   0 -18   7    1.05    0.72
   0  18   8    0.27    0.77
   0  18   8   -0.14    0.83
   0 -18   8    0.93    0.79
   0  19   0    0.42    0.42
   0  19   0   -0.89    0.40
   0  19   0    0.64    0.46
   0  19   0    0.06    0.43
   0 -19   0    0.24    0.43
   0 -19   0   -0.45    0.43
   0  19   1    1.73    0.53
   0  19   1    0.59    0.48
   0  19   1    1.54    0.53
   0  19  -1    2.37    0.50
   0  19   1    1.75    0.54
   0  19  -1    1.95    0.51
   0  19  -1    0.73    0.48
   0  19  -1    0.98    0.51
   0 -19   1    1.33    0.51
   0 -19  -1    1.88    0.52
   0 -19  -1    0.74    0.49
   0 -19   1    1.76    0.56
   0  19   2    8.91    0.88
   0  19   2    7.69    0.81
   0  19   2    9.10    0.96
   0  19  -2    8.25    0.67
   0  19  -2    9.09    0.85
   0  19   2    8.75    0.90
   0  19  -2    9.75    0.83
   0  19  -2   10.15    0.79
   0 -19   2    9.41    0.91
   0 -19   2    8.42    0.81
   0  19  -3   12.03    0.98
   0  19   3   14.39    1.16
   0  19   3   12.66    1.10
   0  19  -3   11.46    0.79
   0  19   3   12.07    1.11
   0  19  -3   11.47    0.71
   0  19   3   11.74    0.99
   0 -19   3   11.66    1.01
   0 -19   3   12.92    1.07
   0  19   4   14.68    1.21
   0  19   4   13.75    1.18
   0  19  -4   16.33    1.14
   0  19   4   15.81    1.12
   0  19   4   15.79    1.27
   0 -19   4   15.81    1.14
   0  19   5    7.20    1.05
   0  19   5    6.58    0.89
   0  19   5    5.35    0.91
   0 -19   5    9.69    1.01
   0  19   6    0.06    0.64
   0  19   6   -0.50    0.55
   0  19   6    0.51    0.70
   0 -19   6    0.67    0.67
   0  19   7    0.50    0.84
   0  19   7    0.77    0.81
   0  19   7    1.03    0.75
   0 -19   7    0.94    0.70
   0  19   8    0.22    0.74
   0  19   8    0.86    0.87
   0  20   0    1.38    0.52
   0  20   0    1.91    0.56
   0  20   0    1.86    0.56
   0  20   0    2.18    0.60
   0 -20   0    2.02    0.56
   0 -20   0    2.84    0.59
   0  20   1    0.85    0.51
   0  20   1    0.18    0.51
   0  20  -1    0.07    0.43
   0  20   1    1.26    0.52
   0  20   1    1.20    0.53
   0  20  -1    1.07    0.52
   0  20  -1    0.31    0.48
   0  20  -1    0.24    0.41
   0 -20   1    0.56    0.52
   0 -20   1    0.39    0.51
   0  20   2    4.42    0.75
   0  20   2    0.71    0.53
   0  20  -2    3.64    0.55
   0  20  -2    2.21    0.49
   0  20  -2    3.77    0.65
   0  20   2    2.83    0.66
   0  20  -2    3.13    0.64
   0  20   2    3.46    0.69
   0 -20   2    3.85    0.68
   0 -20   2    3.43    0.69
   0  20   3    5.12    0.81
   0  20  -3    5.95    0.80
   0  20   3    5.23    0.87
   0  20   3    4.94    0.82
   0  20   3    5.30    0.77
   0 -20   3    4.20    0.75
   0 -20   3    5.60    0.87
   0  20   4   15.80    1.13
   0  20   4   16.17    1.28
   0  20   4   14.77    1.21
   0  20  -4   16.11    1.16
   0  20   4   15.31    1.21
   0 -20   4   14.69    1.20
   0  20   5   13.56    1.16
   0  20   5   11.50    1.20
   0  20   5   13.83    1.39
   0 -20   5   15.80    1.26
   0  20   6    2.47    0.84
   0  20   6    3.73    0.95
   0  20   6    2.85    0.81
   0 -20   6    2.69    0.81
   0  20   7    1.27    0.75
   0  20   7    2.13    0.93
   0  21   0   -0.65    0.45
   0  21   0    0.18    0.47
   0  21   0    0.03    0.48
   0  21   0   -0.07    0.46
   0 -21   0    0.10    0.48
   0 -21   0    0.01    0.48
   0  21   1    0.08    0.48
   0  21   1   -0.77    0.47
   0  21  -1    0.25    0.45
   0  21  -1    0.03    0.49
   0  21   1    1.06    0.54
   0  21   1    1.26    0.55
   0  21  -1   -1.14    0.45
   0  21  -1    0.58    0.51
   0 -21   1   -0.09    0.49
   0 -21   1   -0.35    0.50
   0  21  -2    1.76    0.59
   0  21  -2    2.50    0.56
   0  21   2    2.97    0.72
   0  21  -2    2.27    0.51
   0  21   2    0.64    0.56
   0  21   2    2.24    0.60
   0  21   2    2.41    0.66
   0  21  -2    1.73    0.59
   0 -21   2    3.48    0.70
   0 -21   2    2.14    0.63
   0  21   3    8.65    1.00
   0  21   3   10.72    1.07
   0  21   3    5.39    0.80
   0  21  -3    8.70    0.93
   0  21   3    8.94    1.03
   0 -21   3    6.88    0.87
   0  21   4   16.56    1.28
   0  21   4   17.21    1.33
   0  21   4   16.11    1.20
   0 -21   4   20.18    1.29
   0  21   5    0.35    0.65
   0  21   5    1.36    0.74
   0  21   5    0.23    0.62
   0 -21   5   -0.47    0.61
   0  21   6   -0.07    0.71
   0  21   6    0.58    0.66
   0  21   6    0.57    0.74
   0 -21   6    1.08    0.71
   0  21   7    0.76    0.88
   0  21   7    0.41    0.77
   0  22   0    8.19    0.86
   0  22   0    7.59    0.83
   0  22   0    8.37    0.87
   0  22   0    9.03    0.91
   0 -22   0    8.76    0.91
   0  22   1    0.44    0.56
   0  22  -1    0.05    0.49
   0  22   1   -0.05    0.53
   0  22   1   -0.06    0.49
   0  22  -1   -0.07    0.46
   0  22   1   -0.69    0.48
   0  22  -1   -0.12    0.43
   0  22  -1    0.06    0.53
   0 -22   1    0.00    0.52
   0 -22   1   -0.08    0.51
   0  22   2    0.35    0.52
   0  22   2   -0.27    0.54
   0  22   2   -0.37    0.56
   0  22  -2   -0.02    0.44
   0  22  -2   -0.30    0.51
   0  22  -2    0.02    0.43
   0  22   2    0.02    0.56
   0 -22   2   -0.12    0.56
   0 -22   2    0.34    0.57
   0  22   3    3.00    0.79
   0  22   3    3.01    0.72
   0  22   3    2.81    0.77
   0  22   3    1.07    0.66
   0  22  -3    1.45    0.63
   0 -22   3    2.04    0.68
   0  22   4   39.19    1.70
   0  22   4   33.37    1.80
   0  22   4   39.06    1.85
   0 -22   4   38.64    1.73
   0  22   5    0.83    0.78
   0  22   5    0.07    0.66
   0  22   5    0.19    0.69
   0 -22   5    0.44    0.67
   0  22   6    1.18    0.77
   0  22   6    0.94    0.74
   0  22   6   -0.25    0.69
   0  22   7   -0.31    0.71
   0  22   7    0.07    0.82
   0  23   0   -0.45    0.43
   0  23   0   -0.49    0.51
   0  23   0   -0.30    0.53
   0  23   0   -0.01    0.51
   0 -23   0    0.63    0.56
   0  23   1    2.53    0.65
   0  23   1    1.60    0.63
   0  23   1    2.02    0.66
   0  23  -1    1.43    0.57
   0  23  -1    1.90    0.56
   0  23   1    1.89    0.61
   0  23  -1    1.49    0.62
   0  23  -1    2.58    0.66
   0 -23   1    2.28    0.66
   0  23  -2   14.05    0.97
   0  23   2   16.10    1.20
   0  23  -2   14.45    1.15
   0  23   2   14.93    1.19
   0  23  -2   15.90    1.07
   0  23   2   16.12    1.17
   0  23   2   15.32    1.12
   0  23   3    8.97    0.96
   0  23   3    9.25    1.11
   0  23  -3    9.76    1.03
   0  23   3    7.63    0.99
   0  23   4   18.83    1.29
   0  23   4   18.79    1.42
   0  23   4   17.58    1.56
   0  23   5    2.75    0.78
   0  23   5    3.06    0.88
   0  23   5    3.04    0.91
   0  23   6    1.73    0.79
   0  23   6    1.29    0.80
   0  24   0   -0.27    0.57
   0  24   0    0.55    0.61
   0  24   0    1.32    0.58
   0  24   0    0.53    0.54
   0  24  -1    0.91    0.51
   0  24  -1    0.27    0.55
   0  24   1    0.87    0.60
   0  24   1    0.45    0.62
   0  24  -1    0.76    0.62
   0  24   1    0.76    0.59
   0  24   1    1.18    0.61
   0  24   2    0.02    0.61
   0  24  -2    0.31    0.53
   0  24  -2    0.89    0.60
   0  24   2   -0.87    0.52
   0  24   2   -0.01    0.59
   0  24   2    0.52    0.63
   0  24   3    1.42    0.73
   0  24   3    0.73    0.65
   0  24   3    0.99    0.65
   0  24   4   17.24    1.56
   0  24   4   17.33    1.26
   0  24   4   16.98    1.48
   0  24   5    1.73    0.75
   0  24   5    1.37    0.84
   0  24   5    0.20    0.69
   0  24   6   -0.33    0.66
   0  24   6   -0.31    0.73
   0  25   0    0.40    0.57
   0  25   0   -0.38    0.55
   0  25   0    0.49    0.55
   0  25   1    0.06    0.59
   0  25   1    0.67    0.61
   0  25  -1    0.20    0.54
   0  25  -1    0.37    0.52
   0  25   1    0.99    0.61
   0  25   2    3.46    0.81
   0  25   2    2.93    0.73
   0  25   2    3.21    0.78
   0  25   3   16.81    1.23
   0  25   3   19.00    1.40
   0  25   3   14.59    1.31
   0  25   4   -0.28    0.64
   0  25   4   -0.44    0.62
   0  25   4    0.49    0.68
   0  25   5    0.30    0.76
   0  25   5    0.02    0.67
   0  25   6    2.42    0.92
   0  25   6    0.34    0.77
   0  26   0   -0.33    0.52
   0  26   0    0.81    0.62
   0  26   1    2.74    0.76
   0  26   1    1.82    0.70
   0  26  -1    2.36    0.65
   0  26   1    1.67    0.69
   0  26  -1    1.10    0.61
   0  26   2    6.13    0.93
   0  26   2    4.92    0.93
   0  26   2    5.93    0.93
   0  26   3    0.70    0.68
   0  26   3    1.23    0.76
   0  26   3    0.95    0.69
   0  26   4   -1.17    0.60
   0  26   4    1.00    0.72
   0  26   4    1.08    0.74
   0  26   5    3.35    0.88
   0  26   5    3.56    0.98
   0  27   0   -0.55    0.57
   0  27   0   -0.72    0.54
   0  27   1    0.23    0.64
   0  27  -1    0.30    0.60
   0  27   1    0.30    0.62
   0  27  -1    0.49    0.57
   0  27   2    0.56    0.66
   0  27   2    0.34    0.69
   0  27   2    1.41    0.74
   0  27   3    5.34    0.99
   0  27   3    4.68    0.89
   0  27   3    4.24    0.99
   0  27   4    1.72    0.77
   0  27   4    1.60    0.82
   0  27   5    0.56    0.79
   0  27   5    1.16    0.79
   0  28   0    0.64    0.63
   0  28   0   -0.60    0.63
   0  28   1    1.33    0.68
   0  28   1   -0.43    0.65
   0  28  -1    1.38    0.68
   0  28   2    2.14    0.77
   0  28   2    3.21    0.86
   0  28   3    8.64    1.21
   0  28   3    7.89    1.16
   0  28   4    7.75    1.17
   0  29   0    0.24    0.61
   0  29   0   -0.18    0.63
   0  29   1    6.78    0.99
   0  29   1    5.68    0.99
   0  29   2    2.49    0.83
   0  29   2    2.82    0.85
   0  29   3   -0.44    0.69
   0  29   4    1.13    0.83
   0  30   0    4.25    0.90
   0  30   0    2.58    0.79
   0  30   1    1.20    0.73
   0  30   1    1.30    0.73
   0  30   2    1.61    0.81
   0  30   2    1.79    0.81
   0  30   3    2.87    0.94
   0  31   0    0.66    0.70
   0  31   1    1.11    0.73
   0  31   1    0.03    0.71
   0  31   2    0.45    0.75
  -1   0  10    2.77    0.87
  -1   0   9   -0.63    0.64
  -1   0   8    1.86    0.66
  -1   0   7   -0.02    0.45
  -1   0   7    0.01    0.49
  -1   0   7    0.97    0.48
  -1   0   6   13.21    0.81
  -1   0   6   11.72    0.85
  -1   0   6   12.18    0.85
  -1   0   5    0.41    0.34
  -1   0   5   -0.26    0.30
  -1   0   5   -0.13    0.41
  -1   0   5    0.02    0.34
  -1   0   4    0.54    0.30
   1   0  -4    0.64    0.28
  -1   0   4    0.36    0.29
  -1   0   4    0.29    0.38
  -1   0   4    0.28    0.30
  -1   0   3    0.02    0.24
  -1   0   3   -0.21    0.33
  -1   0   3   -0.36    0.23
   1   0  -3   -0.05    0.23
  -1   0   3   -0.25    0.23
  -1   0   2   33.47    1.04
  -1   0   2   33.42    0.83
  -1   0   2   33.39    0.86
  -1   0   2   33.59    0.73
  -1   0   1    0.19    0.15
  -1   0   1   -0.12    0.17
   1   0   0   31.91    0.69
  -1   0   0   30.47    0.69
  -1   0   0   30.19    0.69
   1   0   0   31.16    0.69
   1   0   0   31.26    0.67
  -1   0  -1    0.09    0.19
  -1   0  -1    0.25    0.22
   1   0   1    0.36    0.20
   1   0   1    0.20    0.21
   1   0   1    0.15    0.21
  -1   0  -1   -0.01    0.19
   1   0   1   -0.07    0.21
   1   0   2  531.19    9.92
   1   0   2  536.23    9.36
   1   0   2  534.48    9.44
  -1   0  -2  537.06    9.34
   1   0   2  522.09    9.48
  -1   0  -2  540.67    9.44
  -1   0  -2  540.43    9.93
   1   0   3    0.04    0.30
   1   0   3    0.01    0.35
  -1   0  -3   -0.11    0.33
   1   0   3   -0.41    0.30
  -1   0  -3    0.36    0.28
   1   0   3   -0.03    0.29
  -1   0  -4    0.87    0.40
   1   0   4    0.46    0.37
   1   0   4    0.25    0.38
   1   0   4    0.89    0.35
   1   0   4    0.63    0.34
   1   0   5   -0.11    0.35
  -1   0  -5   -0.09    0.38
   1   0   5    0.35    0.42
   1   0   5   -0.01    0.38
   1   0   5   -0.23    0.35
   1   0   6   24.88    1.22
   1   0   6   25.42    1.23
   1   0   6   24.80    1.13
   1   0   7    0.79    0.54
   1   0   7   -0.51    0.43
   1   0   7    0.21    0.52
   1   0   8    2.36    0.72
   1   0   9   -1.10    0.61
  -1   1   9   -0.48    0.58
  -1  -1   9   -0.18    0.64
  -1   1   8    0.93    0.61
  -1  -1   8    1.71    0.62
  -1   1   7   19.97    1.10
  -1   1   7   20.26    1.11
  -1   1   7   19.91    1.09
  -1  -1   7   20.22    1.07
  -1  -1   7   20.42    1.16
  -1  -1   7   20.82    1.01
  -1   1   6    7.43    0.71
  -1   1   6    6.34    0.64
  -1   1   6    6.58    0.67
  -1  -1   6    6.13    0.59
  -1  -1   6    6.32    0.68
  -1  -1   6    7.10    0.63
  -1   1   5    0.65    0.36
  -1   1   5   -0.31    0.32
   1   1  -5    0.62    0.29
  -1   1   5   -0.30    0.41
  -1   1   5    0.39    0.35
  -1  -1   5    0.00    0.30
  -1  -1   5   -0.67    0.39
  -1  -1   5    0.17    0.34
  -1  -1   5    0.43    0.31
  -1   1   4    0.99    0.42
  -1   1   4    1.34    0.35
   1   1  -4    1.31    0.30
  -1   1   4    1.80    0.38
  -1   1   4    1.70    0.36
   1  -1  -4    1.88    0.35
  -1  -1   4    1.25    0.32
  -1  -1   4    1.07    0.44
  -1  -1   4    1.19    0.30
  -1  -1   4    1.42    0.33
  -1   1   3    0.55    0.38
  -1   1   3    0.50    0.28
  -1   1   3    0.59    0.29
  -1   1   3    1.24    0.26
   1   1  -3    0.69    0.24
   1  -1  -3    1.35    0.30
  -1  -1   3    0.84    0.25
  -1  -1   3    1.19    0.39
  -1  -1   3    0.90    0.26
  -1  -1   3    1.04    0.27
  -1   1   2    1.73    0.29
   1   1  -2    1.72    0.24
  -1   1   2    1.99    0.19
  -1   1   2    1.56    0.29
   1   1  -2    1.45    0.22
   1  -1  -2    1.31    0.28
  -1  -1   2    1.75    0.22
  -1  -1   2    1.61    0.22
  -1  -1   2    1.63    0.36
  -1  -1   2    1.55    0.22
  -1   1   1    3.52    0.27
  -1   1   1    3.38    0.28
  -1   1   1    3.69    0.27
   1   1  -1    3.10    0.20
  -1  -1   1    3.25    0.21
  -1  -1   1    2.63    0.26
   1  -1  -1    3.60    0.26
  -1  -1   1    2.78    0.20
  -1   1   0    1.15    0.17
  -1   1   0    1.02    0.16
   1   1   0    0.86    0.09
  -1   1   0    1.27    0.17
   1   1   0    0.73    0.15
   1   1   0    0.84    0.15
   1  -1   0    0.98    0.16
  -1  -1   0    0.98    0.15
   1  -1   0    1.04    0.16
  -1  -1   0    0.98    0.10
  -1  -1   0    1.03    0.15
   1  -1   0    1.22    0.17
   1   1   1   25.16    0.70
  -1   1  -1   25.36    0.74
   1   1   1   25.41    0.75
  -1   1  -1   25.73    0.69
  -1   1  -1   25.11    0.68
   1   1   1   26.64    0.68
   1   1   1   25.57    0.72
  -1  -1  -1   26.66    0.70
   1  -1   1   25.25    0.70
   1  -1   1   24.33    0.72
  -1  -1  -1   25.36    0.72
   1  -1   1   25.27    0.66
  -1  -1  -1   25.61    0.67
   1  -1   1   24.60    0.67
   1   1   2   65.13    1.59
  -1   1  -2   66.48    1.47
   1   1   2   62.15    1.50
   1   1   2   66.80    1.47
  -1   1  -2   66.09    1.44
  -1   1  -2   67.21    1.63
   1   1   2   64.61    1.48
   1  -1   2   65.98    1.61
   1  -1   2   65.70    1.48
  -1  -1  -2   64.24    1.43
  -1  -1  -2   66.80    1.59
   1  -1   2   64.92    1.44
  -1  -1  -2   64.85    1.48
   1  -1   2   62.81    1.48
   1   1   3   31.63    1.01
   1   1   3   31.79    1.12
  -1   1  -3   30.05    1.11
   1   1   3   31.15    1.03
  -1   1  -3   30.88    0.96
   1   1   3   31.27    1.00
   1  -1   3   30.46    0.94
  -1  -1  -3   31.29    0.98
  -1  -1  -3   28.28    1.08
   1  -1   3   29.90    0.99
   1  -1   3   30.04    1.13
   1  -1   3   30.37    0.99
   1   1   4    4.82    0.54
  -1   1  -4    5.66    0.62
   1   1   4    4.59    0.60
  -1   1  -4    5.82    0.50
   1   1   4    5.14    0.54
   1   1   4    4.88    0.54
  -1  -1  -4    4.62    0.58
   1  -1   4    5.64    0.55
   1  -1   4    5.85    0.66
   1  -1   4    5.64    0.52
   1  -1   4    5.96    0.56
  -1   1  -5    2.20    0.52
   1   1   5    2.16    0.56
   1   1   5    2.95    0.51
   1   1   5    3.47    0.53
   1   1   5    2.33    0.47
   1  -1   5    2.94    0.50
   1  -1   5    1.57    0.51
   1  -1   5    1.64    0.40
   1  -1   5    2.19    0.48
   1   1   6    4.71    0.66
   1   1   6    5.91    0.73
   1   1   6    5.19    0.68
  -1   1  -6    4.46    0.72
   1  -1   6    5.71    0.72
   1  -1   6    5.14    0.62
   1  -1   6    5.98    0.68
   1   1   7   20.53    1.17
   1   1   7   20.92    1.24
   1   1   7   20.64    1.25
   1  -1   7   21.04    1.10
   1  -1   7   20.21    1.25
   1  -1   7   21.58    1.19
   1   1   8    0.31    0.60
   1   1   8    2.20    0.66
   1  -1   8    1.57    0.74
   1   1   9    0.38    0.69
   1  -1   9    1.16    0.76
  -1   2   9   -0.20    0.64
  -1  -2   9   -0.39    0.64
  -1   2   8    0.44    0.61
  -1  -2   8    1.53    0.63
  -1   2   7    1.85    0.55
  -1   2   7    1.02    0.56
  -1   2   7    1.20    0.56
  -1  -2   7    0.89    0.55
  -1   2   6    5.58    0.66
  -1   2   6    4.81    0.61
  -1   2   6    5.64    0.64
  -1  -2   6    5.70    0.64
  -1  -2   6    5.56    0.58
  -1  -2   6    5.74    0.56
  -1   2   5    0.70    0.37
  -1   2   5   -0.27    0.40
  -1   2   5    0.43    0.36
   1   2  -5    0.43    0.27
  -1   2   5    0.15    0.34
  -1  -2   5    0.19    0.30
  -1  -2   5   -0.03    0.34
  -1  -2   5    0.42    0.46
  -1  -2   5   -0.17    0.28
  -1   2   4    6.03    0.49
  -1   2   4    6.73    0.56
  -1   2   4    5.67    0.51
  -1   2   4    6.12    0.66
   1   2  -4    5.93    0.46
  -1  -2   4    5.38    0.41
  -1  -2   4    5.60    0.43
  -1  -2   4    5.37    0.65
  -1  -2   4    5.43    0.48
  -1   2   3    2.64    0.46
   1   2  -3    2.87    0.45
   1   2  -3    3.57    0.30
  -1   2   3    2.86    0.39
  -1   2   3    3.39    0.40
  -1   2   3    3.32    0.32
   1  -2  -3    3.43    0.39
  -1  -2   3    2.97    0.48
  -1  -2   3    3.40    0.30
  -1  -2   3    3.04    0.28
  -1  -2   3    3.73    0.36
  -1   2   2   10.86    0.56
  -1   2   2   10.80    0.37
  -1   2   2   10.75    0.58
   1   2  -2   10.96    0.62
   1   2  -2   10.64    0.38
   1   2  -2    9.58    0.39
  -1  -2   2   10.63    0.36
  -1  -2   2    9.96    0.39
  -1  -2   2   10.22    0.60
  -1  -2   2   10.43    0.46
   1  -2  -2   10.83    0.59
   1   2  -1  317.07    5.84
  -1   2   1  311.56    5.68
   1   2  -1  323.85    5.52
  -1   2   1  322.71    5.60
   1   2  -1  323.37    5.43
  -1  -2   1  321.59    5.43
   1  -2  -1  312.41    5.59
  -1  -2   1  316.80    5.84
  -1  -2   1  314.12    5.51
   1   2   0    3.64    0.30
  -1   2   0    4.50    0.32
  -1   2   0    3.86    0.17
  -1   2   0    4.01    0.18
  -1   2   0    4.05    0.27
   1   2   0    3.12    0.23
  -1   2   0    4.13    0.33
   1  -2   0    4.24    0.32
   1  -2   0    3.63    0.26
  -1  -2   0    3.70    0.29
  -1  -2   0    3.43    0.28
  -1  -2   0    3.29    0.24
   1  -2   0    3.92    0.27
  -1   2  -1  197.40    3.57
  -1   2  -1  204.07    3.61
   1   2   1  197.65    3.62
   1   2   1  195.71    3.68
  -1   2  -1  199.78    3.82
   1   2   1  198.43    3.74
  -1   2  -1  200.53    3.60
   1   2   1  196.24    3.60
   1  -2   1  197.09    3.59
   1  -2   1  205.84    3.83
   1  -2   1  198.85    3.57
  -1  -2  -1  201.19    3.62
  -1  -2  -1  196.82    3.73
   1  -2   1  194.67    3.62
   1  -2   1  198.11    3.60
  -1  -2  -1  191.62    3.59
   1   2   2    1.49    0.33
   1   2   2    1.65    0.37
  -1   2  -2    1.15    0.37
   1   2   2    1.60    0.35
  -1   2  -2    1.30    0.29
  -1   2  -2    1.43    0.31
   1   2   2    1.44    0.35
  -1  -2  -2    2.32    0.38
   1  -2   2    1.26    0.29
   1  -2   2    1.30    0.32
  -1  -2  -2    1.84    0.33
  -1  -2  -2    1.43    0.32
   1  -2   2    1.48    0.31
   1  -2   2    1.48    0.31
   1  -2   2    1.26    0.38
  -1   2  -3    1.54    0.42
   1   2   3    1.60    0.39
   1   2   3    1.48    0.37
  -1   2  -3    1.38    0.31
   1   2   3    1.69    0.39
   1   2   3    1.23    0.40
  -1  -2  -3    1.31    0.39
   1  -2   3    1.90    0.34
   1  -2   3    1.48    0.34
   1  -2   3    1.54    0.37
   1  -2   3    1.92    0.44
  -1  -2  -3    1.68    0.37
   1   2   4   48.12    1.43
   1   2   4   48.13    1.40
   1   2   4   48.07    1.41
  -1   2  -4   46.03    1.56
   1   2   4   49.97    1.60
  -1   2  -4   48.14    1.29
   1  -2   4   46.48    1.39
   1  -2   4   45.97    1.56
   1  -2   4   48.38    1.35
   1  -2   4   45.75    1.29
   1   2   5    0.47    0.41
   1   2   5   -0.55    0.36
   1   2   5   -0.62    0.38
  -1   2  -5    0.63    0.42
   1   2   5   -0.04    0.37
   1  -2   5    0.25    0.37
   1  -2   5    0.13    0.38
   1  -2   5    0.03    0.33
   1  -2   5   -0.05    0.42
   1   2   6    9.29    0.83
  -1   2  -6   10.27    0.99
   1   2   6    9.45    0.85
   1   2   6   11.32    0.94
   1  -2   6   10.06    0.87
   1  -2   6    9.71    0.76
   1  -2   6    9.01    0.76
   1   2   7   40.68    1.60
   1   2   7   39.37    1.62
   1   2   7   43.64    1.72
   1  -2   7   42.13    1.69
   1  -2   7   43.02    1.51
   1  -2   7   43.71    1.59
   1   2   8   -0.57    0.54
   1   2   8   -0.30    0.61
   1   2   8    0.33    0.61
   1  -2   8   -0.65    0.58
   1   2   9    8.45    1.08
   1  -2   9    7.33    1.06
  -1   3   9    0.19    0.67
  -1  -3   9   -0.04    0.65
  -1   3   8    0.81    0.57
  -1   3   8    0.86    0.60
  -1  -3   8    0.87    0.59
  -1   3   7   13.98    1.01
  -1   3   7   12.95    1.00
  -1   3   7   15.85    1.12
  -1  -3   7   14.06    1.05
  -1   3   6    0.79    0.44
  -1   3   6    0.69    0.45
  -1   3   6    0.01    0.41
  -1  -3   6    0.93    0.38
  -1  -3   6    0.04    0.43
  -1  -3   6    0.64    0.33
  -1   3   5   20.17    0.91
  -1   3   5   20.47    1.01
  -1   3   5   20.06    0.94
  -1   3   5   20.54    1.13
  -1  -3   5   19.32    0.79
  -1  -3   5   20.61    1.14
  -1  -3   5   19.65    0.92
  -1  -3   5   20.33    0.76
  -1   3   4    2.59    0.51
   1   3  -4    3.35    0.53
  -1   3   4    2.64    0.44
   1   3  -4    3.58    0.31
  -1   3   4    2.93    0.46
  -1   3   4    3.16    0.41
  -1  -3   4    3.22    0.42
  -1  -3   4    3.24    0.53
  -1  -3   4    3.11    0.32
  -1  -3   4    3.43    0.32
  -1   3   3   25.47    0.98
  -1   3   3   28.32    0.83
   1   3  -3   27.69    1.03
  -1   3   3   26.98    0.96
  -1  -3   3   28.00    0.71
   1  -3  -3   27.71    0.95
  -1  -3   3   29.93    0.88
  -1  -3   3   28.59    1.07
  -1  -3   3   27.99    0.70
  -1   3   2   -0.27    0.27
  -1   3   2    0.38    0.18
  -1   3   2   -0.04    0.27
   1   3  -2    0.10    0.30
   1  -3  -2    0.05    0.27
  -1  -3   2    0.27    0.24
  -1  -3   2    0.06    0.33
   1   3  -1  254.28    4.64
  -1   3   1  251.52    4.76
  -1   3   1  252.58    4.50
  -1   3   1  245.23    4.56
  -1  -3   1  246.58    4.39
  -1  -3   1  248.10    4.63
   1  -3  -1  245.59    4.48
  -1   3   0   51.96    1.19
   1   3   0   51.09    1.10
  -1   3   0   52.39    1.02
  -1   3   0   51.65    1.02
   1   3   0   51.99    1.03
  -1   3   0   52.18    1.12
   1   3   0   53.20    1.09
   1  -3   0   52.57    1.14
  -1  -3   0   53.91    1.10
   1  -3   0   48.96    1.14
  -1  -3   0   52.47    1.08
  -1  -3   0   53.48    1.06
   1  -3   0   49.18    0.98
   1  -3   0   54.34    1.20
   1  -3   0   51.34    0.99
  -1   3  -1    5.15    0.35
   1   3   1    6.21    0.47
   1   3   1    5.56    0.44
  -1   3  -1    5.09    0.34
  -1   3  -1    5.19    0.42
  -1   3  -1    5.77    0.46
   1   3   1    5.39    0.39
   1   3   1    6.07    0.40
   1  -3   1    5.02    0.34
   1  -3   1    4.67    0.41
   1  -3   1    4.87    0.35
  -1  -3  -1    5.61    0.39
   1  -3   1    5.64    0.36
  -1  -3  -1    5.38    0.36
   1  -3   1    4.78    0.34
  -1   3  -2    5.20    0.39
  -1   3  -2    4.55    0.49
   1   3   2    5.78    0.47
   1   3   2    5.30    0.43
   1   3   2    5.23    0.46
   1   3   2    5.73    0.48
  -1   3  -2    5.14    0.40
   1  -3   2    4.84    0.42
   1  -3   2    5.59    0.53
   1  -3   2    4.64    0.39
   1  -3   2    4.40    0.37
  -1  -3  -2    5.24    0.46
   1  -3   2    5.47    0.43
   1   3   3    6.38    0.56
   1   3   3    6.15    0.51
  -1   3  -3    6.74    0.45
  -1   3  -3    6.47    0.61
   1   3   3    6.47    0.59
   1   3   3    5.54    0.53
  -1  -3  -3    5.41    0.52
   1  -3   3    6.38    0.53
   1  -3   3    7.08    0.53
   1  -3   3    6.06    0.46
   1  -3   3    6.52    0.63
   1  -3   3    7.34    0.50
   1   3   4    0.52    0.37
  -1   3  -4    0.12    0.37
   1   3   4   -0.44    0.34
   1   3   4    0.39    0.36
  -1   3  -4    0.37    0.27
   1   3   4    0.06    0.36
   1  -3   4    0.29    0.39
   1  -3   4    0.24    0.30
   1  -3   4   -0.24    0.34
   1  -3   4   -0.06    0.30
   1   3   5   10.39    0.83
   1   3   5   10.11    0.77
   1   3   5    8.76    0.83
   1   3   5   10.01    0.78
  -1   3  -5    9.54    0.86
   1  -3   5   10.43    0.75
   1  -3   5    9.79    0.65
   1  -3   5    9.15    0.74
   1  -3   5    9.06    0.85
   1   3   6    0.00    0.43
  -1   3  -6    0.68    0.51
   1   3   6    0.42    0.47
   1   3   6    0.05    0.45
   1  -3   6   -0.17    0.38
   1  -3   6   -0.55    0.38
   1  -3   6   -0.33    0.45
   1   3   7   21.17    1.21
   1   3   7   24.13    1.32
   1   3   7   20.17    1.22
   1  -3   7   21.31    1.29
   1  -3   7   22.64    1.10
   1  -3   7   21.27    1.15
   1   3   8    4.23    0.82
   1   3   8    1.91    0.68
   1   3   8    4.31    0.83
   1  -3   8    4.92    0.86
   1   3   9    0.20    0.70
   1  -3   9    2.62    0.86
  -1   4   9    0.00    0.63
  -1  -4   9    0.84    0.65
  -1   4   8    6.63    0.85
  -1   4   8    8.30    0.95
  -1   4   8    7.08    0.89
  -1  -4   8    7.26    0.92
  -1   4   7    3.90    0.72
  -1   4   7    3.73    0.69
  -1   4   7    3.11    0.62
  -1  -4   7    1.56    0.60
  -1   4   6    1.57    0.49
  -1   4   6    1.43    0.51
  -1   4   6    1.38    0.50
  -1  -4   6    1.81    0.37
  -1  -4   6    1.91    0.51
  -1  -4   6    1.17    0.36
  -1   4   5    0.50    0.41
   1   4  -5    0.48    0.41
  -1   4   5    0.58    0.37
   1   4  -5    0.47    0.24
  -1   4   5    0.88    0.48
  -1   4   5    0.20    0.37
  -1  -4   5    0.80    0.29
  -1  -4   5    0.41    0.26
  -1  -4   5   -0.11    0.35
  -1  -4   5   -0.40    0.42
  -1   4   4    0.21    0.39
  -1   4   4    0.28    0.29
  -1   4   4    0.04    0.33
   1   4  -4   -0.56    0.32
  -1   4   4    0.06    0.34
   1   4  -4   -0.03    0.18
  -1  -4   4    0.17    0.21
  -1  -4   4   -0.04    0.31
  -1  -4   4    0.00    0.19
  -1  -4   4    0.64    0.42
   1   4  -3   10.56    0.68
  -1   4   3    9.36    0.64
  -1   4   3    9.91    0.69
  -1   4   3    8.47    0.54
  -1  -4   3    9.66    0.68
   1  -4  -3    7.92    0.63
  -1  -4   3    9.86    0.58
  -1   4   2    8.66    0.60
  -1   4   2   10.60    0.45
  -1   4   2    9.97    0.62
   1   4  -2    9.40    0.59
  -1  -4   2    9.54    0.51
  -1  -4   2    8.68    0.62
   1  -4  -2    8.72    0.62
  -1  -4   2    9.55    0.52
   1   4  -1    0.62    0.14
  -1   4   1    1.35    0.35
   1   4  -1    0.89    0.15
   1   4  -1    1.01    0.16
  -1   4   1    2.06    0.33
  -1   4   1    1.79    0.20
  -1   4   1    1.17    0.31
  -1   4   1    1.66    0.19
   1   4  -1    0.80    0.24
  -1  -4   1    1.37    0.16
  -1  -4   1    0.87    0.24
  -1  -4   1    0.78    0.26
   1  -4  -1    1.02    0.28
  -1  -4   1    1.04    0.15
  -1   4   0   11.76    0.44
   1   4   0   11.51    0.35
  -1   4   0   11.44    0.56
  -1   4   0   11.85    0.54
   1   4   0   11.59    0.48
  -1   4   0   11.85    0.45
  -1   4   0   12.35    0.54
   1   4   0   10.69    0.48
   1   4   0   11.15    0.49
  -1  -4   0   11.76    0.36
  -1  -4   0   11.52    0.48
  -1  -4   0   11.63    0.48
   1  -4   0   11.58    0.41
   1  -4   0   12.00    0.55
   1  -4   0   13.08    0.58
  -1   4  -1   41.72    1.04
   1   4   1   41.40    1.11
   1   4   1   41.96    1.08
  -1   4  -1   40.76    1.01
  -1   4  -1   41.30    1.00
   1   4   1   40.55    1.02
  -1   4  -1   41.05    1.12
   1  -4   1   41.30    1.00
   1  -4   1   42.56    1.02
  -1  -4  -1   42.03    1.06
   1  -4   1   40.74    1.00
   1  -4   1   41.35    1.03
  -1  -4  -1   41.23    1.02
   1  -4   1   41.90    1.14
   1   4   2   10.23    0.65
  -1   4  -2    9.88    0.61
  -1   4  -2   10.38    0.68
   1   4   2    9.50    0.61
   1   4   2    8.92    0.66
   1   4   2   10.26    0.65
  -1   4  -2   10.99    0.57
   1  -4   2   10.28    0.54
   1  -4   2   11.63    0.61
   1  -4   2   11.15    0.61
  -1  -4  -2   10.05    0.65
   1  -4   2   11.53    0.68
   1  -4   2   11.18    0.57
  -1   4  -3   30.39    1.14
  -1   4  -3   30.21    0.88
   1   4   3   25.27    0.99
   1   4   3   25.43    1.01
   1   4   3   26.07    1.05
   1   4   3   26.48    1.04
   1  -4   3   27.80    0.86
   1  -4   3   28.00    1.10
   1  -4   3   29.99    0.99
   1  -4   3   28.57    0.85
   1   4   4    1.80    0.47
   1   4   4    1.98    0.46
  -1   4  -4    2.10    0.48
  -1   4  -4    1.73    0.33
   1   4   4    1.78    0.43
   1   4   4    2.13    0.44
   1  -4   4    1.70    0.36
   1  -4   4    1.56    0.48
   1  -4   4    2.08    0.45
   1  -4   4    2.12    0.35
   1   4   5    0.45    0.45
  -1   4  -5    1.83    0.51
   1   4   5    1.58    0.48
   1   4   5    1.80    0.48
   1   4   5    0.85    0.48
   1  -4   5    1.26    0.36
   1  -4   5    1.30    0.51
   1  -4   5    0.59    0.43
   1  -4   5    1.70    0.41
   1   4   6   28.46    1.28
   1   4   6   27.80    1.30
  -1   4  -6   28.10    1.42
   1   4   6   27.48    1.26
   1  -4   6   26.16    1.04
   1  -4   6   25.96    1.24
   1  -4   6   25.99    1.10
   1   4   7    1.14    0.60
   1   4   7   -0.16    0.53
   1   4   7    0.78    0.58
   1  -4   7    0.61    0.56
   1   4   8    5.84    0.93
   1   4   8    6.85    0.90
   1   4   8    4.76    0.86
   1  -4   8    4.88    0.84
   1   4   9    0.91    0.77
   1  -4   9    0.57    0.69
  -1   5   9   -0.12    0.65
  -1  -5   9    0.55    0.69
  -1   5   8    0.82    0.67
  -1   5   8    0.28    0.57
  -1   5   8   -0.36    0.58
  -1  -5   8    0.95    0.61
  -1   5   7    0.82    0.52
  -1   5   7    1.53    0.61
  -1   5   7    1.42    0.61
  -1  -5   7    2.09    0.60
  -1   5   6   18.95    1.07
  -1   5   6   18.51    1.11
  -1   5   6   20.27    1.00
  -1  -5   6   18.55    0.74
  -1  -5   6   18.80    1.02
  -1   5   5    5.87    0.71
  -1   5   5    6.26    0.59
   1   5  -5    7.50    0.78
   1   5  -5    6.78    0.43
  -1   5   5    6.51    0.77
  -1   5   5    6.45    0.69
  -1  -5   5    6.13    0.45
  -1  -5   5    6.50    0.41
  -1  -5   5    7.89    0.67
  -1  -5   5    6.40    0.76
  -1   5   4   20.80    0.98
  -1   5   4   20.74    0.84
  -1   5   4   18.38    0.92
   1   5  -4   20.75    1.01
  -1  -5   4   21.79    1.02
  -1  -5   4   22.69    0.88
  -1   5   3    2.70    0.34
   1   5  -3    2.55    0.45
  -1   5   3    2.41    0.43
  -1   5   3    1.30    0.39
  -1  -5   3    2.07    0.37
  -1  -5   3    2.75    0.47
  -1  -5   3    2.59    0.36
  -1   5   2   28.27    0.99
  -1   5   2   29.07    0.77
  -1   5   2   28.45    0.97
   1   5  -2   30.05    0.97
   1  -5  -2   28.35    0.95
  -1  -5   2   28.12    0.86
  -1  -5   2   28.47    0.95
  -1  -5   2   29.26    0.86
  -1   5   1   56.06    1.18
  -1   5   1   56.16    1.17
  -1   5   1   56.85    1.36
   1   5  -1   56.57    1.11
   1   5  -1   56.15    1.27
  -1   5   1   58.21    1.46
   1   5  -1   55.86    1.12
  -1   5   1   55.15    1.39
  -1  -5   1   57.25    1.26
  -1  -5   1   56.09    1.12
  -1  -5   1   56.87    1.10
   1  -5  -1   55.55    1.35
  -1  -5   1   56.97    1.28
   1   5   0  120.92    2.30
  -1   5   0  121.10    2.36
  -1   5   0  119.78    2.50
   1   5   0  119.72    2.31
  -1   5   0  121.78    2.30
  -1   5   0  124.53    2.30
  -1   5   0  119.28    2.38
   1   5   0  118.30    2.34
   1   5   0  121.42    2.31
  -1  -5   0  121.86    2.31
   1  -5   0  118.50    2.40
   1  -5   0  120.47    2.26
  -1  -5   0  122.79    2.31
   1  -5   0  121.56    2.52
  -1  -5   0  121.36    2.33
   1   5   1  186.66    3.58
  -1   5  -1  194.57    3.82
   1   5   1  183.53    3.61
   1   5   1  184.79    3.67
  -1   5  -1  192.90    3.52
  -1   5  -1  198.60    3.59
  -1   5  -1  194.07    3.58
  -1  -5  -1  183.32    3.61
  -1  -5  -1  190.04    3.58
   1  -5   1  197.79    3.57
   1  -5   1  191.81    3.56
   1  -5   1  195.90    3.58
   1  -5   1  193.83    3.52
   1  -5   1  195.63    3.83
   1   5   2   28.38    0.97
   1   5   2   28.70    0.93
  -1   5  -2   27.54    0.92
   1   5   2   29.12    0.91
  -1   5  -2   28.52    0.83
   1   5   2   28.88    0.98
  -1   5  -2   28.71    1.02
   1  -5   2   28.49    0.94
   1  -5   2   27.18    0.83
  -1  -5  -2   28.73    0.98
   1  -5   2   27.17    0.82
   1  -5   2   29.01    1.05
   1  -5   2   28.75    0.93
   1   5   3    3.97    0.47
  -1   5  -3    3.85    0.53
  -1   5  -3    4.01    0.37
   1   5   3    4.27    0.51
   1   5   3    3.72    0.52
   1   5   3    5.30    0.55
   1  -5   3    3.65    0.54
   1  -5   3    3.31    0.36
   1  -5   3    3.98    0.40
   1  -5   3    3.75    0.45
  -1   5  -4    9.40    0.58
   1   5   4    8.11    0.70
   1   5   4    8.99    0.74
  -1   5  -4    8.88    0.79
   1   5   4    9.97    0.75
   1   5   4    8.11    0.72
   1  -5   4    8.41    0.57
   1  -5   4   10.33    0.73
   1  -5   4    7.61    0.57
   1  -5   4    9.98    0.79
  -1   5  -5    5.23    0.49
  -1   5  -5    3.75    0.64
   1   5   5    4.57    0.60
   1   5   5    4.66    0.70
   1   5   5    3.40    0.58
   1   5   5    4.73    0.66
   1  -5   5    6.31    0.77
   1  -5   5    4.77    0.49
   1  -5   5    5.37    0.65
   1  -5   5    4.89    0.51
   1   5   6   26.15    1.23
   1   5   6   28.14    1.33
  -1   5  -6   25.75    1.38
   1   5   6   28.30    1.29
   1  -5   6   26.83    1.05
   1  -5   6   28.19    1.05
   1  -5   6   28.18    1.30
   1   5   7    5.61    0.82
   1   5   7    4.29    0.75
   1   5   7    4.58    0.77
   1  -5   7    6.05    0.84
   1   5   8    0.10    0.58
   1   5   8    1.10    0.70
   1   5   8    2.53    0.77
   1  -5   8    1.06    0.70
   1   5   9    0.88    0.73
   1  -5   9    1.82    0.78
  -1   6   9    1.01    0.68
  -1  -6   9    2.10    0.77
  -1   6   8   18.89    1.30
  -1   6   8   15.27    1.16
  -1   6   8   17.30    1.32
  -1  -6   8   17.14    1.23
  -1   6   7    9.89    1.00
  -1   6   7    9.09    0.93
  -1   6   7    8.34    0.83
  -1  -6   7    7.53    0.86
  -1   6   6    7.34    0.73
  -1   6   6    6.67    0.76
   1   6  -6    7.37    0.86
  -1   6   6    6.84    0.79
  -1  -6   6    6.92    0.74
  -1   6   5   19.72    0.93
   1   6  -5   21.16    1.11
  -1   6   5   18.70    1.05
  -1   6   5   19.39    1.01
  -1   6   5   19.55    1.15
  -1  -6   5   20.60    0.93
  -1  -6   5   22.38    1.17
  -1  -6   5   20.11    0.94
  -1   6   4   -0.39    0.29
  -1   6   4    0.07    0.37
  -1   6   4    0.16    0.35
   1   6  -4   -0.13    0.35
  -1  -6   4    0.19    0.34
  -1  -6   4    0.71    0.34
  -1  -6   4    0.14    0.40
  -1   6   3    0.50    0.34
   1   6  -3    0.44    0.36
  -1   6   3    0.32    0.35
  -1   6   3    0.22    0.28
  -1  -6   3    0.53    0.31
  -1  -6   3    0.71    0.33
  -1  -6   3    0.27    0.36
   1   6  -2   -0.49    0.28
  -1   6   2   -0.19    0.25
  -1   6   2    0.81    0.35
  -1   6   2   -0.04    0.32
  -1  -6   2   -0.07    0.29
   1  -6  -2    0.53    0.32
  -1  -6   2    0.32    0.29
  -1  -6   2    0.30    0.34
   1   6  -1   12.94    0.48
  -1   6   1   12.71    0.70
   1   6  -1   13.41    0.57
   1   6  -1   12.68    0.55
  -1   6   1   12.25    0.55
  -1   6   1   11.75    0.54
  -1   6   1   11.97    0.72
  -1   6   1   12.74    0.67
   1   6  -1   14.29    0.48
  -1  -6   1   12.94    0.56
   1  -6  -1   12.62    0.66
  -1  -6   1   13.27    0.45
  -1  -6   1   13.18    0.47
   1  -6  -1   11.59    0.45
   1  -6  -1   12.45    0.46
   1  -6  -1   11.82    0.70
  -1  -6   1   14.54    0.61
  -1  -6   1   12.96    0.61
   1   6   0    6.16    0.48
  -1   6   0    7.51    0.56
  -1   6   0    7.38    0.57
  -1   6   0    7.37    0.49
   1   6   0    6.91    0.53
  -1   6   0    7.36    0.53
   1   6   0    6.27    0.39
  -1   6   0    7.01    0.47
   1   6   0    6.26    0.50
  -1  -6   0    6.97    0.53
  -1  -6   0    6.18    0.40
   1  -6   0    6.95    0.58
   1  -6   0    7.83    0.47
   1  -6   0    5.96    0.44
  -1  -6   0    6.80    0.51
   1   6   1  121.42    2.45
   1   6   1  120.35    2.54
  -1   6  -1  124.69    2.45
  -1   6  -1  126.23    2.66
  -1   6  -1  125.90    2.41
  -1   6  -1  124.46    2.46
   1   6   1  120.75    2.51
   1  -6   1  125.23    2.45
  -1  -6  -1  118.55    2.50
   1  -6   1  122.56    2.44
   1  -6   1  125.15    2.65
   1  -6   1  122.06    2.43
  -1  -6  -1  122.42    2.46
   1  -6   1  125.31    2.41
   1   6   2   76.07    1.71
  -1   6  -2   73.73    1.72
   1   6   2   74.71    1.80
  -1   6  -2   73.07    1.58
   1   6   2   74.78    1.84
  -1   6  -2   72.35    1.88
  -1  -6  -2   74.40    1.79
   1  -6   2   73.15    1.58
   1  -6   2   73.71    1.71
   1  -6   2   75.26    1.90
   1  -6   2   73.69    1.61
  -1   6  -3   40.71    1.06
   1   6   3   40.19    1.29
   1   6   3   40.87    1.34
  -1   6  -3   39.57    1.36
   1   6   3   39.30    1.22
   1   6   3   39.78    1.30
   1  -6   3   40.77    1.09
   1  -6   3   40.44    1.22
   1  -6   3   39.80    1.06
   1  -6   3   39.83    1.38
  -1   6  -4   14.71    0.65
   1   6   4   13.11    0.87
   1   6   4   13.84    0.85
   1   6   4   13.87    0.92
   1   6   4   13.30    0.82
  -1   6  -4   13.66    0.89
   1  -6   4   14.09    0.84
   1  -6   4   14.44    0.68
   1  -6   4   15.48    0.69
   1  -6   4   14.51    0.93
  -1   6  -5    0.19    0.43
   1   6   5    0.24    0.43
  -1   6  -5   -0.04    0.27
   1   6   5   -0.23    0.39
   1   6   5    0.28    0.44
   1   6   5   -0.46    0.41
   1  -6   5   -0.08    0.45
   1  -6   5   -0.15    0.30
   1  -6   5   -0.09    0.30
   1  -6   5    0.72    0.44
   1   6   6    0.86    0.54
   1   6   6    1.69    0.63
  -1   6  -6    1.40    0.59
   1   6   6    0.76    0.54
   1  -6   6    2.00    0.41
   1  -6   6    1.14    0.53
   1  -6   6    1.39    0.43
   1   6   7    0.81    0.57
   1   6   7    0.82    0.59
   1   6   7    1.48    0.67
   1  -6   7    1.32    0.60
   1   6   8   -0.33    0.60
   1   6   8    0.32    0.64
   1   6   8   -0.44    0.67
   1  -6   8   -0.17    0.60
   1   6   9    6.65    1.11
   1   6   9    4.89    0.95
   1  -6   9    6.38    1.05
  -1   7   9    1.15    0.75
  -1  -7   9    1.88    0.77
  -1   7   8   -0.38    0.56
  -1   7   8   -0.27    0.61
  -1   7   8    1.24    0.59
  -1  -7   8    0.75    0.66
  -1   7   7    3.52    0.78
  -1   7   7    3.06    0.66
  -1   7   7    3.72    0.74
  -1  -7   7    3.02    0.69
   1   7  -6    3.83    0.70
  -1   7   6    3.47    0.70
  -1   7   6    2.12    0.53
  -1   7   6    1.53    0.58
  -1  -7   6    3.48    0.60
  -1   7   5    0.96    0.52
   1   7  -5    1.11    0.48
  -1   7   5    0.43    0.46
  -1   7   5    0.96    0.46
  -1   7   5    1.15    0.42
  -1  -7   5    1.56    0.53
  -1  -7   5    0.02    0.39
   1   7  -4    0.09    0.36
  -1   7   4    0.04    0.32
  -1   7   4    0.19    0.39
  -1   7   4   -0.38    0.37
  -1  -7   4   -0.16    0.32
  -1  -7   4   -0.06    0.33
  -1  -7   4    0.19    0.42
  -1   7   3    2.51    0.46
  -1   7   3    2.77    0.39
   1   7  -3    2.54    0.46
  -1   7   3    3.06    0.49
  -1  -7   3    2.59    0.47
  -1  -7   3    3.04    0.41
  -1  -7   3    3.04    0.42
  -1   7   2    4.12    0.50
  -1   7   2    3.74    0.52
  -1   7   2    4.27    0.50
   1   7  -2    5.08    0.49
  -1   7   2    4.28    0.40
  -1  -7   2    5.48    0.45
  -1  -7   2    4.60    0.48
  -1  -7   2    5.50    0.48
  -1   7   1   -0.06    0.31
  -1   7   1    0.19    0.25
  -1   7   1    0.46    0.36
   1   7  -1    0.19    0.26
   1   7  -1    0.11    0.21
  -1   7   1    0.37    0.28
   1   7  -1    0.80    0.28
  -1   7   1   -0.10    0.31
   1   7  -1    0.28    0.22
   1  -7  -1    0.18    0.21
   1  -7  -1    0.04    0.35
  -1  -7   1    0.76    0.31
   1  -7  -1    0.30    0.31
  -1  -7   1    0.46    0.29
  -1  -7   1    0.16    0.31
  -1  -7   1    0.24    0.21
   1   7   0   28.42    0.85
   1   7   0   26.89    0.85
  -1   7   0   26.92    0.90
  -1   7   0   27.98    0.97
  -1   7   0   28.74    0.90
   1   7   0   27.76    0.87
  -1   7   0   28.25    0.84
   1   7   0   27.99    0.78
  -1   7   0   27.35    0.85
   1  -7   0   29.69    0.90
   1  -7   0   29.04    0.82
  -1  -7   0   27.27    0.86
   1  -7   0   28.62    0.96
  -1  -7   0   28.63    0.89
  -1  -7   0   27.65    0.78
  -1   7  -1    4.50    0.48
   1   7   1    4.17    0.41
  -1   7  -1    4.55    0.40
  -1   7  -1    3.92    0.42
   1   7   1    3.47    0.38
  -1   7  -1    4.47    0.39
   1   7   1    4.30    0.46
  -1   7  -1    3.63    0.38
   1   7   1    4.61    0.48
   1  -7   1    4.51    0.42
   1  -7   1    4.34    0.49
  -1  -7  -1    3.53    0.41
   1  -7   1    4.23    0.41
   1   7   2    1.60    0.38
   1   7   2    1.93    0.41
  -1   7  -2    1.97    0.31
   1   7   2    1.58    0.44
  -1   7  -2    2.39    0.40
  -1   7  -2    1.44    0.41
   1  -7   2    1.51    0.37
   1  -7   2    1.89    0.31
   1  -7   2    2.23    0.44
   1  -7   2    1.69    0.31
   1   7   3   25.94    1.00
   1   7   3   27.13    1.09
   1   7   3   25.94    1.09
  -1   7  -3   27.51    0.83
   1   7   3   25.08    1.04
  -1   7  -3   26.32    1.09
   1  -7   3   27.81    1.15
   1  -7   3   27.08    1.00
   1  -7   3   25.81    0.83
   1  -7   3   26.86    0.85
  -1   7  -4    1.77    0.31
   1   7   4    1.71    0.48
  -1   7  -4    1.93    0.49
   1   7   4    1.71    0.50
   1   7   4    2.11    0.47
   1   7   4    1.99    0.50
   1  -7   4    1.23    0.50
   1  -7   4    2.06    0.45
   1  -7   4    1.89    0.36
   1  -7   4    0.95    0.31
   1   7   5    0.26    0.43
   1   7   5   -0.12    0.43
  -1   7  -5    1.25    0.49
   1   7   5   -0.24    0.40
   1   7   5    0.46    0.46
  -1   7  -5    0.05    0.29
   1  -7   5    1.21    0.53
   1  -7   5    0.04    0.41
   1  -7   5    0.28    0.31
   1  -7   5   -0.43    0.30
   1   7   6    2.25    0.63
   1   7   6    1.53    0.60
   1   7   6    0.20    0.49
  -1   7  -6    1.05    0.56
   1  -7   6    1.22    0.39
   1  -7   6   -0.02    0.35
   1  -7   6    0.46    0.51
   1   7   7    1.01    0.59
   1   7   7    0.54    0.58
   1   7   7    0.23    0.59
   1  -7   7    0.64    0.58
   1   7   8   10.10    1.12
   1   7   8    9.18    1.06
   1   7   8    9.82    1.07
   1  -7   8    9.60    1.05
   1   7   9    2.44    0.84
   1   7   9    1.52    0.88
   1  -7   9    1.29    0.79
  -1   8   9    0.98    0.70
  -1   8   9    0.44    0.70
  -1  -8   9   -0.32    0.64
  -1   8   8    3.10    0.81
  -1   8   8    1.97    0.75
  -1   8   8    1.58    0.68
  -1  -8   8    0.55    0.64
  -1   8   7    5.49    0.88
  -1   8   7    7.26    0.91
  -1   8   7    6.37    0.79
  -1  -8   7    4.90    0.76
   1   8  -6    1.30    0.57
  -1   8   6    2.16    0.52
  -1   8   6    1.13    0.56
  -1   8   6    1.60    0.63
  -1  -8   6    1.58    0.54
  -1   8   5    0.28    0.36
  -1   8   5    0.62    0.49
  -1   8   5    0.48    0.47
  -1   8   5    0.73    0.45
   1   8  -5    0.32    0.44
  -1  -8   5   -0.18    0.39
  -1  -8   5    0.21    0.47
  -1   8   4    1.36    0.49
  -1   8   4    1.00    0.40
   1   8  -4    1.27    0.44
  -1   8   4    1.75    0.47
  -1  -8   4    1.57    0.42
  -1  -8   4    1.30    0.40
  -1  -8   4    1.43    0.48
   1   8  -3   13.77    0.78
  -1   8   3   12.26    0.67
  -1   8   3   11.71    0.80
  -1   8   3   13.43    0.79
  -1  -8   3   13.33    0.79
  -1  -8   3   12.59    0.73
  -1  -8   3   11.72    0.68
   1   8  -2    1.68    0.37
  -1   8   2    1.35    0.41
  -1   8   2    1.21    0.32
  -1   8   2    0.68    0.39
  -1   8   2    0.93    0.42
   1   8  -2    1.02    0.29
   1   8  -2    1.29    0.18
   1  -8  -2    0.97    0.22
  -1  -8   2    1.31    0.36
  -1  -8   2    0.77    0.37
  -1  -8   2    0.98    0.33
  -1   8   1    0.72    0.30
   1   8  -1    1.09    0.32
  -1   8   1    0.42    0.34
   1   8  -1    0.84    0.24
   1   8  -1    0.79    0.25
  -1   8   1    1.06    0.28
   1   8  -1    0.43    0.29
  -1   8   1    0.36    0.33
  -1   8   1   -0.03    0.36
  -1  -8   1    0.58    0.24
  -1  -8   1    0.45    0.29
  -1  -8   1    0.28    0.31
  -1  -8   1    0.64    0.34
   1  -8  -1    0.59    0.33
   1  -8  -1    0.12    0.16
   1  -8  -1    0.64    0.37
  -1   8   0   -0.01    0.30
   1   8   0    0.00    0.28
  -1   8   0   -0.04    0.27
  -1   8   0   -0.46    0.27
   1   8   0   -0.04    0.25
   1   8   0    0.11    0.29
   1   8   0   -0.41    0.28
  -1   8   0    0.39    0.33
  -1   8   0    0.06    0.34
   1  -8   0    0.21    0.28
  -1  -8   0   -0.28    0.25
  -1  -8   0   -0.16    0.29
   1  -8   0   -0.23    0.27
  -1  -8   0    0.21    0.28
   1  -8   0    0.25    0.33
  -1   8  -1   48.79    1.30
   1   8   1   50.63    1.38
   1   8   1   49.70    1.28
   1   8   1   51.62    1.28
  -1   8  -1   49.46    1.26
  -1   8  -1   48.60    1.39
  -1   8  -1   48.32    1.23
   1   8   1   49.87    1.35
  -1   8  -1   49.80    1.28
   1  -8   1   50.14    1.42
   1  -8   1   49.64    1.28
   1  -8   1   48.95    1.28
  -1  -8  -1   49.85    1.35
  -1   8  -2    1.56    0.44
  -1   8  -2    1.21    0.31
  -1   8  -2    2.26    0.40
   1   8   2    1.93    0.45
   1   8   2    1.85    0.39
   1   8   2    1.26    0.40
   1  -8   2    1.51    0.43
   1  -8   2    0.96    0.35
   1  -8   2    1.23    0.31
   1  -8   2    1.72    0.33
   1   8   3    3.50    0.49
  -1   8  -3    3.22    0.53
  -1   8  -3    3.63    0.37
   1   8   3    3.59    0.53
   1   8   3    4.06    0.57
  -1   8  -3    3.68    0.47
   1  -8   3    3.40    0.55
   1  -8   3    3.18    0.36
   1  -8   3    3.58    0.49
   1  -8   3    3.55    0.40
   1   8   4    5.33    0.59
  -1   8  -4    4.47    0.64
   1   8   4    6.33    0.69
  -1   8  -4    5.57    0.44
   1   8   4    5.26    0.67
   1   8   4    5.94    0.67
   1  -8   4    6.05    0.45
   1  -8   4    5.75    0.47
   1  -8   4    5.71    0.70
   1  -8   4    6.19    0.62
   1   8   5   29.80    1.32
   1   8   5   31.63    1.38
  -1   8  -5   28.62    1.38
   1   8   5   28.87    1.24
   1   8   5   30.31    1.38
  -1   8  -5   29.58    0.95
   1  -8   5   29.81    0.99
   1  -8   5   30.23    1.45
   1  -8   5   29.02    0.97
   1  -8   5   29.22    1.23
   1   8   6    9.33    0.95
   1   8   6    9.10    0.95
   1   8   6    8.89    0.87
   1  -8   6    8.83    0.67
   1  -8   6    7.91    0.86
   1   8   7    2.56    0.75
   1   8   7    2.36    0.67
   1   8   7    2.78    0.69
   1  -8   7    3.22    0.72
   1   8   8    8.71    1.09
   1   8   8    7.86    1.01
   1   8   8   11.64    1.16
   1  -8   8    9.95    1.13
   1   8   9   -0.13    0.75
   1   8   9    0.04    0.71
   1   8   9    0.47    0.70
   1  -8   9   -0.81    0.68
  -1   9   9    1.03    0.70
  -1   9   9   -0.35    0.76
  -1  -9   9   -0.19    0.66
  -1   9   8    4.89    0.93
  -1   9   8    5.89    0.88
  -1   9   8    3.92    0.83
  -1  -9   8    3.83    0.80
  -1   9   7    0.84    0.60
  -1   9   7    0.85    0.57
  -1   9   7    0.65    0.64
  -1  -9   7    0.56    0.54
  -1   9   6    1.11    0.51
  -1   9   6    0.92    0.60
  -1   9   6   -0.04    0.51
   1   9  -6   -0.62    0.47
  -1  -9   6    0.52    0.49
  -1   9   5   17.10    0.95
  -1   9   5   18.78    1.09
   1   9  -5   16.42    1.02
  -1   9   5   17.55    1.14
  -1  -9   5   18.21    1.13
  -1  -9   5   16.43    0.97
   1   9  -4    0.47    0.41
  -1   9   4    0.23    0.40
  -1   9   4    0.74    0.36
  -1   9   4    0.20    0.42
  -1  -9   4   -0.13    0.41
  -1  -9   4    0.01    0.34
  -1   9   3    0.45    0.39
   1   9  -3   -0.06    0.34
  -1   9   3    0.28    0.31
  -1   9   3    0.10    0.35
  -1  -9   3    0.26    0.39
  -1  -9   3   -0.42    0.30
  -1  -9   3    0.33    0.33
   1   9  -2    0.22    0.18
   1   9  -2    0.01    0.18
   1   9  -2    0.15    0.32
   1   9  -2    0.23    0.19
  -1   9   2   -0.05    0.28
  -1   9   2   -0.35    0.34
   1   9  -2    0.13    0.19
   1   9  -2    0.53    0.30
  -1   9   2    0.24    0.40
  -1   9   2   -0.41    0.34
   1  -9  -2   -0.20    0.21
  -1  -9   2    0.21    0.34
  -1  -9   2    0.12    0.31
  -1  -9   2    0.47    0.33
  -1   9   1    5.04    0.54
  -1   9   1    4.49    0.51
   1   9  -1    5.75    0.44
   1   9  -1    5.07    0.46
   1   9  -1    5.83    0.41
   1   9  -1    5.47    0.45
  -1   9   1    5.30    0.53
  -1   9   1    5.31    0.46
  -1   9   1    5.52    0.44
  -1  -9   1    5.96    0.49
   1  -9  -1    4.66    0.53
  -1  -9   1    5.96    0.46
  -1  -9   1    5.21    0.49
  -1  -9   1    4.94    0.45
   1   9   0    0.59    0.29
  -1   9   0   -0.26    0.33
  -1   9   0    0.49    0.32
  -1   9   0    0.37    0.29
   1   9   0   -0.13    0.28
  -1   9   0    0.18    0.30
   1   9   0    0.24    0.30
   1   9   0    0.05    0.29
  -1   9   0   -0.22    0.29
  -1  -9   0    0.01    0.26
   1  -9   0    0.50    0.31
  -1  -9   0    0.40    0.29
   1  -9   0    0.48    0.35
  -1  -9   0    0.58    0.33
   1  -9   0    0.08    0.28
   1   9   1   19.24    0.92
  -1   9  -1   21.74    0.86
  -1   9  -1   20.49    0.80
   1   9   1   18.75    0.86
  -1   9  -1   19.85    0.81
  -1   9  -1   20.91    0.77
   1   9   1   19.80    0.82
   1   9   1   19.53    0.78
  -1   9  -1   19.46    0.88
   1  -9   1   19.79    0.79
   1  -9   1   19.83    0.89
  -1   9  -2   23.72    0.81
   1   9   2   23.75    0.91
  -1   9  -2   23.74    0.90
   1   9   2   21.43    1.03
   1   9   2   22.91    0.99
  -1   9  -2   23.44    1.01
   1  -9   2   21.87    0.92
   1  -9   2   22.96    1.02
   1  -9   2   22.60    0.82
  -1   9  -3   15.20    0.65
   1   9   3   14.00    0.80
   1   9   3   15.94    0.95
   1   9   3   14.88    0.88
  -1   9  -3   13.76    0.80
  -1   9  -3   13.95    0.86
   1  -9   3   15.65    0.93
   1  -9   3   14.04    0.66
   1  -9   3   15.28    0.82
   1  -9   3   15.11    0.65
   1   9   4   -0.12    0.37
   1   9   4   -0.26    0.39
   1   9   4   -0.22    0.41
  -1   9  -4    0.25    0.42
  -1   9  -4   -0.35    0.25
   1   9   4    0.37    0.41
   1  -9   4    0.12    0.28
   1  -9   4   -0.11    0.27
   1  -9   4   -0.55    0.41
   1  -9   4   -0.40    0.37
   1   9   5    0.54    0.52
   1   9   5   -0.10    0.45
   1   9   5    0.29    0.45
  -1   9  -5    0.24    0.49
   1   9   5    0.28    0.46
   1  -9   5    0.15    0.30
   1  -9   5   -0.12    0.29
   1  -9   5    0.05    0.51
   1  -9   5   -0.27    0.43
   1   9   6    5.13    0.79
   1   9   6    4.45    0.70
   1   9   6    6.38    0.89
   1  -9   6    4.76    0.71
   1   9   7   -0.40    0.56
   1   9   7    0.02    0.55
   1   9   7    0.32    0.66
   1  -9   7   -0.11    0.53
   1   9   8    7.15    1.04
   1   9   8    6.55    1.05
   1   9   8    7.56    1.03
   1  -9   8    6.00    0.93
   1   9   9    0.28    0.79
   1   9   9   -0.52    0.71
   1   9   9    1.01    0.78
   1  -9   9    1.37    0.78
  -1  10   9    1.33    0.84
  -1  10   9   -0.58    0.61
  -1  10   9    0.50    0.74
  -1 -10   9    0.22    0.70
  -1  10   8    0.36    0.62
  -1  10   8    1.81    0.74
  -1  10   8    0.72    0.73
  -1 -10   8    0.45    0.62
  -1  10   7    0.03    0.56
  -1  10   7    0.68    0.67
  -1  10   7   -0.41    0.51
  -1 -10   7    1.23    0.58
  -1  10   6    2.80    0.71
   1  10  -6    3.35    0.69
  -1  10   6    2.17    0.56
  -1  10   6    1.62    0.60
  -1 -10   6    2.13    0.60
  -1  10   5    1.31    0.46
  -1  10   5    0.79    0.52
   1  10  -5    1.02    0.51
  -1  10   5    1.46    0.57
  -1 -10   5    1.32    0.47
  -1 -10   5    0.84    0.53
  -1  10   4    0.15    0.41
   1  10  -4    0.32    0.39
  -1  10   4    0.31    0.45
  -1  10   4   -0.25    0.36
  -1 -10   4   -0.17    0.36
  -1 -10   4   -0.34    0.41
   1  10  -3    0.65    0.39
  -1  10   3    1.01    0.42
  -1  10   3    0.70    0.44
  -1  10   3    0.79    0.43
  -1  10   3    1.60    0.39
  -1 -10   3    0.85    0.42
  -1 -10   3    0.98    0.37
  -1  10   2   10.50    0.65
   1  10  -2   10.50    0.66
  -1  10   2   10.07    0.80
   1  10  -2   10.63    0.50
   1  10  -2    9.88    0.48
  -1  10   2   12.78    0.81
  -1  10   2   10.96    0.76
   1  10  -2    9.47    0.64
   1  10  -2   11.37    0.47
  -1 -10   2   11.91    0.73
  -1 -10   2   10.74    0.72
   1 -10  -2   10.78    0.53
  -1 -10   2   11.14    0.69
  -1  10   1   14.91    0.70
   1  10  -1   14.29    0.69
   1  10  -1   13.56    0.75
  -1  10   1   13.92    0.83
  -1  10   1   14.77    0.82
   1  10  -1   13.10    0.64
  -1  10   1   16.66    0.74
   1  10  -1   13.32    0.61
  -1  10   1   14.50    0.79
   1 -10  -1   15.44    0.84
  -1 -10   1   13.66    0.61
  -1 -10   1   12.74    0.66
  -1 -10   1   12.80    0.74
  -1  10   0   12.33    0.74
  -1  10   0   13.58    0.77
  -1  10   0   12.34    0.71
  -1  10   0   12.98    0.67
   1  10   0   11.83    0.67
   1  10   0   11.57    0.68
  -1  10   0   14.37    0.69
   1  10   0   10.59    0.69
   1  10   0   12.45    0.61
  -1 -10   0   11.06    0.73
   1 -10   0   13.03    0.75
   1 -10   0   12.21    0.65
  -1 -10   0   12.02    0.66
   1 -10   0   12.69    0.71
  -1 -10   0   11.17    0.60
  -1  10  -1    6.46    0.60
   1  10   1    7.60    0.57
   1  10   1    8.09    0.64
  -1  10  -1    6.43    0.55
  -1  10  -1    6.71    0.52
   1  10   1    7.04    0.55
   1  10   1    6.08    0.59
  -1  10  -1    7.47    0.54
  -1  10  -1    6.53    0.50
   1 -10   1    6.58    0.53
   1 -10   1    6.08    0.60
   1  10   2   19.86    0.87
   1  10   2   20.42    1.03
  -1  10  -2   19.13    0.90
  -1  10  -2   18.63    0.93
   1  10   2   21.06    0.97
   1  10   2   20.73    0.90
  -1  10  -2   19.64    0.80
  -1  10  -2   18.81    0.73
   1 -10   2   19.68    0.95
   1 -10   2   18.91    0.87
   1 -10   2   18.22    0.77
  -1  10  -3    3.00    0.53
   1  10   3    3.89    0.59
  -1  10  -3    2.95    0.47
  -1  10  -3    2.72    0.35
   1  10   3    3.52    0.54
   1  10   3    4.31    0.53
   1 -10   3    3.17    0.36
   1 -10   3    3.08    0.37
   1 -10   3    2.06    0.52
   1 -10   3    1.71    0.46
   1  10   4   16.33    0.98
  -1  10  -4   14.79    0.99
  -1  10  -4   16.38    0.70
   1  10   4   16.41    1.00
   1  10   4   16.05    0.93
   1  10   4   14.66    0.95
   1 -10   4   18.27    1.07
   1 -10   4   16.39    0.68
   1 -10   4   15.97    0.94
   1 -10   4   16.30    0.70
   1  10   5    4.66    0.66
   1  10   5    5.17    0.73
   1  10   5    4.57    0.71
   1  10   5    5.47    0.79
  -1  10  -5    3.19    0.65
   1 -10   5    4.29    0.46
   1 -10   5    4.10    0.43
   1 -10   5    5.28    0.79
   1 -10   5    4.33    0.66
   1  10   6   -0.03    0.51
   1  10   6    0.03    0.55
   1  10   6    0.67    0.57
   1 -10   6   -0.06    0.53
   1  10   7    5.56    0.89
   1  10   7    7.78    0.92
   1  10   7    6.10    0.97
   1 -10   7    6.34    0.90
   1  10   8    3.99    0.89
   1  10   8    3.24    0.81
   1  10   8    2.77    0.84
   1 -10   8    4.42    0.88
   1  10   9    4.69    1.05
   1  10   9    4.34    1.00
   1  10   9    0.12    0.77
   1 -10   9    2.98    0.90
  -1  11   9    0.72    0.82
  -1  11   9    2.00    0.89
  -1  11   9    0.22    0.75
  -1 -11   9    1.20    0.78
  -1  11   8    2.02    0.72
  -1  11   8    2.04    0.76
  -1  11   8    2.60    0.85
  -1 -11   8    2.34    0.73
  -1  11   7    1.15    0.64
  -1  11   7    0.36    0.60
  -1  11   7    0.42    0.57
  -1 -11   7   -0.31    0.53
  -1  11   6    4.16    0.68
  -1  11   6    3.74    0.79
  -1  11   6    3.21    0.73
   1  11  -6    3.73    0.73
  -1 -11   6    2.30    0.62
  -1  11   5    7.23    0.86
  -1  11   5    7.30    0.72
   1  11  -5    5.64    0.73
  -1  11   5    7.56    0.89
  -1 -11   5    6.12    0.71
  -1 -11   5    7.47    0.83
  -1  11   4    4.14    0.69
  -1  11   4    4.53    0.66
  -1  11   4    5.01    0.58
   1  11  -4    5.24    0.68
  -1 -11   4    4.65    0.64
  -1 -11   4    4.01    0.56
  -1  11   3   23.71    1.09
   1  11  -3   23.83    1.04
  -1  11   3   24.03    0.95
  -1  11   3   24.43    1.16
  -1  11   3   24.74    1.17
  -1 -11   3   23.47    0.99
  -1 -11   3   25.18    1.10
   1 -11  -3   24.33    0.69
  -1  11   2    5.56    0.53
  -1  11   2    5.83    0.62
   1  11  -2    6.81    0.42
  -1  11   2    6.29    0.66
   1  11  -2    5.80    0.44
   1  11  -2    6.54    0.54
  -1  11   2    5.41    0.64
   1  11  -2    6.48    0.57
  -1 -11   2    6.49    0.59
   1 -11  -2    6.10    0.48
  -1 -11   2    6.15    0.58
   1  11  -1    1.53    0.33
  -1  11   1    1.21    0.36
  -1  11   1    1.44    0.36
  -1  11   1    1.53    0.42
   1  11  -1    1.13    0.32
  -1  11   1    1.31    0.40
   1  11  -1    1.00    0.37
  -1  11   1    1.27    0.42
   1  11  -1    1.38    0.36
   1 -11  -1    0.81    0.41
  -1 -11   1    2.06    0.41
  -1 -11   1    1.18    0.35
  -1 -11   1    1.40    0.31
   1 -11  -1    1.21    0.31
  -1  11   0   27.56    1.00
  -1  11   0   27.59    1.05
  -1  11   0   28.18    0.99
  -1  11   0   25.41    1.06
   1  11   0   30.02    0.95
   1  11   0   30.74    1.05
   1  11   0   29.14    1.00
  -1  11   0   28.56    1.02
   1  11   0   28.64    0.98
  -1 -11   0   31.47    1.01
  -1 -11   0   27.81    0.93
  -1 -11   0   29.06    1.03
   1 -11   0   28.19    0.94
   1 -11   0   27.46    1.08
   1  11   1   84.57    2.09
   1  11   1   84.93    2.08
   1  11   1   83.54    1.98
  -1  11  -1   86.05    1.96
  -1  11  -1   82.54    2.13
  -1  11  -1   83.91    1.94
  -1  11  -1   85.74    2.00
  -1  11  -1   86.70    1.97
   1  11   1   86.10    2.01
   1 -11   1   84.72    1.98
   1 -11   1   83.12    2.15
  -1 -11  -1   82.09    1.98
   1  11   2   17.45    0.91
   1  11   2   16.02    0.93
  -1  11  -2   17.37    0.72
  -1  11  -2   16.97    0.92
  -1  11  -2   18.04    0.88
   1  11   2   16.08    0.86
  -1  11  -2   17.93    0.78
   1  11   2   17.40    0.86
   1 -11   2   18.21    0.86
   1 -11   2   18.86    0.97
   1  11   3    1.57    0.44
  -1  11  -3    1.03    0.28
  -1  11  -3    0.35    0.37
   1  11   3    1.65    0.51
  -1  11  -3    1.26    0.31
  -1  11  -3    0.68    0.43
   1  11   3    1.43    0.46
   1 -11   3    0.72    0.32
   1 -11   3    0.55    0.42
   1 -11   3    0.40    0.45
  -1  11  -4    6.56    0.75
   1  11   4    6.12    0.73
  -1  11  -4    7.80    0.56
   1  11   4    6.43    0.76
   1  11   4    6.02    0.68
   1 -11   4    6.87    0.51
   1 -11   4    6.03    0.76
   1 -11   4    6.68    0.71
   1 -11   4    7.74    0.53
   1  11   5    9.37    0.92
   1  11   5   10.97    1.04
   1  11   5    9.97    0.99
  -1  11  -5    7.85    0.89
   1  11   5    9.52    0.85
   1 -11   5    8.69    0.59
   1 -11   5    9.07    0.60
   1 -11   5    9.16    0.83
   1  11   6    7.33    0.83
   1  11   6    7.88    0.93
   1  11   6    8.33    1.01
   1 -11   6    8.67    0.91
   1  11   7   -0.53    0.56
   1  11   7    0.33    0.60
   1  11   7    0.13    0.64
   1 -11   7   -0.45    0.56
   1  11   8    0.34    0.75
   1  11   8    1.58    0.80
   1  11   8    2.32    0.77
   1 -11   8    0.29    0.67
   1  11   9    0.51    0.77
   1  11   9    0.80    0.78
   1  11   9    0.68    0.79
   1 -11   9   -0.10    0.73
  -1  12   9    5.96    1.12
  -1  12   9    4.27    1.00
  -1  12   9    4.74    0.94
  -1 -12   9    2.56    0.88
  -1  12   8    4.36    0.97
  -1  12   8    3.68    0.87
  -1  12   8    3.14    0.79
  -1 -12   8    2.17    0.77
  -1  12   7   -0.10    0.60
  -1  12   7   -0.02    0.56
  -1  12   7   -0.23    0.57
  -1 -12   7    1.14    0.62
  -1  12   6    1.08    0.63
  -1  12   6    1.36    0.54
  -1  12   6    1.41    0.68
  -1 -12   6    0.31    0.54
   1  12  -5    2.52    0.61
  -1  12   5    3.09    0.68
  -1  12   5    2.04    0.66
  -1  12   5    2.57    0.55
  -1 -12   5    2.50    0.60
  -1 -12   5    2.51    0.67
  -1  12   4   26.47    1.36
  -1  12   4   26.88    1.12
  -1  12   4   27.12    1.30
  -1  12   4   24.49    1.30
   1  12  -4   27.40    1.21
  -1 -12   4   28.29    1.17
  -1 -12   4   27.25    1.27
   1  12  -3    0.51    0.33
  -1  12   3    0.87    0.46
  -1  12   3    1.67    0.49
  -1  12   3    0.63    0.39
  -1  12   3    0.39    0.40
   1  12  -3    0.43    0.39
  -1 -12   3    0.69    0.40
   1 -12  -3    0.30    0.24
  -1 -12   3    0.77    0.44
  -1  12   2    4.37    0.60
   1  12  -2    4.86    0.38
   1  12  -2    4.66    0.49
  -1  12   2    4.37    0.52
  -1  12   2    4.22    0.60
  -1  12   2    4.39    0.58
   1  12  -2    4.17    0.51
   1  12  -2    4.47    0.36
  -1 -12   2    4.81    0.55
   1 -12  -2    4.43    0.40
  -1 -12   2    5.50    0.59
  -1  12   1   20.53    0.97
  -1  12   1   21.80    0.90
   1  12  -1   24.22    0.84
   1  12  -1   23.19    0.88
   1  12  -1   23.57    0.93
  -1  12   1   23.25    1.06
   1  12  -1   24.00    0.90
  -1  12   1   18.89    0.88
  -1  12   1   19.86    1.00
   1 -12  -1   21.54    0.81
  -1 -12   1   23.15    0.90
  -1 -12   1   22.79    0.82
  -1 -12   1   22.31    0.96
   1 -12  -1   21.30    1.02
   1  12   0   11.93    0.68
   1  12   0   13.36    0.77
  -1  12   0   12.97    0.73
  -1  12   0   14.19    0.76
   1  12   0   11.70    0.69
  -1  12   0   12.89    0.79
  -1  12   0   13.91    0.80
   1  12   0   12.06    0.65
   1 -12   0   11.97    0.79
  -1 -12   0   10.95    0.65
  -1 -12   0   12.60    0.79
   1 -12   0   14.36    0.70
  -1  12  -1   21.76    0.84
  -1  12  -1   22.08    0.94
  -1  12  -1   20.61    0.97
  -1  12  -1   21.20    0.87
   1  12   1   19.92    0.85
   1  12   1   19.75    0.90
   1  12   1   19.79    0.96
   1  12   1   21.36    1.02
  -1 -12  -1   21.52    0.93
   1 -12   1   21.46    0.90
   1 -12   1   20.55    0.98
  -1  12  -2    0.71    0.32
   1  12   2    0.58    0.41
  -1  12  -2    0.85    0.32
  -1  12  -2    1.09    0.41
  -1  12  -2    1.03    0.33
  -1  12  -2    0.87    0.42
   1  12   2    0.05    0.38
   1  12   2    0.92    0.39
   1  12   2    1.09    0.40
   1 -12   2    1.38    0.41
   1 -12   2    1.10    0.46
  -1 -12  -2    0.65    0.38
   1  12   3    2.60    0.55
   1  12   3    2.56    0.56
  -1  12  -3    1.74    0.32
  -1  12  -3    3.00    0.50
  -1  12  -3    3.21    0.56
   1  12   3    2.55    0.51
  -1  12  -3    2.78    0.38
   1 -12   3    2.87    0.57
   1 -12   3    1.93    0.45
   1  12   4    1.65    0.52
  -1  12  -4    1.62    0.35
   1  12   4    1.59    0.53
   1  12   4    2.09    0.59
  -1  12  -4    1.28    0.50
   1 -12   4    1.00    0.49
   1 -12   4    1.37    0.35
   1 -12   4    1.39    0.56
   1  12   5    4.65    0.68
   1  12   5    4.88    0.80
   1  12   5    2.86    0.64
  -1  12  -5    4.58    0.72
   1  12   5    3.54    0.69
   1 -12   5    3.75    0.63
   1  12   6    4.49    0.75
   1  12   6    6.19    0.93
   1  12   6    3.96    0.79
   1 -12   6    4.41    0.77
   1  12   7    1.28    0.73
   1  12   7    0.60    0.66
   1  12   7    0.49    0.63
   1 -12   7    0.75    0.66
   1  12   8    2.93    0.84
   1  12   8    3.94    0.87
   1  12   8    4.20    0.94
   1 -12   8    3.87    0.88
   1  12   9    0.93    0.83
   1  12   9    2.43    0.91
   1  12   9    1.75    0.90
   1 -12   9    1.39    0.82
  -1  13   9    2.69    0.88
  -1  13   9    2.61    0.93
  -1  13   9    1.75    0.87
  -1 -13   9    1.20    0.83
  -1  13   8    2.26    0.85
  -1  13   8    2.41    0.88
  -1  13   8    1.76    0.73
  -1 -13   8    2.15    0.78
  -1  13   7   -0.07    0.65
  -1  13   7    0.02    0.63
  -1  13   7    1.53    0.62
  -1 -13   7    0.59    0.63
  -1  13   6    3.26    0.75
  -1  13   6    2.01    0.60
  -1  13   6    1.99    0.74
  -1 -13   6    2.10    0.65
  -1  13   5    0.68    0.48
  -1  13   5    0.31    0.56
   1  13  -5    0.02    0.50
  -1  13   5    0.43    0.56
  -1 -13   5    0.11    0.56
  -1 -13   5   -0.47    0.46
  -1  13   4    1.54    0.60
  -1  13   4    2.73    0.66
   1  13  -4    1.51    0.51
  -1  13   4    2.02    0.58
  -1  13   4    1.88    0.51
  -1 -13   4    2.73    0.62
  -1 -13   4    2.09    0.51
  -1  13   3    1.67    0.54
  -1  13   3    1.85    0.45
  -1  13   3    1.21    0.49
  -1  13   3    1.46    0.49
   1  13  -3    1.54    0.23
   1  13  -3    1.60    0.45
   1  13  -3    1.01    0.39
   1 -13  -3    1.54    0.29
  -1 -13   3    1.09    0.45
  -1 -13   3    1.98    0.48
  -1  13   2    6.77    0.68
  -1  13   2    5.23    0.66
  -1  13   2    5.98    0.59
   1  13  -2    7.40    0.58
   1  13  -2    7.44    0.48
   1  13  -2    7.80    0.63
   1  13  -2    7.45    0.53
  -1  13   2    5.87    0.70
  -1 -13   2    6.26    0.61
   1 -13  -2    6.39    0.49
  -1 -13   2    7.22    0.65
  -1  13   1    0.26    0.39
   1  13  -1    0.18    0.30
   1  13  -1    0.26    0.34
   1  13  -1    0.03    0.30
   1  13  -1    0.43    0.36
  -1  13   1    0.09    0.36
  -1  13   1   -0.15    0.38
  -1  13   1    0.05    0.32
  -1 -13   1    0.38    0.34
  -1 -13   1   -0.30    0.26
   1 -13  -1   -0.08    0.29
   1 -13  -1    0.02    0.38
  -1 -13   1    0.84    0.41
   1  13   0    1.61    0.37
   1  13   0    1.87    0.40
   1  13   0    1.52    0.39
  -1  13   0    1.04    0.43
  -1  13   0    2.41    0.44
  -1  13   0    1.72    0.40
   1  13   0    1.78    0.41
  -1  13   0    1.70    0.43
  -1 -13   0    2.26    0.39
  -1 -13   0    2.03    0.45
   1 -13   0    2.28    0.47
   1 -13   0    1.49    0.38
   1  13   1   -0.48    0.32
   1  13   1    0.17    0.36
  -1  13  -1   -0.26    0.36
  -1  13  -1    0.19    0.33
   1  13   1    0.18    0.36
  -1  13  -1    0.13    0.34
   1  13   1   -0.59    0.33
  -1  13  -1   -0.11    0.31
   1 -13   1   -0.19    0.37
  -1 -13  -1    0.06    0.36
   1 -13   1    0.00    0.35
  -1  13  -2   28.51    1.21
  -1  13  -2   29.41    0.99
  -1  13  -2   30.12    1.04
   1  13   2   27.25    1.22
   1  13   2   27.34    1.19
  -1  13  -2   29.26    1.01
  -1  13  -2   28.88    1.10
   1  13   2   29.07    1.11
   1  13   2   29.38    1.15
   1 -13   2   30.84    1.25
  -1 -13  -2   28.52    1.09
   1 -13   2   30.42    1.13
  -1  13  -3    0.00    0.29
  -1  13  -3    0.46    0.41
   1  13   3   -0.14    0.41
   1  13   3    0.81    0.45
  -1  13  -3    0.02    0.26
  -1  13  -3   -0.05    0.28
  -1  13  -3    0.11    0.40
   1  13   3    0.49    0.41
   1  13   3   -0.36    0.41
   1 -13   3   -0.39    0.36
  -1 -13  -3    0.66    0.37
   1 -13   3    0.30    0.45
   1  13   4    2.91    0.68
  -1  13  -4    3.87    0.64
  -1  13  -4    3.25    0.38
   1  13   4    3.55    0.62
   1  13   4    4.28    0.68
  -1  13  -4    4.36    0.60
  -1 -13  -4    3.52    0.50
   1 -13   4    3.51    0.59
   1 -13   4    4.90    0.75
   1  13   5    4.01    0.72
   1  13   5    4.56    0.81
   1  13   5    3.23    0.67
   1  13   5    3.26    0.69
  -1  13  -5    3.49    0.72
   1 -13   5    3.95    0.68
   1  13   6    0.62    0.57
   1  13   6    2.32    0.75
   1  13   6    1.04    0.64
   1 -13   6    1.42    0.64
   1  13   7    9.11    1.05
   1  13   7    9.94    1.13
   1  13   7    8.68    1.11
   1 -13   7   10.44    1.06
   1  13   8    2.64    0.86
   1  13   8    5.17    1.03
   1  13   8    4.95    0.93
   1 -13   8    4.60    0.95
   1  13   9    1.88    0.93
   1  13   9    2.19    0.90
  -1  14   9    0.43    0.80
  -1  14   8    0.24    0.76
  -1  14   8    0.95    0.67
  -1  14   8    1.02    0.78
  -1 -14   8   -0.01    0.68
  -1  14   7    2.60    0.79
  -1  14   7    2.10    0.71
  -1  14   7    1.99    0.79
  -1 -14   7    0.99    0.68
  -1  14   6    1.00    0.72
  -1  14   6    1.58    0.67
  -1  14   6    0.55    0.54
  -1 -14   6    0.34    0.57
  -1  14   5    0.28    0.56
   1  14  -5    0.06    0.47
  -1  14   5   -0.23    0.53
  -1  14   5   -0.85    0.52
  -1  14   5   -0.07    0.46
  -1 -14   5   -0.81    0.47
  -1  14   4   -0.62    0.39
  -1  14   4   -0.02    0.48
  -1  14   4    0.03    0.47
   1  14  -4    0.56    0.45
  -1  14   4    0.12    0.52
  -1 -14   4   -0.69    0.45
  -1 -14   4   -0.28    0.42
   1  14  -3    5.54    0.55
  -1  14   3    4.68    0.71
  -1  14   3    5.07    0.70
   1  14  -3    5.89    0.45
   1  14  -3    3.88    0.34
   1  14  -3    5.02    0.35
  -1  14   3    5.64    0.72
   1  14  -3    4.19    0.59
  -1  14   3    4.54    0.59
   1 -14  -3    4.99    0.41
  -1 -14   3    4.36    0.62
  -1 -14   3    5.73    0.68
  -1  14   2    1.51    0.49
   1  14  -2    1.58    0.32
   1  14  -2    0.74    0.40
  -1  14   2    2.20    0.52
   1  14  -2    1.36    0.43
  -1  14   2    1.81    0.53
   1  14  -2    1.51    0.31
  -1  14   2    1.42    0.40
  -1 -14   2    1.24    0.42
  -1 -14   2    1.45    0.47
   1 -14  -2    1.39    0.33
  -1  14   1    7.05    0.63
  -1  14   1    6.58    0.65
   1  14  -1    7.55    0.57
   1  14  -1    7.60    0.64
  -1  14   1    6.20    0.66
   1  14  -1    7.86    0.63
  -1  14   1    6.96    0.69
   1  14  -1    7.50    0.58
   1 -14  -1    6.51    0.54
  -1 -14   1    6.35    0.63
   1 -14  -1    7.66    0.72
  -1 -14   1    6.91    0.60
   1  14   0    4.03    0.52
  -1  14   0    4.51    0.55
   1  14   0    3.86    0.48
  -1  14   0    4.97    0.60
  -1  14   0    4.53    0.54
   1  14   0    3.93    0.51
  -1  14   0    3.69    0.52
   1  14   0    3.92    0.53
   1 -14   0    4.12    0.57
   1 -14   0    3.99    0.47
  -1 -14   0    4.64    0.55
  -1 -14   0    3.41    0.48
   1  14   1    1.20    0.40
  -1  14  -1    1.21    0.43
  -1  14  -1    1.56    0.40
   1  14   1    1.00    0.40
   1  14   1    1.13    0.46
  -1  14  -1    0.99    0.37
   1  14   1    1.23    0.43
  -1  14  -1    1.31    0.41
   1 -14   1    1.15    0.45
   1 -14   1    1.63    0.42
  -1 -14  -1    1.16    0.42
   1  14   2   25.28    1.07
  -1  14  -2   24.89    0.95
   1  14   2   26.92    1.19
  -1  14  -2   25.84    1.17
   1  14   2   25.13    1.23
  -1  14  -2   24.79    1.06
   1  14   2   25.53    1.08
  -1  14  -2   25.74    0.92
   1 -14   2   25.80    1.20
   1 -14   2   25.04    1.07
  -1 -14  -2   25.08    1.03
  -1  14  -3    0.53    0.32
  -1  14  -3    0.51    0.31
   1  14   3    0.04    0.41
   1  14   3    0.33    0.44
  -1  14  -3    0.82    0.44
  -1  14  -3    0.29    0.44
  -1  14  -3    1.32    0.32
   1  14   3    0.72    0.48
   1  14   3    1.28    0.55
   1 -14   3    1.19    0.45
   1 -14   3    0.94    0.50
  -1 -14  -3    0.46    0.39
  -1  14  -4   13.79    0.65
   1  14   4   11.84    1.07
  -1  14  -4   14.79    0.73
   1  14   4   14.82    1.07
   1  14   4   12.27    0.96
  -1  14  -4   14.41    1.02
  -1  14  -4   13.79    0.94
   1  14   4   11.70    0.95
   1 -14   4   14.73    0.97
   1 -14   4   11.82    1.05
   1  14   5    4.12    0.81
   1  14   5    4.81    0.72
  -1  14  -5    4.29    0.77
   1  14   5    4.28    0.78
   1 -14   5    5.20    0.75
   1  14   6    6.67    0.96
   1  14   6    7.91    0.91
   1  14   6    9.13    1.09
   1 -14   6    7.66    0.94
   1  14   7    0.17    0.65
   1  14   7    0.49    0.71
   1  14   7    0.27    0.65
   1 -14   7   -0.29    0.60
   1  14   8    0.37    0.70
   1  14   8    1.20    0.85
   1  14   8    0.24    0.73
   1 -14   8    1.23    0.75
  -1  15   8    1.03    0.72
  -1  15   8    1.45    0.84
  -1  15   8    1.73    0.84
  -1 -15   8    1.65    0.77
  -1  15   7    1.81    0.77
  -1  15   7    1.29    0.76
  -1  15   7    1.39    0.65
  -1 -15   7    1.49    0.71
  -1  15   6    1.44    0.59
  -1  15   6    2.02    0.72
  -1  15   6    2.24    0.78
  -1 -15   6    0.72    0.59
   1  15  -5    0.61    0.55
  -1  15   5    0.41    0.58
  -1  15   5    0.69    0.65
  -1  15   5    1.29    0.56
  -1 -15   5    0.85    0.58
  -1  15   4   -0.54    0.51
   1  15  -4    0.25    0.49
  -1  15   4    0.87    0.48
  -1  15   4   -0.11    0.47
  -1  15   4   -0.45    0.50
  -1 -15   4   -0.21    0.46
  -1 -15   4    0.59    0.51
   1  15  -3   -0.60    0.34
  -1  15   3    0.04    0.41
   1  15  -3    0.10    0.23
   1  15  -3   -0.28    0.23
  -1  15   3   -0.59    0.42
  -1  15   3   -0.18    0.44
   1  15  -3   -0.04    0.36
  -1  15   3    0.13    0.47
   1  15  -3    0.11    0.24
   1 -15  -3    0.10    0.28
  -1 -15   3    0.06    0.46
  -1 -15   3    0.01    0.44
  -1  15   2    0.73    0.41
   1  15  -2    0.92    0.32
   1  15  -2    0.90    0.32
   1  15  -2    0.90    0.41
  -1  15   2    0.97    0.49
  -1  15   2    0.97    0.49
  -1  15   2    0.74    0.46
   1  15  -2    0.64    0.41
  -1 -15   2    1.03    0.46
  -1 -15   2    0.95    0.44
   1 -15  -2    0.91    0.32
   1  15  -1    2.73    0.43
  -1  15   1    2.45    0.52
  -1  15   1    2.29    0.54
   1  15  -1    2.67    0.47
  -1  15   1    2.41    0.48
   1  15  -1    3.90    0.52
  -1  15   1    2.90    0.55
   1  15  -1    2.30    0.43
   1 -15  -1    2.88    0.44
  -1 -15   1    2.39    0.46
  -1 -15   1    2.90    0.51
   1 -15  -1    3.24    0.56
  -1  15   0    0.38    0.37
   1  15   0   -0.16    0.36
   1  15   0    0.70    0.38
   1  15   0   -0.15    0.32
  -1  15   0    0.32    0.36
  -1  15   0    0.03    0.36
   1  15   0   -0.42    0.34
  -1  15   0   -0.12    0.38
   1 -15   0   -0.41    0.31
  -1 -15   0    0.43    0.33
   1 -15   0   -0.24    0.38
  -1 -15   0   -0.06    0.38
   1  15   1    9.18    0.77
  -1  15  -1    9.31    0.68
  -1  15  -1    9.62    0.74
   1  15   1    8.59    0.68
  -1  15  -1   10.88    0.80
  -1  15  -1    9.64    0.75
   1  15   1    8.87    0.71
   1  15   1    9.52    0.80
   1 -15   1   10.31    0.76
   1 -15   1    9.75    0.80
  -1 -15  -1    8.69    0.72
   1  15   2   -0.23    0.39
  -1  15  -2    0.01    0.32
   1  15   2    0.11    0.42
  -1  15  -2   -0.29    0.34
   1  15   2    0.64    0.43
  -1  15  -2    0.83    0.43
   1  15   2    1.24    0.50
  -1  15  -2    0.01    0.42
   1 -15   2   -0.22    0.39
  -1 -15  -2    0.45    0.40
   1 -15   2   -0.16    0.42
  -1  15  -3    0.64    0.33
   1  15   3    0.84    0.48
  -1  15  -3    0.88    0.44
  -1  15  -3   -0.13    0.46
   1  15   3    1.21    0.56
   1  15   3    0.82    0.48
   1  15   3    0.75    0.50
  -1  15  -3    0.69    0.33
   1 -15   3    0.59    0.50
  -1 -15  -3    0.42    0.40
   1 -15   3   -0.05    0.41
  -1  15  -4    1.64    0.58
  -1  15  -4    1.42    0.51
   1  15   4    0.16    0.50
  -1  15  -4    1.18    0.33
  -1  15  -4    1.52    0.34
   1  15   4    1.27    0.53
   1  15   4    1.25    0.62
   1  15   4    1.04    0.59
   1 -15   4    2.55    0.58
   1 -15   4    1.64    0.61
   1  15   5    0.39    0.55
   1  15   5   -0.51    0.50
   1  15   5   -0.28    0.56
   1 -15   5    0.00    0.52
   1  15   6    1.22    0.72
   1  15   6    1.75    0.63
   1  15   6    0.90    0.66
   1 -15   6    0.77    0.64
   1  15   7    1.45    0.81
   1  15   7    3.02    0.86
   1  15   7    1.95    0.78
   1 -15   7    0.53    0.69
   1  15   8    0.81    0.81
   1  15   8   -0.50    0.68
   1  15   8    0.06    0.76
   1 -15   8    1.35    0.81
  -1  16   8    0.60    0.70
  -1  16   8   -0.13    0.73
  -1  16   8    0.87    0.86
  -1 -16   8    0.36    0.73
  -1  16   7   -0.06    0.64
  -1  16   7    0.53    0.65
  -1  16   7    0.19    0.70
  -1 -16   7    0.70    0.65
  -1  16   6    0.65    0.72
  -1  16   6    0.30    0.66
  -1  16   6   -0.10    0.56
  -1 -16   6    1.07    0.60
  -1  16   5    0.53    0.53
   1  16  -5   -0.42    0.51
  -1  16   5   -0.42    0.58
  -1  16   5   -0.38    0.55
  -1 -16   5   -0.10    0.53
  -1  16   4    9.06    0.97
  -1  16   4    8.18    0.81
  -1  16   4    7.93    0.96
  -1  16   4    9.08    0.94
   1  16  -4   10.46    0.94
  -1 -16   4    9.89    0.98
  -1 -16   4    7.57    0.83
  -1  16   3   12.88    1.02
  -1  16   3   13.55    1.02
  -1  16   3   12.09    0.87
   1  16  -3   12.25    0.58
   1  16  -3   13.13    0.89
   1  16  -3   12.08    0.62
  -1  16   3   12.69    1.09
   1  16  -3   11.25    0.85
  -1 -16   3   10.31    0.88
  -1 -16   3   11.90    0.94
   1  16  -2   17.06    0.78
   1  16  -2   18.16    0.83
  -1  16   2   16.72    0.94
  -1  16   2   18.33    1.08
  -1  16   2   15.83    1.01
   1  16  -2   17.60    0.93
  -1  16   2   17.47    1.10
   1  16  -2   16.72    0.94
   1 -16  -2   15.44    0.72
  -1 -16   2   18.22    1.00
  -1 -16   2   17.35    0.96
  -1  16   1    4.49    0.64
  -1  16   1    5.84    0.61
   1  16  -1    5.93    0.63
   1  16  -1    5.93    0.60
  -1  16   1    4.57    0.62
  -1  16   1    6.13    0.72
   1  16  -1    5.24    0.56
   1  16  -1    6.06    0.57
   1 -16  -1    4.54    0.51
   1 -16  -1    5.04    0.66
  -1 -16   1    6.46    0.64
  -1 -16   1    4.55    0.61
   1  16   0    7.75    0.69
  -1  16   0    8.01    0.75
  -1  16   0    7.66    0.74
   1  16   0    8.49    0.72
  -1  16   0    8.17    0.69
   1  16   0    7.77    0.70
  -1  16   0    7.35    0.69
   1  16   0    8.25    0.68
   1 -16   0    7.55    0.64
   1 -16   0    8.46    0.77
  -1 -16   0    8.21    0.68
  -1 -16   0    8.37    0.73
   1  16   1    1.83    0.51
   1  16   1    1.75    0.44
  -1  16  -1    0.43    0.40
  -1  16  -1    1.01    0.39
   1  16   1    1.55    0.49
  -1  16  -1    1.59    0.46
  -1  16  -1    1.42    0.48
   1  16   1    0.88    0.42
   1 -16   1    1.43    0.51
   1 -16   1    0.96    0.43
  -1 -16  -1    0.80    0.43
  -1  16  -2   10.37    0.69
  -1  16  -2    9.15    0.78
   1  16   2   10.05    0.87
  -1  16  -2    9.47    0.74
   1  16   2    9.90    0.91
  -1  16  -2   10.18    0.88
   1  16   2   11.96    0.85
   1  16   2   10.55    0.80
   1 -16   2    8.83    0.87
  -1 -16  -2   11.06    0.80
   1 -16   2    9.68    0.79
   1  16   3   -0.13    0.44
   1  16   3    0.52    0.49
  -1  16  -3    0.23    0.49
  -1  16  -3   -0.13    0.30
   1  16   3    0.50    0.47
  -1  16  -3    0.16    0.43
  -1  16  -3   -0.21    0.33
   1  16   3    0.90    0.54
   1 -16   3   -0.42    0.43
  -1 -16  -3    0.34    0.42
   1 -16   3    0.04    0.48
  -1  16  -4    3.21    0.69
   1  16   4    3.75    0.77
  -1  16  -4    3.31    0.44
   1  16   4    2.23    0.60
   1  16   4    3.52    0.71
  -1  16  -4    3.14    0.41
   1  16   4    2.28    0.66
  -1  16  -4    2.01    0.57
   1 -16   4    2.16    0.59
   1  16   5    0.06    0.60
   1  16   5   -0.77    0.50
   1  16   5   -0.88    0.52
   1  16   5   -0.33    0.53
   1 -16   5   -0.49    0.51
   1  16   6    2.36    0.82
   1  16   6    1.96    0.75
   1  16   6    2.58    0.72
   1 -16   6    1.67    0.70
   1  16   7   -0.26    0.65
   1  16   7    0.09    0.76
   1  16   7    0.13    0.65
   1 -16   7   -1.31    0.61
   1  16   8    0.69    0.85
   1  16   8   -0.38    0.69
   1  16   8    0.20    0.78
  -1  17   8   -0.26    0.80
  -1  17   8    0.32    0.73
  -1 -17   8    0.48    0.73
  -1  17   7    0.67    0.67
  -1  17   7    0.13    0.69
  -1  17   7    1.40    0.81
  -1 -17   7    1.01    0.73
  -1  17   6    3.26    0.73
  -1  17   6    3.40    0.87
  -1  17   6    3.01    0.90
  -1 -17   6    3.51    0.75
  -1  17   5    4.43    0.72
  -1  17   5    4.90    0.87
   1  17  -5    6.48    0.88
  -1  17   5    4.05    0.85
  -1 -17   5    4.32    0.78
  -1  17   4   48.65    1.94
  -1  17   4   54.55    2.09
  -1  17   4   53.79    1.81
   1  17  -4   55.95    1.90
  -1  17   4   53.04    2.04
  -1 -17   4   52.41    1.82
  -1 -17   4   52.81    1.93
   1  17  -3    5.26    0.63
   1  17  -3    4.99    0.45
   1  17  -3    4.71    0.64
  -1  17   3    4.13    0.75
  -1  17   3    4.91    0.77
  -1  17   3    4.74    0.66
   1  17  -3    5.28    0.44
  -1  17   3    5.88    0.84
  -1 -17   3    4.59    0.70
  -1 -17   3    4.40    0.68
   1  17  -2    1.96    0.47
  -1  17   2    1.35    0.54
   1  17  -2    0.92    0.36
  -1  17   2    1.47    0.56
  -1  17   2    1.12    0.49
   1  17  -2    0.97    0.44
   1  17  -2    1.76    0.40
  -1  17   2    0.94    0.47
  -1 -17   2    0.84    0.50
   1 -17  -2    1.11    0.33
  -1 -17   2    1.12    0.47
   1  17  -1    3.75    0.54
  -1  17   1    3.39    0.58
  -1  17   1    3.17    0.55
   1  17  -1    4.78    0.58
   1  17  -1    3.59    0.54
  -1  17   1    3.90    0.65
   1  17  -1    3.82    0.57
  -1  17   1    3.68    0.63
  -1 -17   1    3.96    0.55
   1 -17  -1    2.94    0.48
   1 -17  -1    3.76    0.62
  -1 -17   1    3.16    0.58
   1  17   0    3.96    0.54
   1  17   0    4.12    0.59
  -1  17   0    4.91    0.65
   1  17   0    3.25    0.53
  -1  17   0    4.49    0.58
  -1  17   0    3.92    0.62
   1  17   0    2.67    0.53
  -1  17   0    3.70    0.56
  -1 -17   0    3.33    0.52
   1 -17   0    4.88    0.65
  -1 -17   0    3.24    0.57
   1 -17   0    3.68    0.52
   1  17   1    0.52    0.44
   1  17   1   -0.80    0.36
  -1  17  -1    0.02    0.36
  -1  17  -1    0.45    0.44
   1  17   1    0.11    0.45
   1  17   1    0.16    0.38
  -1  17  -1    0.57    0.39
  -1  17  -1    0.17    0.44
  -1 -17  -1    1.02    0.45
   1 -17   1    0.62    0.43
   1 -17   1    0.64    0.47
  -1  17  -2   50.16    1.63
  -1  17  -2   47.61    1.44
   1  17   2   50.99    1.64
   1  17   2   48.19    1.71
   1  17   2   49.33    1.77
  -1  17  -2   46.71    1.73
  -1  17  -2   48.64    1.49
   1  17   2   47.47    1.60
   1 -17   2   46.07    1.73
   1 -17   2   49.81    1.61
  -1 -17  -2   48.98    1.55
  -1  17  -3    0.30    0.51
  -1  17  -3    0.88    0.48
  -1  17  -3    0.08    0.34
   1  17   3    0.53    0.52
   1  17   3    0.75    0.47
  -1  17  -3   -0.29    0.31
   1  17   3    0.39    0.55
   1  17   3    0.83    0.51
   1 -17   3    1.11    0.51
  -1 -17  -3    0.52    0.45
   1 -17   3    1.05    0.55
   1  17   4   24.37    1.35
   1  17   4   24.44    1.28
   1  17   4   23.50    1.37
  -1  17  -4   25.99    1.40
   1  17   4   26.55    1.50
  -1  17  -4   28.73    1.30
   1 -17   4   27.48    1.33
   1  17   5    1.81    0.69
   1  17   5    1.42    0.68
   1  17   5    0.61    0.67
   1  17   5    0.69    0.62
   1 -17   5    1.30    0.61
   1  17   6   -0.23    0.61
   1  17   6    0.70    0.63
   1  17   6    1.07    0.73
   1 -17   6    0.68    0.67
   1  17   7    1.12    0.72
   1  17   7    0.17    0.75
   1  17   7    0.07    0.71
   1 -17   7    0.32    0.66
   1  17   8    0.66    0.75
   1  17   8    0.32    0.85
  -1  18   8    0.16    0.83
  -1  18   8    1.46    0.80
  -1 -18   8    0.05    0.73
  -1  18   7    2.36    0.84
  -1  18   7    1.66    0.73
  -1  18   7    2.22    0.91
  -1 -18   7    2.48    0.78
  -1  18   6    3.10    0.85
  -1  18   6    1.95    0.85
  -1  18   6    0.83    0.63
  -1 -18   6    1.78    0.67
  -1  18   5    1.28    0.70
  -1  18   5    1.13    0.68
   1  18  -5    1.48    0.66
  -1  18   5    2.19    0.65
  -1 -18   5    0.89    0.62
   1  18  -4    2.92    0.63
  -1  18   4    4.65    0.78
  -1  18   4    3.16    0.76
  -1  18   4    1.86    0.71
  -1  18   4    3.09    0.66
  -1 -18   4    3.36    0.69
  -1 -18   4    2.50    0.70
  -1  18   3    6.33    0.73
  -1  18   3    5.36    0.82
   1  18  -3    6.62    0.51
   1  18  -3    5.73    0.73
  -1  18   3    5.60    0.84
  -1  18   3    4.62    0.76
  -1 -18   3    5.72    0.76
  -1 -18   3    5.64    0.76
   1  18  -2    1.13    0.47
  -1  18   2   -0.13    0.44
  -1  18   2    0.30    0.45
   1  18  -2    0.59    0.40
  -1  18   2    0.57    0.52
   1  18  -2    0.81    0.38
  -1  18   2   -0.19    0.49
   1  18  -2    0.75    0.46
  -1 -18   2    0.76    0.49
  -1 -18   2    0.81    0.48
  -1  18   1    0.11    0.43
  -1  18   1    0.06    0.43
   1  18  -1    0.18    0.37
   1  18  -1   -0.24    0.42
  -1  18   1    0.08    0.41
   1  18  -1   -0.02    0.36
  -1  18   1    0.58    0.49
   1  18  -1    0.18    0.40
   1 -18  -1   -0.12    0.44
  -1 -18   1   -0.29    0.38
  -1 -18   1    0.09    0.44
   1 -18  -1    0.19    0.36
  -1  18   0    4.61    0.69
   1  18   0    5.95    0.67
  -1  18   0    5.23    0.70
   1  18   0    6.78    0.69
  -1  18   0    5.40    0.66
   1  18   0    6.71    0.71
  -1  18   0    5.88    0.69
   1  18   0    5.85    0.64
   1 -18   0    6.51    0.75
  -1 -18   0    6.20    0.65
  -1 -18   0    4.88    0.63
   1 -18   0    4.86    0.59
  -1  18  -1    3.27    0.54
  -1  18  -1    2.35    0.55
   1  18   1    2.14    0.54
  -1  18  -1    2.24    0.57
   1  18   1    1.61    0.55
   1  18   1    2.58    0.55
   1  18   1    2.31    0.53
  -1  18  -1    1.71    0.54
   1 -18   1    2.24    0.59
   1 -18   1    1.97    0.51
  -1 -18  -1    1.94    0.53
   1  18   2   10.30    0.88
  -1  18  -2   10.81    0.89
   1  18   2   12.61    0.97
   1  18   2   10.36    0.89
  -1  18  -2   10.74    0.96
   1  18   2   11.19    1.00
  -1  18  -2   11.94    0.82
  -1  18  -2   12.33    0.79
  -1 -18  -2   10.91    0.87
   1 -18   2   11.16    0.98
   1 -18   2   13.16    0.93
   1  18   3   31.47    1.50
   1  18   3   33.49    1.43
  -1  18  -3   34.31    1.41
  -1  18  -3   34.34    1.56
  -1  18  -3   33.72    1.16
   1  18   3   31.74    1.57
   1  18   3   33.92    1.48
  -1  18  -3   34.49    1.23
   1 -18   3   34.66    1.42
   1 -18   3   38.33    1.65
   1  18   4    7.79    1.02
   1  18   4    6.94    0.89
  -1  18  -4    6.10    0.88
   1  18   4    6.59    0.83
   1  18   4    7.27    0.91
   1 -18   4    7.10    0.83
   1  18   5    7.26    1.02
   1  18   5    8.74    0.97
   1  18   5    6.70    0.94
   1 -18   5    5.66    0.87
   1  18   6    0.85    0.62
   1  18   6    0.03    0.69
   1  18   6    0.36    0.66
   1 -18   6    1.02    0.68
   1  18   7    0.07    0.72
   1  18   7    1.40    0.77
   1  18   7   -0.58    0.72
   1  18   8    0.06    0.84
   1  18   8    0.62    0.80
  -1  19   8   -0.38    0.75
  -1  19   8    1.94    1.01
  -1 -19   8    2.84    0.89
  -1  19   7   -1.22    0.58
  -1  19   7    0.85    0.75
  -1  19   7    0.46    0.76
  -1 -19   7   -0.85    0.67
  -1  19   6    1.83    0.83
  -1  19   6    0.93    0.71
  -1  19   6    0.12    0.61
  -1 -19   6    0.45    0.63
  -1  19   5    0.94    0.60
  -1  19   5    1.72    0.71
  -1  19   5    0.95    0.68
  -1 -19   5    1.82    0.65
   1  19  -4    7.52    0.87
  -1  19   4    7.91    0.89
  -1  19   4    6.49    0.93
  -1  19   4    5.77    0.87
  -1 -19   4    7.60    0.90
  -1  19   3    1.45    0.55
   1  19  -3    0.67    0.52
  -1  19   3    0.62    0.59
  -1  19   3    0.30    0.55
  -1  19   3    0.96    0.59
  -1 -19   3    1.59    0.60
  -1 -19   3    1.94    0.63
  -1  19   2    0.30    0.52
   1  19  -2    0.38    0.39
   1  19  -2    0.53    0.39
  -1  19   2    0.43    0.51
   1  19  -2    0.37    0.47
  -1  19   2    1.60    0.59
   1  19  -2    1.26    0.48
  -1  19   2    1.38    0.52
  -1 -19   2    0.30    0.50
  -1 -19   2    0.67    0.49
   1  19  -1   -0.01    0.39
   1  19  -1   -0.25    0.41
  -1  19   1    0.34    0.47
   1  19  -1    0.35    0.47
  -1  19   1    0.08    0.49
  -1  19   1    0.56    0.50
   1  19  -1   -0.30    0.40
  -1  19   1    0.70    0.50
  -1 -19   1   -0.21    0.39
  -1 -19   1    0.13    0.48
   1 -19  -1    0.34    0.51
   1  19   0    1.52    0.51
  -1  19   0    1.41    0.53
   1  19   0    1.38    0.50
   1  19   0    0.59    0.47
   1  19   0    0.34    0.43
  -1  19   0    1.55    0.50
  -1  19   0    0.72    0.47
  -1  19   0    1.45    0.55
  -1 -19   0    0.51    0.46
   1 -19   0    0.39    0.52
  -1 -19   0    1.25    0.54
   1 -19   0    0.74    0.44
   1  19   1    0.29    0.43
   1  19   1    0.36    0.45
  -1  19  -1    0.19    0.42
  -1  19  -1    0.91    0.43
  -1  19  -1    0.56    0.47
   1  19   1    0.07    0.48
  -1  19  -1    1.13    0.51
   1  19   1    0.40    0.47
   1 -19   1    0.09    0.46
  -1 -19  -1   -0.07    0.47
   1 -19   1    1.13    0.54
   1  19   2    0.24    0.51
   1  19   2    0.75    0.51
  -1  19  -2   -0.31    0.39
  -1  19  -2    0.36    0.38
   1  19   2    0.13    0.50
  -1  19  -2   -0.25    0.50
   1  19   2    0.18    0.48
  -1  19  -2   -0.60    0.45
  -1 -19  -2    0.22    0.46
   1 -19   2    0.45    0.48
   1 -19   2    0.32    0.53
  -1  19  -3    0.78    0.56
   1  19   3    0.43    0.53
  -1  19  -3    0.81    0.55
  -1  19  -3    0.74    0.41
   1  19   3    0.43    0.55
   1  19   3   -0.45    0.50
   1  19   3    0.23    0.57
  -1  19  -3    0.18    0.38
   1 -19   3    0.54    0.53
   1  19   4    2.96    0.73
   1  19   4    1.46    0.69
   1  19   4    1.85    0.65
   1  19   4    1.64    0.65
   1 -19   4    3.82    0.72
   1  19   5    5.81    0.94
   1  19   5    8.37    0.98
   1  19   5    5.89    0.98
   1 -19   5    6.79    0.92
   1  19   6    0.12    0.63
   1  19   6    0.04    0.68
   1  19   6   -0.38    0.67
   1 -19   6    0.48    0.66
   1  19   7    0.11    0.79
   1  19   7    2.36    0.80
   1  19   7    0.17    0.77
   1  19   8    0.67    0.89
  -1  20   7   -0.22    0.67
  -1  20   7    1.17    0.84
  -1 -20   7   -0.43    0.69
  -1  20   6    2.19    0.74
  -1  20   6    1.60    0.79
  -1  20   6    1.27    0.85
  -1 -20   6    1.63    0.72
  -1  20   5    3.46    0.88
  -1  20   5    5.05    0.83
  -1  20   5    3.50    0.85
  -1 -20   5    3.44    0.75
   1  20  -4    4.66    0.75
  -1  20   4    3.29    0.80
  -1  20   4    3.25    0.68
  -1  20   4    3.38    0.81
  -1 -20   4    3.51    0.78
  -1  20   3    2.73    0.73
  -1  20   3    3.23    0.73
  -1  20   3    2.39    0.69
   1  20  -3    2.66    0.63
  -1  20   3    3.61    0.70
  -1 -20   3    2.49    0.71
  -1 -20   3    2.97    0.68
  -1  20   2    1.33    0.59
   1  20  -2    1.37    0.51
   1  20  -2    1.68    0.48
  -1  20   2    1.19    0.62
   1  20  -2    1.15    0.43
  -1  20   2    2.10    0.60
  -1  20   2    1.00    0.57
  -1 -20   2    1.15    0.57
  -1 -20   2    1.54    0.54
   1  20  -1    1.12    0.48
  -1  20   1    1.53    0.55
   1  20  -1    0.85    0.47
  -1  20   1    0.87    0.50
  -1  20   1    1.38    0.58
   1  20  -1    1.44    0.53
   1  20  -1    0.89    0.51
  -1  20   1    1.70    0.59
  -1 -20   1    1.79    0.53
   1 -20  -1    1.43    0.59
  -1 -20   1    1.57    0.56
  -1  20   0    1.34    0.55
  -1  20   0    1.58    0.51
   1  20   0    1.20    0.50
   1  20   0    1.36    0.54
  -1  20   0    1.94    0.56
   1  20   0    1.14    0.53
  -1  20   0    0.69    0.55
   1  20   0    2.15    0.56
  -1 -20   0    1.87    0.58
   1 -20   0    1.28    0.58
  -1 -20   0    1.13    0.49
   1  20   1   12.40    0.94
   1  20   1   11.11    0.87
   1  20   1   10.99    0.95
  -1  20  -1    9.94    0.94
  -1  20  -1   11.18    0.97
   1  20   1   13.54    1.06
  -1  20  -1   11.48    0.92
  -1  20  -1   10.67    0.86
  -1 -20  -1   11.21    0.90
   1 -20   1    9.36    0.81
   1 -20   1   11.40    1.01
  -1  20  -2    9.85    0.95
   1  20   2   10.55    0.91
  -1  20  -2    7.95    0.86
   1  20   2    9.43    0.93
   1  20   2   11.25    1.04
   1  20   2    9.55    0.90
  -1  20  -2    9.75    0.81
  -1  20  -2    9.97    0.78
   1 -20   2   10.49    0.89
   1 -20   2    8.26    0.92
   1  20   3   50.68    2.00
  -1  20  -3   50.31    1.95
   1  20   3   49.33    1.94
  -1  20  -3   49.15    1.79
   1  20   3   48.43    1.85
   1  20   3   47.54    1.77
  -1  20  -3   50.63    1.59
  -1  20  -3   49.34    1.53
   1 -20   3   48.02    1.75
   1  20   4    0.21    0.64
   1  20   4    0.38    0.60
   1  20   4    1.37    0.64
   1  20   4    0.55    0.61
   1 -20   4    1.19    0.62
   1  20   5    0.86    0.67
   1  20   5    2.08    0.80
   1  20   5    2.06    0.74
   1 -20   5    3.09    0.78
   1  20   6   -0.06    0.65
   1  20   6    0.23    0.68
   1  20   6   -0.17    0.71
   1  20   7   -0.07    0.73
   1  20   7    1.26    0.86
  -1  21   7   -0.40    0.76
  -1  21   7    0.08    0.68
  -1 -21   7   -0.02    0.77
  -1  21   6    4.92    1.05
  -1  21   6    5.40    1.03
  -1  21   6    5.69    0.91
  -1 -21   6    4.35    0.91
  -1  21   5    1.55    0.69
  -1  21   5    0.95    0.70
  -1  21   5    1.15    0.74
  -1 -21   5    3.33    0.77
   1  21  -4    2.07    0.63
  -1  21   4    1.60    0.62
  -1  21   4    0.38    0.67
  -1  21   4    1.55    0.70
  -1 -21   4    0.59    0.62
  -1  21   3    7.10    0.84
  -1  21   3    8.08    0.99
   1  21  -3    8.26    0.84
  -1  21   3    9.85    1.08
  -1  21   3    8.44    1.07
  -1 -21   3    7.13    0.86
  -1 -21   3    6.62    0.90
   1  21  -2    1.96    0.52
   1  21  -2    1.89    0.49
  -1  21   2    2.13    0.61
   1  21  -2    2.42    0.59
  -1  21   2    1.67    0.66
  -1  21   2    1.04    0.62
  -1  21   2    1.71    0.65
  -1 -21   2    1.08    0.57
  -1 -21   2    1.25    0.62
  -1  21   1   -0.04    0.49
  -1  21   1   -0.14    0.49
  -1  21   1    0.40    0.49
   1  21  -1   -0.31    0.48
   1  21  -1   -0.38    0.41
  -1  21   1   -1.00    0.45
   1  21  -1    0.41    0.48
   1  21  -1    0.75    0.47
  -1 -21   1    0.23    0.48
   1 -21  -1   -0.29    0.48
  -1 -21   1   -0.69    0.51
   1  21   0    0.03    0.49
   1  21   0   -0.22    0.45
  -1  21   0   -0.45    0.47
   1  21   0    0.13    0.47
  -1  21   0   -0.05    0.46
   1  21   0    0.52    0.50
  -1  21   0   -0.01    0.48
  -1  21   0    0.21    0.51
  -1 -21   0    0.80    0.55
  -1 -21   0   -0.38    0.47
   1 -21   0   -0.44    0.49
   1  21   1    2.66    0.63
   1  21   1    1.35    0.60
  -1  21  -1    2.47    0.65
   1  21   1    1.89    0.57
   1  21   1    2.17    0.60
  -1  21  -1    1.71    0.59
  -1  21  -1    2.08    0.58
  -1  21  -1    2.14    0.55
   1 -21   1    1.36    0.62
  -1 -21  -1    1.59    0.58
   1  21   2    5.00    0.75
   1  21   2    6.85    0.93
   1  21   2    4.38    0.73
  -1  21  -2    4.94    0.65
  -1  21  -2    3.88    0.63
  -1  21  -2    5.50    0.78
   1  21   2    4.85    0.78
  -1  21  -2    6.62    0.86
   1 -21   2    5.42    0.77
   1  21   3    1.79    0.64
   1  21   3    0.68    0.59
   1  21   3    1.57    0.63
  -1  21  -3    1.15    0.47
   1  21   3    1.42    0.66
  -1  21  -3    0.70    0.60
   1 -21   3    2.12    0.61
   1  21   4    0.95    0.70
   1  21   4    1.36    0.69
   1  21   4    2.36    0.71
   1  21   4    1.27    0.69
   1  21   5   -0.04    0.61
   1  21   5   -1.21    0.56
   1  21   5    0.33    0.69
   1  21   6    0.88    0.82
   1  21   6    0.45    0.70
   1  21   6    0.10    0.70
   1  21   7    4.27    1.04
   1  21   7    5.82    1.05
  -1  22   7   -1.06    0.76
  -1  22   7    1.05    0.76
  -1  22   6    0.38    0.73
  -1  22   6    1.47    0.77
  -1  22   6    2.11    0.90
  -1 -22   6    1.63    0.79
  -1  22   5   -0.70    0.57
  -1  22   5    0.24    0.72
  -1  22   5   -1.13    0.59
  -1 -22   5    0.41    0.65
  -1  22   4   -0.62    0.53
  -1  22   4   -0.82    0.57
  -1  22   4   -0.57    0.60
  -1 -22   4   -0.70    0.62
   1  22  -3    0.66    0.53
  -1  22   3    0.53    0.57
  -1  22   3    1.46    0.71
  -1  22   3    0.92    0.63
  -1 -22   3    1.45    0.65
  -1  22   2    6.07    0.81
   1  22  -2    8.26    0.77
   1  22  -2    9.04    0.88
  -1  22   2    8.03    1.01
   1  22  -2    9.28    0.77
  -1  22   2    8.04    0.96
  -1  22   2    7.35    0.95
  -1 -22   2    9.72    0.98
  -1 -22   2    7.61    0.88
   1  22  -1   -0.54    0.51
  -1  22   1    0.39    0.54
   1  22  -1   -0.11    0.48
   1  22  -1   -0.17    0.44
  -1  22   1   -0.46    0.49
  -1  22   1    0.12    0.57
   1  22  -1   -0.04    0.47
  -1  22   1   -0.09    0.48
  -1 -22   1    1.03    0.59
  -1 -22   1    0.04    0.47
  -1  22   0    1.65    0.59
   1  22   0    1.79    0.56
   1  22   0   -0.09    0.52
   1  22   0    1.61    0.54
   1  22   0    1.52    0.59
  -1  22   0    0.13    0.55
  -1  22   0    1.40    0.59
  -1  22   0    1.06    0.52
  -1 -22   0    2.31    0.60
  -1 -22   0    1.32    0.58
  -1  22  -1    0.49    0.54
   1  22   1    0.63    0.56
  -1  22  -1    0.26    0.45
   1  22   1    0.76    0.55
  -1  22  -1   -0.06    0.46
   1  22   1   -0.71    0.43
   1  22   1    0.01    0.48
  -1  22  -1   -0.20    0.54
  -1  22  -2    1.31    0.61
  -1  22  -2    0.83    0.59
  -1  22  -2    1.35    0.55
   1  22   2    1.14    0.65
   1  22   2    1.02    0.58
  -1  22  -2    2.06    0.52
   1  22   2    0.75    0.56
   1  22   2    0.53    0.57
   1  22   3    6.72    0.91
   1  22   3    5.84    0.86
   1  22   3    7.15    0.94
   1  22   3    6.78    0.97
   1  22   4    2.12    0.68
   1  22   4    1.38    0.73
   1  22   4   -0.37    0.64
   1  22   5    1.37    0.74
   1  22   5   -0.04    0.70
   1  22   5    0.83    0.67
   1  22   6   -0.04    0.68
   1  22   6   -0.71    0.66
   1  22   6   -0.07    0.75
   1  22   7    1.09    0.84
   1  22   7    1.32    0.86
  -1  23   6   -0.20    0.77
  -1  23   6   -0.59    0.64
  -1 -23   6   -0.20    0.70
  -1  23   5    0.65    0.72
  -1  23   5    1.21    0.75
  -1  23   5    0.72    0.66
  -1 -23   5   -0.14    0.67
  -1  23   4    1.91    0.80
  -1  23   4    2.52    0.71
  -1  23   4    1.15    0.74
  -1 -23   4    2.09    0.74
  -1  23   3    9.82    1.08
  -1  23   3    8.46    0.97
  -1  23   3    9.61    1.12
  -1 -23   3    9.49    1.01
  -1  23   2    0.66    0.58
  -1  23   2    0.90    0.60
  -1  23   2    0.78    0.58
  -1 -23   2    1.32    0.66
  -1  23   1    0.15    0.52
   1  23  -1    0.10    0.50
  -1  23   1    0.39    0.53
  -1  23   1   -0.23    0.48
   1  23  -1    0.41    0.49
   1  23  -1   -0.43    0.49
  -1  23   1    0.11    0.59
  -1 -23   1   -0.32    0.53
   1  23   0    7.19    0.86
  -1  23   0    7.14    0.90
  -1  23   0    5.46    0.80
  -1  23   0    7.28    0.87
   1  23   0    5.99    0.75
   1  23   0    7.40    0.82
   1  23   0    7.00    0.86
  -1  23   0    6.08    0.77
  -1  23  -1    1.03    0.52
   1  23   1    0.92    0.56
   1  23   1   -0.05    0.51
  -1  23  -1    0.50    0.57
   1  23   1   -0.49    0.50
  -1  23  -1    0.30    0.51
  -1  23  -1    0.08    0.58
   1  23   1    0.06    0.55
   1  23   2    1.48    0.64
  -1  23  -2    1.36    0.53
   1  23   2    0.63    0.61
   1  23   2    1.39    0.68
  -1  23  -2    1.72    0.57
  -1  23  -2    0.65    0.62
   1  23   3    0.57    0.61
   1  23   3    0.50    0.65
   1  23   3    0.99    0.68
   1  23   4    2.31    0.74
   1  23   4    1.74    0.74
   1  23   4    1.08    0.72
   1  23   5    0.62    0.68
   1  23   5    0.66    0.73
   1  23   5    0.53    0.72
   1  23   6    1.38    0.85
   1  23   6    0.12    0.72
  -1  24   6   -0.32    0.77
  -1  24   6   -0.31    0.69
  -1  24   5    6.65    1.08
  -1  24   5    5.97    0.96
  -1  24   5    5.84    1.11
  -1  24   4    0.88    0.73
  -1  24   4    0.92    0.66
  -1  24   4    1.43    0.77
  -1 -24   4    0.82    0.69
  -1  24   3    0.31    0.63
  -1  24   3    0.13    0.62
  -1  24   3    0.32    0.62
  -1 -24   3    0.12    0.64
  -1  24   2    3.48    0.76
  -1  24   2    3.76    0.74
  -1  24   2    5.21    0.92
  -1 -24   2    2.63    0.77
  -1  24   1    5.73    0.80
  -1  24   1    3.89    0.78
  -1  24   1    4.18    0.85
   1  24  -1    5.67    0.77
   1  24  -1    5.51    0.75
   1  24   0    3.24    0.68
  -1  24   0    3.51    0.75
  -1  24   0    2.78    0.66
  -1  24   0    3.09    0.76
   1  24   0    2.58    0.67
  -1  24   0    2.10    0.67
   1  24   1    0.90    0.58
   1  24   1    0.82    0.60
  -1  24  -1    1.38    0.55
   1  24   1    0.54    0.58
  -1  24  -1    1.73    0.61
  -1  24  -1    1.42    0.67
   1  24   2    0.32    0.60
  -1  24  -2    0.90    0.53
  -1  24  -2    0.62    0.48
   1  24   2    0.23    0.60
   1  24   2    0.59    0.61
   1  24   3    2.92    0.71
   1  24   3    6.46    0.96
   1  24   3    3.35    0.85
   1  24   4    1.67    0.73
   1  24   4    0.83    0.72
   1  24   4    1.53    0.73
   1  24   5    0.17    0.72
   1  24   5   -0.20    0.67
   1  24   5   -0.76    0.66
   1  24   6    4.37    1.04
   1  24   6    4.05    0.96
  -1  25   6    0.27    0.86
  -1  25   6   -1.01    0.67
  -1  25   5    2.43    0.80
  -1  25   5    0.43    0.80
  -1  25   4    0.75    0.67
  -1  25   4   -0.17    0.69
  -1  25   4    0.54    0.69
  -1  25   3    0.92    0.65
  -1  25   3    2.91    0.81
  -1  25   3    2.98    0.83
  -1  25   2   -0.01    0.64
  -1  25   2   -0.42    0.57
  -1  25   2   -0.82    0.54
   1  25  -1    0.04    0.54
  -1  25   1    0.09    0.57
  -1  25   1    0.20    0.57
   1  25  -1    0.21    0.52
  -1  25   1   -0.65    0.51
  -1  25   0    0.79    0.65
  -1  25   0    0.01    0.53
  -1  25   0   -0.28    0.56
   1  25   0    1.00    0.63
   1  25   0    0.95    0.59
  -1  25  -1    1.61    0.69
   1  25   1    3.01    0.76
  -1  25  -1    3.11    0.67
   1  25   1    2.93    0.73
  -1  25  -1    2.66    0.66
  -1  25  -2   -0.26    0.48
   1  25   2    0.00    0.59
   1  25   2    1.04    0.63
   1  25   2    0.56    0.66
   1  25   3    0.03    0.64
   1  25   3   -0.13    0.61
   1  25   3   -0.24    0.59
   1  25   4    2.90    0.87
   1  25   4    2.20    0.82
   1  25   4    3.01    0.81
   1  25   5   -0.31    0.68
   1  25   5    0.81    0.76
   1  25   6    2.01    0.92
  -1  26   5    1.01    0.85
  -1  26   5    0.52    0.69
  -1  26   4    5.06    0.99
  -1  26   4    5.57    1.05
  -1  26   4    6.85    1.01
  -1  26   3    4.38    0.94
  -1  26   3    7.00    1.04
  -1  26   3    4.28    0.86
  -1  26   2    0.09    0.64
  -1  26   2    1.12    0.73
  -1  26   2    1.08    0.68
  -1  26   1    1.33    0.70
  -1  26   1    0.00    0.59
   1  26  -1   -0.29    0.50
  -1  26   1   -0.81    0.56
   1  26  -1    0.42    0.57
  -1  26   0    5.63    0.84
  -1  26   0    6.24    0.91
   1  26   0    6.39    0.91
   1  26   0    5.39    0.82
  -1  26   0    5.50    0.85
  -1  26  -1    1.14    0.60
  -1  26  -1   -0.60    0.49
   1  26   1   -0.39    0.59
   1  26   1    0.61    0.61
   1  26   2    2.42    0.78
   1  26   2    2.30    0.77
   1  26   3    9.08    1.18
   1  26   3   10.17    1.19
   1  26   4    2.72    0.86
   1  26   4    1.64    0.78
   1  26   5   -0.21    0.71
  -1  27   5    0.21    0.79
  -1  27   5   -0.33    0.70
  -1  27   4   -0.04    0.74
  -1  27   4   -0.10    0.71
  -1  27   3    0.06    0.64
  -1  27   3   -0.65    0.69
  -1  27   3    0.12    0.72
  -1  27   2    1.78    0.77
  -1  27   2   -0.05    0.63
  -1  27   2    1.27    0.73
  -1  27   1   -0.26    0.63
   1  27  -1    1.09    0.65
  -1  27   1    0.37    0.68
  -1  27   1    1.27    0.68
  -1  27   0    6.10    0.93
   1  27   0    5.10    0.84
  -1  27   0    4.33    0.82
  -1  27   0    4.61    0.83
   1  27   0    4.73    0.88
   1  27   1    0.39    0.63
   1  27   1    0.37    0.61
  -1  27  -1   -0.05    0.53
  -1  27  -1   -0.49    0.52
   1  27   2    0.54    0.64
   1  27   2    0.70    0.70
   1  27   3    2.43    0.83
   1  27   3    1.35    0.76
   1  27   4    0.19    0.71
   1  27   5   -0.91    0.69
  -1  28   4   -0.27    0.67
  -1  28   4    1.58    0.84
  -1  28   3    1.00    0.76
  -1  28   3    0.66    0.76
  -1  28   3    1.78    0.81
  -1  28   2    0.21    0.66
  -1  28   2    0.65    0.67
  -1  28   2    0.60    0.74
  -1  28   1    2.41    0.77
  -1  28   1    1.31    0.67
  -1  28   1    0.85    0.71
   1  28   0    1.47    0.69
  -1  28   0    0.66    0.64
  -1  28   0    0.82    0.67
   1  28   0    2.50    0.77
   1  28   1   -0.64    0.60
  -1  28  -1    1.04    0.64
   1  28   1   -0.15    0.63
   1  28   2    1.73    0.76
   1  28   2    1.09    0.73
   1  28   3    0.49    0.68
   1  28   3    0.02    0.68
   1  28   4    0.52    0.78
  -1  29   4    1.86    0.89
  -1  29   4    1.81    0.82
  -1  29   3    0.07    0.69
  -1  29   3   -0.09    0.72
  -1  29   2    0.61    0.69
  -1  29   2    1.16    0.75
  -1  29   2   -0.97    0.60
  -1  29   1    0.06    0.65
  -1  29   1    0.48    0.70
  -1  29   0    0.26    0.64
   1  29   0    0.22    0.66
   1  29   0    0.04    0.60
  -1  29   0   -0.20    0.61
   1  29   1    0.77    0.69
   1  29   1   -0.38    0.61
   1  29   2    1.00    0.71
   1  29   2   -0.82    0.61
   1  29   3    1.22    0.75
   1  29   4    1.00    0.79
  -1  30   3    2.54    0.89
  -1  30   2    2.30    0.89
  -1  30   2    1.87    0.88
  -1  30   1    0.61    0.70
  -1  30   1    0.37    0.70
  -1  30   0    1.65    0.75
   1  30   0    0.71    0.70
  -1  30   0    1.43    0.74
   1  30   1    4.28    0.91
   1  30   1    3.05    0.84
   1  30   2    1.45    0.78
   1  30   2    1.41    0.72
   1  30   3    0.61    0.75
  -1  31   2    1.00    0.80
  -1  31   1    2.48    0.86
  -1  31   1    1.16    0.78
  -1  31   0   -0.62    0.64
   1  31   1    0.19    0.71
   1  31   1    0.15    0.66
   1  31   2    2.06    0.81
  -2   0   9    0.19    0.62
  -2   0   8    4.39    0.75
  -2   0   7    0.26    0.43
  -2   0   7    0.34    0.47
  -2   0   7    0.33    0.47
  -2   0   6    3.22    0.54
  -2   0   6    2.69    0.51
  -2   0   6    2.42    0.46
  -2   0   5    0.37    0.34
  -2   0   5    0.03    0.41
  -2   0   5    0.10    0.31
  -2   0   5    0.00    0.30
   2   0  -4  165.95    3.21
  -2   0   4  160.78    3.25
  -2   0   4  162.01    3.21
  -2   0   4  161.71    3.71
  -2   0   4  165.14    3.13
  -2   0   3    0.26    0.24
  -2   0   3   -0.18    0.22
   2   0  -3    0.15    0.24
  -2   0   3    0.46    0.36
  -2   0   2  134.36    2.56
  -2   0   2  133.34    2.56
  -2   0   2  132.49    2.59
   2   0  -1   -0.01    0.24
  -2   0   1    0.10    0.23
   2   0  -1    0.11    0.25
   2   0   0  369.72    6.79
   2   0   0  359.45    6.64
   2   0   0  377.02    6.56
  -2   0   0  375.31    6.56
  -2   0   0  378.27    6.81
   2   0   1    0.19    0.22
   2   0   1    0.16    0.22
  -2   0  -1    0.23    0.28
   2   0   1   -0.28    0.28
   2   0   1    0.18    0.29
  -2   0  -1    0.03    0.27
  -2   0  -1    0.03    0.24
   2   0   1    0.30    0.27
  -2   0  -2    3.53    0.43
   2   0   2    3.96    0.45
   2   0   2    4.00    0.40
  -2   0  -2    3.81    0.43
   2   0   2    3.33    0.44
  -2   0  -2    4.16    0.41
   2   0   2    3.50    0.43
  -2   0  -3   -0.02    0.30
   2   0   3   -0.01    0.33
   2   0   3    0.03    0.34
  -2   0  -3   -0.54    0.32
   2   0   3   -0.18    0.34
   2   0   3    0.03    0.32
   2   0   4   18.79    0.90
   2   0   4   18.70    0.88
   2   0   4   16.94    0.94
  -2   0  -4   17.24    0.95
   2   0   4   17.57    0.93
   2   0   5   -0.51    0.36
   2   0   5   -0.36    0.38
  -2   0  -5   -0.34    0.39
   2   0   5    0.58    0.42
   2   0   5    0.35    0.44
   2   0   6   33.39    1.34
   2   0   6   33.92    1.42
   2   0   6   31.28    1.39
  -2   0  -6   33.17    1.52
   2   0   7    0.21    0.53
   2   0   7   -0.54    0.51
   2   0   7   -0.83    0.47
   2   0   8   -0.62    0.58
   2   0   8   -0.51    0.58
   2   0   9    0.11    0.68
  -2   1   9    1.33    0.66
  -2  -1   9   -0.41    0.55
  -2   1   8    0.24    0.51
  -2  -1   8   -0.37    0.53
  -2   1   7    0.62    0.48
  -2   1   7    1.13    0.51
  -2   1   7    1.54    0.54
  -2  -1   7    0.35    0.48
  -2   1   6    0.83    0.43
  -2   1   6    0.61    0.40
  -2   1   6    0.12    0.38
  -2  -1   6   -0.22    0.37
  -2  -1   6    0.46    0.36
  -2  -1   6    0.36    0.35
   2   1  -5    0.53    0.29
  -2   1   5   -0.06    0.32
  -2   1   5    0.69    0.45
  -2   1   5    0.19    0.31
  -2   1   5   -0.26    0.30
  -2  -1   5   -0.32    0.42
  -2  -1   5    0.13    0.30
  -2  -1   5   -0.39    0.30
  -2  -1   5   -0.06    0.31
  -2   1   4    9.57    0.67
  -2   1   4   10.28    0.79
   2   1  -4   11.35    0.56
  -2   1   4    9.84    0.53
  -2   1   4    9.33    0.62
  -2  -1   4   10.91    0.56
  -2  -1   4    9.90    0.52
  -2  -1   4   10.67    0.79
   2  -1  -4   10.31    0.64
  -2  -1   4    9.73    0.57
  -2   1   3    0.28    0.27
   2   1  -3    0.49    0.24
  -2   1   3    0.28    0.26
   2  -1  -3    0.59    0.27
  -2  -1   3    0.46    0.23
  -2  -1   3    0.07    0.35
  -2  -1   3    0.14    0.22
  -2   1   2    9.13    0.54
  -2   1   2    8.19    0.51
  -2   1   2    8.52    0.58
  -2  -1   2    9.24    0.45
  -2  -1   2    9.08    0.50
  -2  -1   2    8.05    0.47
  -2   1   1  217.16    4.15
   2   1  -1  216.43    3.87
  -2   1   1  215.56    3.93
   2   1  -1  209.58    3.92
   2  -1  -1  214.72    3.99
  -2  -1   1  213.54    3.86
   2  -1  -1  216.83    3.93
   2   1   0  192.00    3.58
  -2   1   0  196.41    3.61
   2   1   0  197.33    3.63
   2   1   0  185.77    3.62
  -2   1   0  202.77    3.74
  -2  -1   0  192.51    3.58
   2  -1   0  197.59    3.62
   2  -1   0  198.70    3.74
   2  -1   0  193.78    3.67
  -2  -1   0  200.79    3.63
   2   1   1   13.27    0.55
  -2   1  -1   12.23    0.58
  -2   1  -1   13.17    0.61
   2   1   1   12.37    0.71
   2   1   1   12.94    0.52
  -2   1  -1   12.98    0.54
   2   1   1   13.27    0.65
  -2   1  -1   12.39    0.62
  -2  -1  -1   14.17    0.57
   2  -1   1   12.23    0.51
   2  -1   1   13.17    0.60
   2  -1   1   12.36    0.65
   2  -1   1   13.48    0.53
  -2  -1  -1   13.53    0.55
   2  -1   1   12.27    0.65
  -2  -1  -1   12.19    0.65
   2   1   2    0.13    0.31
   2   1   2    0.08    0.32
   2   1   2   -0.13    0.32
  -2   1  -2    0.19    0.29
  -2   1  -2    0.14    0.28
  -2   1  -2    0.28    0.33
   2   1   2   -0.01    0.30
  -2  -1  -2   -0.22    0.32
  -2  -1  -2    0.45    0.31
   2  -1   2    0.46    0.32
   2  -1   2   -0.07    0.28
   2  -1   2    0.42    0.34
   2  -1   2    0.48    0.32
  -2  -1  -2   -0.15    0.28
   2   1   3   34.15    1.08
  -2   1  -3   30.09    1.14
   2   1   3   32.02    1.15
   2   1   3   34.17    1.11
  -2   1  -3   31.31    1.06
   2   1   3   32.51    1.16
   2  -1   3   30.95    1.06
   2  -1   3   31.68    1.12
   2  -1   3   31.21    1.16
   2  -1   3   31.18    1.06
  -2  -1  -3   32.20    1.13
   2   1   4    9.43    0.72
  -2   1  -4    8.47    0.74
   2   1   4    9.23    0.73
   2   1   4   11.46    0.81
   2   1   4   10.45    0.79
  -2  -1  -4   10.16    0.77
   2  -1   4   11.38    0.80
   2  -1   4    8.36    0.67
   2  -1   4   11.34    0.78
   2  -1   4    9.43    0.71
   2   1   5    0.62    0.41
   2   1   5    0.45    0.44
  -2   1  -5    0.92    0.46
   2   1   5    0.81    0.46
   2   1   5   -0.02    0.39
   2  -1   5    0.08    0.39
   2  -1   5    0.47    0.46
   2  -1   5    0.13    0.40
   2  -1   5    0.48    0.39
  -2  -1  -5    0.30    0.41
   2   1   6   18.63    1.07
   2   1   6   19.16    1.17
   2   1   6   22.67    1.19
  -2   1  -6   18.45    1.19
   2  -1   6   19.38    1.04
   2  -1   6   18.45    1.13
   2  -1   6   19.46    1.10
   2   1   7    6.75    0.87
   2   1   7    7.21    0.83
   2   1   7    6.40    0.84
   2  -1   7    7.02    0.78
   2  -1   7    6.66    0.87
   2  -1   7    7.01    0.85
   2   1   8    0.44    0.64
   2   1   8    0.43    0.60
   2   1   8    1.08    0.67
   2  -1   8   -0.02    0.61
   2   1   9   -0.35    0.72
   2  -1   9    1.64    0.82
  -2   2   9    0.46    0.63
  -2  -2   9    1.15    0.68
  -2   2   8   -0.24    0.52
  -2  -2   8    0.44    0.57
  -2   2   7    4.20    0.68
  -2   2   7    4.83    0.67
  -2   2   7    4.56    0.65
  -2  -2   7    4.42    0.66
  -2   2   6    5.19    0.61
  -2   2   6    6.35    0.67
  -2   2   6    5.91    0.67
  -2  -2   6    6.88    0.59
  -2  -2   6    5.92    0.54
  -2  -2   6    5.73    0.62
  -2   2   5    8.98    0.85
  -2   2   5    8.18    0.63
  -2   2   5    7.55    0.66
  -2   2   5    8.31    0.68
   2   2  -5    8.49    0.54
  -2  -2   5    8.23    0.55
  -2  -2   5    7.57    0.79
  -2  -2   5    7.84    0.59
  -2  -2   5    8.61    0.65
  -2   2   4    3.38    0.56
  -2   2   4    3.81    0.46
   2   2  -4    2.49    0.31
  -2   2   4    3.77    0.36
  -2   2   4    3.81    0.44
  -2  -2   4    1.68    0.48
  -2  -2   4    2.56    0.35
  -2  -2   4    2.31    0.31
  -2  -2   4    2.14    0.31
  -2   2   3   22.09    0.81
  -2   2   3   21.06    0.85
  -2  -2   3   22.28    0.66
  -2  -2   3   21.11    0.91
  -2  -2   3   22.69    0.68
  -2  -2   3   23.63    0.68
   2  -2  -3   22.77    0.83
  -2  -2   3   22.49    0.62
  -2   2   2   27.80    0.89
  -2   2   2   27.26    0.90
  -2  -2   2   29.09    0.72
  -2  -2   2   29.90    0.77
  -2  -2   2   29.88    0.94
  -2  -2   2   30.53    0.75
   2  -2  -2   27.70    0.88
   2   2  -1  106.75    2.09
  -2   2   1  107.99    2.18
   2   2  -1  109.79    2.06
  -2   2   1  111.30    2.33
   2  -2  -1  109.45    2.19
   2  -2  -1  104.75    2.20
  -2  -2   1  107.72    2.09
  -2  -2   1  109.39    2.07
   2   2   0   22.56    0.53
   2   2   0   22.57    0.70
  -2   2   0   21.82    0.79
  -2   2   0   21.54    0.73
   2   2   0   21.91    0.71
  -2  -2   0   23.17    0.54
   2  -2   0   21.29    0.73
  -2  -2   0   23.11    0.72
   2  -2   0   21.17    0.75
   2  -2   0   20.97    0.77
  -2  -2   0   22.49    0.51
   2   2   1   37.71    1.05
  -2   2  -1   36.80    1.04
  -2   2  -1   39.17    1.08
   2   2   1   36.28    1.06
   2   2   1   38.40    0.94
  -2   2  -1   37.53    0.96
  -2   2  -1   38.62    0.95
   2   2   1   37.49    0.92
   2  -2   1   38.37    1.08
  -2  -2  -1   39.12    0.96
   2  -2   1   38.13    1.05
   2  -2   1   38.54    0.91
  -2  -2  -1   39.46    1.08
  -2  -2  -1   39.71    0.96
   2  -2   1   36.28    1.03
   2  -2   1   37.50    0.90
   2   2   2    7.43    0.59
   2   2   2    8.10    0.64
   2   2   2    7.76    0.57
  -2   2  -2    7.71    0.63
   2   2   2    6.99    0.56
  -2   2  -2    8.38    0.58
  -2   2  -2    8.06    0.61
   2  -2   2    8.72    0.58
   2  -2   2    8.18    0.60
   2  -2   2    8.35    0.61
  -2  -2  -2    8.48    0.57
   2  -2   2    7.56    0.61
  -2  -2  -2    8.13    0.55
  -2  -2  -2    7.57    0.56
   2   2   3   12.86    0.74
   2   2   3   14.12    0.76
  -2   2  -3   12.90    0.73
   2   2   3   13.89    0.78
  -2   2  -3   11.32    0.77
   2   2   3   12.80    0.77
   2  -2   3   11.03    0.72
   2  -2   3   12.89    0.77
   2  -2   3   12.86    0.79
   2  -2   3   13.17    0.72
  -2  -2  -3   12.53    0.74
   2   2   4    0.87    0.39
   2   2   4    1.18    0.44
  -2   2  -4    0.69    0.41
   2   2   4    0.59    0.40
   2   2   4    1.40    0.45
   2  -2   4    1.57    0.39
   2  -2   4    1.33    0.42
   2  -2   4    0.64    0.37
   2  -2   4    0.62    0.43
  -2  -2  -4    1.33    0.42
   2   2   5    0.95    0.49
   2   2   5    1.73    0.50
   2   2   5    2.20    0.56
  -2   2  -5    1.98    0.51
   2   2   5    2.55    0.51
   2  -2   5    0.76    0.43
   2  -2   5    1.31    0.52
  -2  -2  -5    2.21    0.51
   2  -2   5    2.00    0.50
   2  -2   5    0.85    0.40
  -2   2  -6   19.30    1.23
   2   2   6   20.96    1.25
   2   2   6   20.47    1.14
   2   2   6   19.82    1.11
   2  -2   6   21.85    1.10
   2  -2   6   18.86    1.01
   2  -2   6   22.53    1.18
   2   2   7    5.46    0.79
   2   2   7    4.57    0.81
   2   2   7    4.77    0.77
   2  -2   7    3.85    0.74
   2  -2   7    4.38    0.73
   2  -2   7    2.34    0.61
   2   2   8    0.91    0.65
   2   2   8    0.66    0.60
   2   2   8    0.74    0.67
   2  -2   8    0.31    0.62
   2   2   9    5.14    1.02
   2  -2   9    4.38    0.94
  -2   3   9    0.72    0.64
  -2  -3   9    0.36    0.63
  -2   3   8    2.11    0.63
  -2  -3   8    2.07    0.64
  -2   3   7   12.51    1.00
  -2   3   7   11.94    0.95
  -2   3   7   12.26    0.87
  -2  -3   7   12.08    0.94
  -2   3   6    1.97    0.51
  -2   3   6    2.30    0.49
  -2   3   6    2.40    0.55
  -2  -3   6    2.20    0.39
  -2  -3   6    2.07    0.41
  -2  -3   6    1.85    0.48
  -2   3   5    0.20    0.35
  -2   3   5    0.63    0.32
   2   3  -5    0.30    0.23
  -2   3   5    0.38    0.44
  -2   3   5   -0.01    0.35
  -2  -3   5    0.09    0.43
  -2  -3   5    0.33    0.33
  -2  -3   5    0.24    0.26
  -2  -3   5    0.17    0.27
  -2   3   4   21.50    0.93
  -2   3   4   22.50    0.89
  -2   3   4   22.46    0.74
  -2  -3   4   20.94    0.66
  -2  -3   4   21.76    1.03
  -2  -3   4   21.44    0.69
  -2  -3   4   21.90    0.80
  -2   3   3   38.25    1.14
  -2   3   3   38.65    1.17
  -2  -3   3   41.31    0.95
  -2  -3   3   40.04    0.90
  -2  -3   3   38.70    0.89
   2  -3  -3   38.63    1.16
  -2  -3   3   38.54    0.87
  -2  -3   3   40.31    1.27
  -2   3   2   14.92    0.69
   2   3  -2   15.69    0.50
  -2   3   2   13.23    0.72
  -2  -3   2   16.30    0.51
  -2  -3   2   16.06    0.51
  -2  -3   2   16.26    0.68
  -2  -3   2   16.02    0.47
   2  -3  -2   14.42    0.69
  -2   3   1   38.08    1.12
  -2   3   1   38.70    1.09
   2   3  -1   40.43    0.92
  -2   3   1   38.93    1.06
   2   3  -1   39.28    0.92
  -2  -3   1   41.12    0.93
   2  -3  -1   37.48    1.12
  -2  -3   1   38.84    0.91
  -2  -3   1   39.35    0.91
  -2   3   0    0.05    0.29
  -2   3   0    0.21    0.27
   2   3   0    0.14    0.26
   2   3   0    0.41    0.27
  -2  -3   0    0.24    0.20
   2  -3   0   -0.02    0.28
  -2  -3   0    0.23    0.26
   2  -3   0   -0.05    0.29
   2  -3   0   -0.13    0.29
   2   3   1   26.72    0.72
   2   3   1   26.70    0.94
   2   3   1   28.03    0.90
  -2   3  -1   24.79    0.88
   2   3   1   26.47    0.76
  -2   3  -1   23.92    0.77
  -2   3  -1   24.27    0.77
  -2   3  -1   24.77    0.86
   2  -3   1   23.88    0.71
  -2  -3  -1   26.68    0.85
   2  -3   1   23.46    0.84
   2  -3   1   24.65    0.73
   2  -3   1   25.00    0.85
   2  -3   1   24.84    0.88
  -2  -3  -1   26.43    0.71
  -2  -3  -1   25.17    0.76
  -2   3  -2    6.38    0.49
  -2   3  -2    6.42    0.56
  -2   3  -2    6.17    0.48
   2   3   2    5.08    0.46
  -2   3  -2    6.83    0.49
   2   3   2    6.08    0.54
   2   3   2    5.32    0.47
   2   3   2    5.51    0.52
  -2  -3  -2    5.11    0.46
  -2  -3  -2    4.99    0.48
   2  -3   2    5.89    0.48
   2  -3   2    6.49    0.50
  -2  -3  -2    5.15    0.44
   2  -3   2    6.07    0.55
   2  -3   2    6.29    0.47
  -2   3  -3    4.16    0.46
   2   3   3    2.90    0.45
   2   3   3    3.24    0.48
   2   3   3    3.10    0.48
  -2   3  -3    3.45    0.53
   2   3   3    3.21    0.49
   2  -3   3    3.78    0.53
  -2  -3  -3    3.47    0.47
   2  -3   3    4.27    0.45
   2  -3   3    2.76    0.44
   2  -3   3    3.37    0.44
   2   3   4    5.05    0.58
   2   3   4    4.72    0.60
  -2   3  -4    3.51    0.57
   2   3   4    4.73    0.59
   2   3   4    3.85    0.56
   2  -3   4    4.81    0.51
   2  -3   4    4.57    0.62
   2  -3   4    5.13    0.55
   2  -3   4    4.17    0.53
  -2  -3  -4    3.96    0.55
   2   3   5    1.95    0.49
   2   3   5    1.08    0.49
   2   3   5    1.63    0.49
  -2   3  -5    1.64    0.50
   2   3   5    1.73    0.50
   2  -3   5    0.34    0.42
   2  -3   5    1.44    0.45
   2  -3   5    2.14    0.57
   2  -3   5    0.81    0.41
  -2   3  -6   19.21    1.20
   2   3   6   15.61    1.03
   2   3   6   17.53    1.19
   2   3   6   19.05    1.12
   2  -3   6   17.90    0.97
   2  -3   6   17.35    1.11
   2  -3   6   18.91    1.09
   2   3   7    0.22    0.59
   2   3   7    0.35    0.57
   2   3   7    0.41    0.54
   2  -3   7   -0.18    0.45
   2  -3   7   -0.37    0.48
   2  -3   7    0.77    0.57
   2   3   8    1.30    0.65
   2   3   8    1.03    0.66
   2   3   8   -0.45    0.65
   2  -3   8    0.62    0.65
   2   3   9    2.05    0.85
   2  -3   9    0.57    0.74
  -2   4   9   -0.02    0.61
  -2  -4   9    0.23    0.63
  -2   4   8    4.06    0.73
  -2  -4   8    5.03    0.77
  -2   4   7   12.01    1.02
  -2   4   7   13.14    0.98
  -2   4   7   12.39    0.93
  -2  -4   7   11.78    0.91
  -2   4   6    8.15    0.76
  -2   4   6    8.07    0.84
  -2   4   6    7.11    0.66
  -2  -4   6    7.16    0.54
  -2  -4   6    5.79    0.65
  -2   4   5    1.68    0.37
  -2   4   5    1.39    0.42
  -2   4   5    1.43    0.46
  -2   4   5    1.37    0.54
  -2  -4   5    1.18    0.27
  -2  -4   5    0.73    0.46
  -2  -4   5    1.13    0.38
  -2  -4   5    1.22    0.26
  -2   4   4   51.00    1.25
  -2   4   4   50.28    1.45
  -2   4   4   49.27    1.46
  -2  -4   4   50.73    1.10
  -2  -4   4   54.56    1.66
  -2  -4   4   50.83    1.11
  -2  -4   4   51.50    1.32
  -2  -4   4   49.77    1.09
  -2   4   3    1.50    0.21
  -2   4   3    1.32    0.38
  -2   4   3    0.90    0.35
  -2  -4   3    2.63    0.46
  -2  -4   3    1.80    0.30
   2   4  -2   13.53    0.43
  -2   4   2   13.65    0.73
  -2  -4   2   13.53    0.65
  -2  -4   2   14.27    0.44
   2  -4  -2   13.50    0.71
  -2  -4   2   14.49    0.43
   2   4  -1   15.71    0.53
  -2   4   1   15.65    0.72
  -2   4   1   17.26    0.78
   2   4  -1   15.42    0.54
  -2   4   1   14.73    0.77
   2  -4  -1   15.43    0.72
  -2  -4   1   15.38    0.55
   2  -4  -1   16.98    0.78
  -2  -4   1   15.33    0.52
  -2  -4   1   15.79    0.53
  -2  -4   1   15.74    0.47
   2   4   0  101.34    2.09
  -2   4   0  103.42    1.93
   2   4   0  104.20    1.95
  -2   4   0  104.95    2.17
  -2   4   0  106.89    1.94
  -2   4   0  104.93    2.27
   2   4   0  101.91    2.13
  -2  -4   0  103.27    2.09
   2  -4   0  103.43    2.19
   2  -4   0  109.01    2.28
  -2  -4   0  103.44    2.01
   2  -4   0  105.49    2.16
   2   4   1    3.96    0.36
  -2   4  -1    3.17    0.34
   2   4   1    4.64    0.45
  -2   4  -1    2.48    0.40
   2   4   1    3.73    0.31
  -2   4  -1    2.91    0.34
   2   4   1    3.16    0.42
  -2   4  -1    2.39    0.36
   2  -4   1    2.64    0.41
  -2  -4  -1    4.59    0.40
  -2  -4  -1    3.87    0.41
   2  -4   1    2.95    0.39
   2  -4   1    3.01    0.32
   2  -4   1    2.54    0.31
   2  -4   1    2.27    0.37
   2   4   2    0.62    0.34
   2   4   2    1.64    0.39
  -2   4  -2    1.22    0.33
   2   4   2    1.00    0.33
   2   4   2    0.71    0.33
  -2   4  -2    1.28    0.34
  -2   4  -2    0.82    0.38
  -2   4  -2    0.86    0.34
   2  -4   2    0.36    0.32
   2  -4   2    0.83    0.32
  -2  -4  -2    0.75    0.33
   2  -4   2    1.03    0.32
   2  -4   2    0.71    0.38
  -2  -4  -2    0.67    0.29
   2   4   3   64.53    1.72
  -2   4  -3   58.73    1.77
   2   4   3   64.75    1.63
   2   4   3   62.87    1.68
  -2   4  -3   65.80    1.57
   2   4   3   63.59    1.71
   2  -4   3   61.13    1.57
   2  -4   3   62.26    1.61
   2  -4   3   59.30    1.77
   2  -4   3   61.68    1.55
   2   4   4   14.37    0.90
  -2   4  -4   14.48    0.90
   2   4   4   16.27    0.93
   2   4   4   15.74    0.87
   2   4   4   16.64    0.94
   2  -4   4   16.25    0.79
   2  -4   4   16.47    0.80
   2  -4   4   16.24    0.85
   2  -4   4   16.10    0.96
   2   4   5    0.84    0.49
   2   4   5    0.83    0.46
   2   4   5    0.29    0.45
  -2   4  -5    0.66    0.47
   2   4   5    0.89    0.46
   2  -4   5    0.31    0.38
   2  -4   5    0.65    0.37
   2  -4   5    0.96    0.44
   2  -4   5    1.25    0.52
   2   4   6    1.23    0.57
   2   4   6    1.38    0.53
   2   4   6    2.05    0.59
  -2   4  -6    0.22    0.47
   2  -4   6    0.68    0.53
   2  -4   6    2.57    0.54
   2  -4   6    1.03    0.46
   2   4   7    2.16    0.64
   2   4   7    2.13    0.69
   2   4   7    2.43    0.68
   2  -4   7    1.86    0.55
   2  -4   7    1.84    0.68
   2  -4   7    1.63    0.53
   2   4   8    4.62    0.85
   2   4   8    2.24    0.78
   2   4   8    4.79    0.91
   2  -4   8    2.11    0.78
   2   4   9    9.35    1.19
   2  -4   9    9.51    1.18
  -2   5   9    1.03    0.65
  -2  -5   9    1.70    0.71
  -2   5   8    1.96    0.64
  -2   5   8    1.42    0.69
  -2   5   8    1.50    0.67
  -2  -5   8    1.71    0.63
  -2   5   7    2.43    0.62
  -2   5   7   -0.01    0.48
  -2   5   7    0.64    0.57
  -2  -5   7    2.02    0.54
  -2   5   6    0.25    0.41
  -2   5   6    1.12    0.53
  -2   5   6   -0.22    0.42
  -2  -5   6    0.40    0.43
  -2   5   5    0.49    0.40
  -2   5   5   -0.29    0.32
  -2   5   5   -0.13    0.45
  -2   5   5    0.21    0.39
  -2  -5   5    0.16    0.34
  -2  -5   5    0.55    0.45
  -2   5   4   13.60    0.78
  -2   5   4   13.55    0.63
  -2   5   4   14.92    0.84
  -2  -5   4   14.21    0.68
  -2  -5   4   13.74    0.87
   2   5  -3   20.47    0.88
  -2   5   3   19.69    0.61
  -2   5   3   21.26    0.90
  -2   5   3   20.46    0.94
  -2  -5   3   19.62    0.72
  -2  -5   3   19.96    0.89
  -2   5   2    1.58    0.42
   2   5  -2    1.05    0.32
  -2   5   2    1.72    0.38
  -2   5   2    2.12    0.38
   2  -5  -2    2.31    0.39
  -2  -5   2    1.22    0.32
  -2  -5   2    1.38    0.26
   2   5  -1   74.11    1.50
   2   5  -1   74.01    1.54
  -2   5   1   72.63    1.74
  -2   5   1   77.19    1.73
  -2   5   1   75.38    1.84
   2   5  -1   73.81    1.53
  -2  -5   1   74.75    1.55
  -2  -5   1   73.87    1.49
  -2  -5   1   73.31    1.52
   2  -5  -1   78.11    1.84
  -2   5   0   94.70    2.05
  -2   5   0   96.78    1.85
   2   5   0   97.93    1.98
  -2   5   0   95.75    1.85
   2   5   0   92.59    1.99
  -2   5   0   95.76    2.17
   2  -5   0   96.98    2.10
   2  -5   0   96.01    2.17
  -2  -5   0   95.10    1.96
  -2  -5   0   96.02    1.92
   2  -5   0   96.47    2.07
   2   5   1   23.98    0.91
  -2   5  -1   23.74    0.89
   2   5   1   25.10    0.91
  -2   5  -1   23.24    0.90
  -2   5  -1   22.69    0.81
   2   5   1   23.96    0.67
  -2   5  -1   23.82    0.79
   2   5   1   24.34    0.77
   2  -5   1   23.66    0.75
   2  -5   1   23.46    0.92
  -2  -5  -1   25.21    0.82
  -2  -5  -1   25.04    0.89
   2  -5   1   22.99    0.90
   2  -5   1   23.90    0.86
  -2   5  -2    9.05    0.62
   2   5   2    9.03    0.63
   2   5   2    8.92    0.56
  -2   5  -2    8.34    0.67
  -2   5  -2    7.79    0.63
   2   5   2    9.12    0.71
   2   5   2    8.62    0.65
  -2   5  -2    8.65    0.62
   2  -5   2    8.54    0.63
   2  -5   2    9.00    0.64
   2  -5   2    7.85    0.59
   2  -5   2    8.53    0.67
   2   5   3   19.05    0.88
  -2   5  -3   19.05    0.93
   2   5   3   19.32    0.94
  -2   5  -3   19.66    0.83
   2   5   3   19.45    0.88
   2   5   3   18.07    0.89
   2  -5   3   20.81    0.82
   2  -5   3   21.59    1.01
   2  -5   3   20.55    0.88
   2  -5   3   19.26    0.82
   2   5   4    7.24    0.70
   2   5   4    6.10    0.68
  -2   5  -4    7.11    0.71
   2   5   4    6.22    0.67
   2   5   4    7.40    0.67
   2  -5   4    7.92    0.62
   2  -5   4    7.78    0.77
   2  -5   4    6.85    0.57
   2  -5   4    8.16    0.66
   2   5   5    8.11    0.83
   2   5   5    5.94    0.72
   2   5   5    5.57    0.72
   2   5   5    6.53    0.70
  -2   5  -5    6.68    0.78
   2  -5   5    6.74    0.68
   2  -5   5    5.64    0.58
   2  -5   5    6.07    0.79
   2  -5   5    6.33    0.62
   2   5   6    1.44    0.61
  -2   5  -6    1.29    0.56
   2   5   6    0.41    0.50
   2   5   6    1.45    0.56
   2  -5   6    1.05    0.47
   2  -5   6    0.69    0.43
   2  -5   6    1.32    0.55
   2   5   7    4.85    0.78
   2   5   7    6.01    0.84
   2   5   7    5.97    0.89
   2  -5   7    5.49    0.70
   2  -5   7    4.97    0.82
   2   5   8    0.82    0.65
   2   5   8   -0.77    0.66
   2   5   8    0.22    0.64
   2  -5   8    1.06    0.67
   2   5   9    0.04    0.73
   2   5   9    1.36    0.79
   2  -5   9    0.74    0.77
  -2   6   9    1.27    0.66
  -2  -6   9    2.20    0.74
  -2   6   8    0.61    0.57
  -2   6   8    1.49    0.69
  -2   6   8    2.06    0.75
  -2  -6   8    2.18    0.66
  -2   6   7   11.06    0.99
  -2   6   7   10.42    0.99
  -2   6   7   11.35    0.93
  -2  -6   7   11.56    0.94
  -2   6   6    2.12    0.58
  -2   6   6    2.09    0.56
  -2   6   6    2.93    0.53
  -2  -6   6    1.82    0.49
  -2   6   5   13.17    0.87
  -2   6   5   14.08    0.99
  -2   6   5   11.92    0.74
  -2  -6   5   11.00    0.90
  -2  -6   5   11.48    0.76
  -2   6   4    1.65    0.33
   2   6  -4    1.16    0.40
  -2   6   4    1.62    0.42
  -2   6   4    1.52    0.42
  -2  -6   4    1.72    0.48
  -2  -6   4    1.44    0.34
  -2  -6   4    0.68    0.31
  -2   6   3   56.91    1.28
  -2   6   3   56.77    1.61
  -2   6   3   56.74    1.63
   2   6  -3   59.31    1.60
  -2  -6   3   58.03    1.40
  -2  -6   3   56.63    1.38
  -2  -6   3   59.96    1.62
  -2   6   2    3.36    0.50
  -2   6   2    3.85    0.26
  -2   6   2    3.36    0.50
  -2   6   2    3.87    0.47
   2   6  -2    4.20    0.42
  -2   6   2    3.81    0.25
  -2  -6   2    4.01    0.41
  -2  -6   2    4.45    0.37
  -2   6   1   64.42    1.59
  -2   6   1   63.30    1.25
  -2   6   1   65.26    1.70
  -2   6   1   64.56    1.59
   2   6  -1   61.94    1.27
   2   6  -1   62.10    1.37
   2   6  -1   62.07    1.33
   2   6  -1   62.66    1.36
  -2   6   1   66.10    1.57
  -2   6   1   64.15    1.26
  -2  -6   1   63.69    1.40
   2  -6  -1   63.97    1.69
  -2  -6   1   64.05    1.37
  -2  -6   1   62.48    1.32
  -2   6   0    0.27    0.35
  -2   6   0    0.49    0.32
   2   6   0    0.00    0.26
  -2   6   0    0.57    0.24
   2   6   0    0.15    0.28
   2   6   0    0.48    0.25
  -2   6   0    0.58    0.26
   2  -6   0    0.61    0.35
   2  -6   0    0.23    0.34
  -2  -6   0    0.50    0.29
   2  -6   0    0.41    0.36
   2  -6   0    0.59    0.18
  -2  -6   0    0.79    0.29
   2  -6   0    0.46    0.18
   2   6   1    1.86    0.38
  -2   6  -1    2.60    0.36
  -2   6  -1    3.20    0.36
   2   6   1    1.75    0.39
  -2   6  -1    1.79    0.42
  -2   6  -1    2.16    0.37
   2   6   1    1.48    0.32
   2   6   1    2.21    0.28
  -2  -6  -1    1.82    0.35
   2  -6   1    2.13    0.39
   2  -6   1    1.61    0.31
  -2  -6  -1    1.44    0.36
   2  -6   1    2.49    0.41
   2  -6   1    2.53    0.44
   2   6   2   23.51    0.83
  -2   6  -2   23.16    1.01
   2   6   2   23.25    0.88
   2   6   2   24.15    1.01
  -2   6  -2   21.45    0.86
   2   6   2   23.90    0.98
  -2   6  -2   22.33    0.91
   2  -6   2   21.46    0.85
   2  -6   2   22.62    0.85
   2  -6   2   21.72    0.83
   2  -6   2   22.97    0.98
  -2   6  -3    8.61    0.59
   2   6   3    9.97    0.75
   2   6   3    9.89    0.77
   2   6   3    8.48    0.64
   2   6   3    8.90    0.71
  -2   6  -3    8.40    0.73
   2  -6   3    9.20    0.76
   2  -6   3    8.99    0.65
   2  -6   3    9.37    0.68
   2  -6   3   10.12    0.70
   2   6   4    0.24    0.37
   2   6   4    0.71    0.41
   2   6   4    0.15    0.42
   2   6   4    0.06    0.39
  -2   6  -4   -0.12    0.38
   2  -6   4    0.34    0.33
   2  -6   4    0.99    0.42
   2  -6   4    1.32    0.37
   2  -6   4   -0.13    0.41
   2   6   5    1.06    0.50
   2   6   5    1.39    0.53
   2   6   5    0.02    0.44
  -2   6  -5    0.96    0.51
   2   6   5    1.22    0.50
   2  -6   5    0.97    0.52
   2  -6   5    1.05    0.41
   2  -6   5    1.03    0.40
   2  -6   5    0.70    0.45
   2   6   6    0.36    0.52
   2   6   6    0.92    0.56
   2   6   6    1.03    0.55
   2  -6   6    1.80    0.56
   2  -6   6    1.20    0.46
   2  -6   6    1.12    0.45
   2   6   7    0.65    0.58
   2   6   7    0.36    0.62
   2   6   7   -0.37    0.53
   2  -6   7   -0.07    0.59
   2   6   8    0.11    0.70
   2   6   8    0.00    0.59
   2   6   8    0.32    0.67
   2  -6   8   -0.12    0.64
   2   6   9    2.20    0.89
   2   6   9    1.54    0.81
   2   6   9    0.89    0.78
   2  -6   9    1.62    0.84
  -2   7   9    1.11    0.64
  -2  -7   9    0.57    0.69
  -2   7   8   -0.04    0.65
  -2   7   8   -0.21    0.54
  -2   7   8    0.18    0.60
  -2  -7   8    0.10    0.56
  -2   7   7    0.07    0.54
  -2   7   7   -0.26    0.58
  -2   7   7   -0.29    0.45
  -2  -7   7    0.51    0.51
  -2   7   6    2.19    0.64
  -2   7   6    2.84    0.53
  -2   7   6    1.50    0.56
  -2  -7   6    2.64    0.56
  -2   7   5    8.02    0.64
  -2   7   5    7.56    0.77
   2   7  -5    8.20    0.79
  -2   7   5    8.99    0.86
  -2  -7   5    7.37    0.66
  -2  -7   5    7.82    0.66
  -2  -7   5    7.17    0.77
  -2   7   4    0.70    0.39
  -2   7   4    0.25    0.38
   2   7  -4    0.67    0.39
  -2   7   4    0.78    0.31
  -2  -7   4    0.15    0.38
  -2  -7   4    1.06    0.33
  -2  -7   4    0.50    0.33
  -2   7   3    3.58    0.36
   2   7  -3    4.32    0.51
  -2   7   3    4.48    0.55
  -2   7   3    4.60    0.57
  -2  -7   3    4.20    0.43
  -2  -7   3    4.02    0.50
  -2  -7   3    4.26    0.44
  -2   7   2    5.84    0.58
  -2   7   2    6.46    0.60
  -2   7   2    5.59    0.43
  -2   7   2    4.93    0.58
   2   7  -2    6.75    0.50
  -2   7   2    5.55    0.40
  -2  -7   2    6.08    0.50
  -2  -7   2    7.30    0.54
  -2  -7   2    6.82    0.51
   2   7  -1   -0.01    0.23
  -2   7   1   -0.14    0.36
   2   7  -1   -0.16    0.21
  -2   7   1    0.01    0.34
   2   7  -1    0.22    0.23
  -2   7   1   -0.02    0.33
  -2   7   1    0.24    0.23
   2   7  -1   -0.01    0.22
  -2   7   1    0.31    0.21
  -2  -7   1   -0.16    0.22
  -2  -7   1    0.15    0.22
  -2  -7   1    0.10    0.27
   2  -7  -1    0.35    0.36
   2   7   0    0.03    0.29
   2   7   0    0.22    0.26
   2   7   0   -0.06    0.17
  -2   7   0    0.44    0.32
   2   7   0   -0.06    0.29
  -2   7   0    0.44    0.26
  -2   7   0    0.08    0.23
  -2   7   0    0.60    0.32
  -2   7   0   -0.18    0.34
   2  -7   0   -0.02    0.35
   2  -7   0    0.06    0.35
   2  -7   0    0.09    0.20
  -2  -7   0   -0.06    0.27
  -2  -7   0    0.00    0.29
  -2   7  -1   13.14    0.75
   2   7   1   12.05    0.77
  -2   7  -1   12.29    0.62
  -2   7  -1   12.21    0.71
   2   7   1   12.84    0.65
   2   7   1   10.97    0.73
  -2   7  -1   12.70    0.67
  -2  -7  -1   10.77    0.68
  -2  -7  -1   12.16    0.67
   2  -7   1   12.12    0.70
   2  -7   1   13.04    0.76
   2  -7   1   11.97    0.72
   2  -7   1   11.48    0.60
   2   7   2  149.08    3.09
  -2   7  -2  147.39    3.32
  -2   7  -2  144.80    3.04
   2   7   2  150.06    3.17
   2   7   2  152.78    3.06
   2   7   2  146.87    3.20
  -2   7  -2  152.44    3.01
   2  -7   2  145.54    2.97
   2  -7   2  147.78    3.02
   2  -7   2  149.14    3.06
   2  -7   2  151.54    3.35
  -2   7  -3  104.43    2.66
   2   7   3  104.76    2.49
   2   7   3  104.98    2.52
  -2   7  -3  106.73    2.29
  -2   7  -3  104.65    2.39
   2   7   3  107.10    2.55
   2   7   3  107.27    2.40
   2  -7   3  103.24    2.31
   2  -7   3  102.12    2.28
   2  -7   3  105.71    2.68
   2  -7   3  109.08    2.42
   2   7   4    6.57    0.71
   2   7   4    8.10    0.72
   2   7   4    6.72    0.76
  -2   7  -4    8.27    0.79
   2   7   4    8.07    0.70
   2  -7   4    7.61    0.67
   2  -7   4    7.26    0.58
   2  -7   4    6.79    0.76
   2  -7   4    8.33    0.66
   2   7   5    3.02    0.64
   2   7   5    3.03    0.60
  -2   7  -5    2.69    0.59
   2   7   5    3.10    0.60
   2   7   5    2.28    0.59
   2  -7   5    3.01    0.47
   2  -7   5    2.77    0.56
   2  -7   5    3.51    0.68
   2  -7   5    2.89    0.47
   2   7   6    0.66    0.54
   2   7   6    0.86    0.59
   2   7   6    0.01    0.51
   2  -7   6    0.43    0.54
   2  -7   6    0.61    0.43
   2  -7   6    0.15    0.43
   2   7   7    0.00    0.64
   2   7   7    2.18    0.70
   2   7   7    1.34    0.63
   2  -7   7    1.06    0.64
   2   7   8   -0.08    0.68
   2   7   8    0.00    0.65
   2   7   8   -0.69    0.67
   2  -7   8    0.00    0.66
   2   7   9   -0.11    0.80
   2   7   9   -0.22    0.74
   2   7   9    0.25    0.75
   2  -7   9    0.46    0.71
  -2   8   9    4.49    0.86
  -2  -8   9    4.69    0.89
  -2   8   8    3.61    0.86
  -2   8   8    5.97    0.98
  -2   8   8    5.71    0.79
  -2  -8   8    5.49    0.87
  -2   8   7    0.64    0.58
  -2   8   7    1.88    0.71
  -2   8   7    1.17    0.53
  -2  -8   7    1.43    0.56
  -2   8   6    9.37    0.93
  -2   8   6    9.88    0.98
  -2   8   6    7.78    0.74
  -2  -8   6    8.48    0.78
  -2   8   5    0.82    0.50
  -2   8   5    0.29    0.45
   2   8  -5    0.47    0.43
  -2   8   5    0.10    0.35
  -2  -8   5    0.55    0.48
  -2  -8   5   -0.26    0.35
  -2   8   4    0.09    0.39
  -2   8   4    0.28    0.31
  -2   8   4   -0.22    0.36
   2   8  -4    0.06    0.37
  -2  -8   4    0.09    0.33
  -2  -8   4   -0.24    0.31
  -2  -8   4    0.37    0.40
  -2   8   3    0.06    0.38
  -2   8   3    0.83    0.40
  -2   8   3    0.39    0.27
   2   8  -3    0.68    0.34
  -2   8   3    0.96    0.41
  -2  -8   3    0.87    0.33
  -2  -8   3    0.52    0.33
  -2  -8   3    1.20    0.40
  -2   8   2   30.65    1.12
  -2   8   2   30.74    1.15
   2   8  -2   31.58    0.98
  -2   8   2   30.43    1.20
  -2   8   2   29.83    0.87
  -2   8   2   30.58    0.86
  -2  -8   2   29.91    1.00
  -2  -8   2   30.83    0.70
  -2  -8   2   31.38    0.98
  -2  -8   2   31.10    0.69
  -2  -8   2   29.79    0.98
  -2   8   1  115.93    2.34
  -2   8   1  120.19    2.76
   2   8  -1  119.79    2.38
   2   8  -1  120.19    2.33
  -2   8   1  117.49    2.35
  -2   8   1  118.82    2.64
   2   8  -1  117.67    2.35
  -2   8   1  121.61    2.61
  -2  -8   1  117.28    2.39
  -2  -8   1  123.59    2.33
  -2  -8   1  120.57    2.43
   2  -8  -1  116.56    2.71
   2   8   0    0.07    0.29
  -2   8   0    0.25    0.28
  -2   8   0    0.36    0.32
   2   8   0    0.30    0.30
   2   8   0    0.23    0.19
   2   8   0    0.09    0.28
  -2   8   0    0.05    0.26
  -2   8   0   -0.27    0.29
  -2   8   0    0.63    0.38
   2  -8   0    0.27    0.36
  -2  -8   0   -0.04    0.20
   2  -8   0    0.12    0.22
  -2  -8   0    0.20    0.29
   2  -8   0   -0.30    0.32
  -2  -8   0    0.23    0.28
   2   8   1    2.74    0.32
  -2   8  -1    2.49    0.36
  -2   8  -1    2.29    0.39
   2   8   1    3.25    0.45
  -2   8  -1    2.47    0.39
  -2   8  -1    2.46    0.46
   2   8   1    2.31    0.38
   2   8   1    3.77    0.48
   2  -8   1    2.38    0.40
   2  -8   1    2.39    0.46
   2  -8   1    2.27    0.36
   2  -8   1    2.29    0.41
  -2   8  -2    1.95    0.37
   2   8   2    3.11    0.48
  -2   8  -2    2.29    0.47
  -2   8  -2    2.79    0.44
   2   8   2    2.78    0.45
   2   8   2    2.52    0.39
   2   8   2    2.66    0.49
   2  -8   2    3.08    0.42
   2  -8   2    2.87    0.44
   2  -8   2    3.63    0.53
   2  -8   2    3.15    0.42
   2   8   3   23.02    1.06
  -2   8  -3   22.79    0.90
  -2   8  -3   20.17    1.04
   2   8   3   21.70    0.94
   2   8   3   23.85    1.01
  -2   8  -3   23.95    1.00
   2   8   3   21.20    1.08
   2  -8   3   21.37    0.87
   2  -8   3   22.20    1.10
   2  -8   3   21.18    0.94
   2  -8   3   22.16    0.92
   2   8   4    5.84    0.73
   2   8   4    4.40    0.63
   2   8   4    4.82    0.59
  -2   8  -4    5.08    0.67
   2   8   4    4.69    0.58
   2  -8   4    7.22    0.68
   2  -8   4    5.55    0.53
   2  -8   4    5.85    0.54
   2  -8   4    4.10    0.67
   2   8   5    1.45    0.57
  -2   8  -5    1.70    0.55
   2   8   5    0.20    0.48
   2   8   5    0.88    0.50
   2   8   5    0.75    0.48
   2  -8   5    1.53    0.42
   2  -8   5    0.94    0.47
   2  -8   5    0.06    0.51
   2  -8   5    0.55    0.37
   2   8   6    0.66    0.59
   2   8   6    0.59    0.53
   2   8   6    0.13    0.53
   2  -8   6    1.11    0.55
   2  -8   6    0.25    0.42
   2  -8   6    1.31    0.46
   2   8   7    0.84    0.66
   2   8   7    1.02    0.62
   2   8   7    1.89    0.68
   2  -8   7    1.50    0.64
   2   8   8    1.51    0.72
   2   8   8    2.48    0.84
   2   8   8    1.12    0.72
   2  -8   8    2.30    0.78
   2   8   9    4.18    0.93
   2   8   9    2.98    0.90
   2   8   9    4.02    1.03
   2  -8   9    5.85    1.02
  -2   9   9    3.95    0.86
  -2  -9   9    2.76    0.81
  -2   9   8   -0.14    0.67
  -2   9   8   -0.88    0.51
  -2   9   8    0.86    0.65
  -2  -9   8   -0.28    0.56
  -2   9   7    0.74    0.63
  -2   9   7    0.83    0.61
  -2   9   7    0.62    0.50
  -2  -9   7    0.81    0.53
  -2   9   6    0.27    0.53
  -2   9   6   -0.43    0.39
  -2   9   6   -0.18    0.54
   2   9  -6   -0.11    0.46
  -2  -9   6    0.35    0.46
  -2   9   5    2.59    0.60
  -2   9   5    3.18    0.65
   2   9  -5    2.58    0.56
  -2   9   5    2.33    0.45
  -2  -9   5    2.81    0.62
  -2  -9   5    2.20    0.48
  -2   9   4    1.95    0.40
  -2   9   4    1.87    0.49
  -2   9   4    2.12    0.50
   2   9  -4    2.37    0.48
  -2  -9   4    1.99    0.43
  -2  -9   4    1.94    0.42
  -2  -9   4    2.45    0.52
  -2   9   3   -0.25    0.36
  -2   9   3   -0.24    0.33
  -2   9   3    0.64    0.30
   2   9  -3    0.10    0.32
  -2   9   3   -0.20    0.41
  -2  -9   3    0.22    0.32
  -2  -9   3    0.18    0.32
  -2  -9   3    0.11    0.35
  -2   9   2   13.48    0.83
  -2   9   2   12.76    0.79
  -2   9   2   12.44    0.60
   2   9  -2   13.23    0.57
   2   9  -2   13.69    0.47
  -2   9   2   12.18    0.62
   2   9  -2   12.29    0.48
   2   9  -2   12.26    0.65
  -2   9   2   11.16    0.82
  -2  -9   2   12.84    0.45
  -2  -9   2   13.26    0.69
  -2  -9   2   14.30    0.73
  -2  -9   2   12.37    0.70
  -2   9   1   13.01    0.81
   2   9  -1   12.86    0.54
   2   9  -1   11.25    0.55
  -2   9   1   11.36    0.60
  -2   9   1   12.05    0.59
   2   9  -1   11.51    0.58
  -2   9   1    9.91    0.74
  -2   9   1   10.71    0.72
   2   9  -1   11.61    0.60
   2  -9  -1   11.24    0.76
  -2  -9   1   12.20    0.67
  -2  -9   1   11.52    0.55
  -2  -9   1   12.70    0.57
   2   9   0    7.75    0.40
  -2   9   0    8.91    0.64
   2   9   0    8.28    0.56
  -2   9   0    7.18    0.58
  -2   9   0    7.97    0.65
  -2   9   0    7.64    0.58
   2   9   0    7.83    0.56
   2   9   0    8.66    0.61
  -2  -9   0    8.75    0.62
  -2  -9   0    7.86    0.42
   2  -9   0    6.33    0.41
  -2  -9   0    8.44    0.64
   2  -9   0    6.85    0.62
   2   9   1   -0.19    0.33
  -2   9  -1   -0.19    0.31
   2   9   1   -0.13    0.34
  -2   9  -1    0.11    0.31
  -2   9  -1    0.13    0.30
   2   9   1   -0.23    0.25
  -2   9  -1   -0.29    0.36
   2   9   1    0.02    0.30
   2  -9   1    0.18    0.34
   2  -9   1    0.11    0.28
   2  -9   1   -0.02    0.37
   2   9   2    5.88    0.64
  -2   9  -2    6.59    0.59
   2   9   2    6.61    0.64
  -2   9  -2    5.51    0.51
  -2   9  -2    5.96    0.64
   2   9   2    5.23    0.52
   2  -9   2    5.19    0.50
   2  -9   2    5.92    0.63
   2  -9   2    5.63    0.53
   2  -9   2    5.85    0.54
   2   9   3    8.42    0.73
  -2   9  -3    8.13    0.67
   2   9   3    7.35    0.62
  -2   9  -3    6.95    0.71
   2   9   3    7.02    0.72
  -2   9  -3    8.08    0.58
   2   9   3    7.35    0.64
   2  -9   3    7.95    0.75
   2  -9   3    8.89    0.64
   2  -9   3    8.13    0.61
   2  -9   3    6.50    0.60
   2   9   4    0.15    0.45
   2   9   4   -0.22    0.39
   2   9   4   -0.15    0.38
   2   9   4    0.24    0.40
  -2   9  -4   -0.47    0.40
   2  -9   4    0.21    0.32
   2  -9   4   -0.27    0.33
   2  -9   4    0.03    0.45
   2  -9   4    0.35    0.41
   2   9   5    1.32    0.53
   2   9   5    2.17    0.56
  -2   9  -5    2.69    0.63
   2   9   5    2.08    0.62
   2   9   5    2.47    0.61
   2  -9   5    2.73    0.58
   2  -9   5    1.63    0.42
   2  -9   5    1.42    0.41
   2   9   6    0.02    0.55
   2   9   6    0.36    0.56
   2   9   6    1.12    0.58
   2  -9   6    0.75    0.56
   2  -9   6    1.24    0.46
   2   9   7    1.33    0.69
   2   9   7   -0.26    0.59
   2   9   7   -0.19    0.58
   2  -9   7   -0.46    0.53
   2   9   8    0.52    0.72
   2   9   8    0.10    0.67
   2   9   8    0.47    0.73
   2  -9   8    0.02    0.70
   2   9   9    2.30    0.86
   2   9   9    3.85    0.94
   2   9   9    2.27    0.95
  -2  10   9   -0.84    0.73
  -2  10   9    0.67    0.66
  -2 -10   9   -0.32    0.66
  -2  10   8    2.55    0.83
  -2  10   8    2.60    0.69
  -2  10   8    2.22    0.78
  -2 -10   8    2.10    0.70
  -2  10   7    0.82    0.55
  -2  10   7    0.72    0.66
  -2  10   7   -0.17    0.54
  -2 -10   7    0.16    0.51
   2  10  -6    2.51    0.67
  -2  10   6    3.44    0.61
  -2  10   6    4.11    0.81
  -2  10   6    4.12    0.77
  -2 -10   6    3.30    0.61
  -2  10   5   37.41    1.57
  -2  10   5   34.90    1.26
   2  10  -5   36.00    1.49
  -2  10   5   33.08    1.46
  -2 -10   5   37.59    1.34
  -2 -10   5   36.42    1.53
  -2  10   4   10.44    0.69
  -2  10   4   11.62    0.87
  -2  10   4   10.47    0.91
  -2  10   4   11.26    0.92
   2  10  -4   10.00    0.78
  -2 -10   4   11.46    0.85
  -2 -10   4   10.55    0.76
  -2 -10   4   11.14    0.76
  -2  10   3    3.12    0.57
  -2  10   3    3.58    0.56
  -2  10   3    3.50    0.62
   2  10  -3    4.32    0.53
  -2  10   3    4.58    0.45
  -2 -10   3    3.47    0.52
  -2 -10   3    3.87    0.51
  -2 -10   3    3.36    0.47
   2  10  -2   -0.01    0.24
  -2  10   2    0.11    0.30
  -2  10   2   -0.01    0.39
  -2  10   2   -0.41    0.33
   2  10  -2   -0.10    0.19
   2  10  -2    0.37    0.31
  -2  10   2    0.09    0.26
   2  10  -2   -0.22    0.18
  -2  10   2   -0.13    0.35
  -2 -10   2   -0.22    0.31
  -2 -10   2    0.15    0.19
  -2 -10   2   -0.13    0.30
  -2 -10   2    0.11    0.32
   2  10  -1    6.16    0.47
  -2  10   1    8.54    0.57
   2  10  -1    6.75    0.47
   2  10  -1    6.81    0.48
  -2  10   1    8.20    0.71
   2  10  -1    5.71    0.44
  -2  10   1    7.99    0.56
  -2  10   1    8.91    0.69
  -2  10   1    8.20    0.66
   2 -10  -1    8.11    0.70
  -2 -10   1    6.44    0.48
  -2 -10   1    6.62    0.52
  -2 -10   1    6.16    0.52
   2  10   0   10.52    0.66
  -2  10   0    9.48    0.72
   2  10   0   11.24    0.73
   2  10   0   10.12    0.48
  -2  10   0    9.15    0.70
  -2  10   0    9.95    0.69
   2  10   0   11.21    0.68
  -2  10   0    9.06    0.61
  -2  10   0    9.28    0.62
  -2 -10   0   10.66    0.50
   2 -10   0   10.15    0.75
  -2 -10   0   10.62    0.65
   2  10   1   12.72    0.71
  -2  10  -1   12.44    0.72
   2  10   1   10.75    0.75
  -2  10  -1   11.56    0.78
   2  10   1   11.12    0.56
  -2  10  -1   11.07    0.68
   2  10   1   11.15    0.78
  -2  10  -1   12.56    0.71
   2 -10   1   12.25    0.66
   2 -10   1   11.81    0.79
   2 -10   1   12.45    0.79
  -2  10  -2    8.07    0.58
   2  10   2    7.91    0.70
  -2  10  -2    6.95    0.69
  -2  10  -2    6.85    0.60
   2  10   2    6.89    0.60
   2  10   2    7.16    0.71
   2 -10   2    7.09    0.71
   2 -10   2    7.21    0.58
   2 -10   2    6.46    0.55
   2 -10   2    6.86    0.59
  -2  10  -3    1.67    0.45
   2  10   3    1.39    0.50
  -2  10  -3    1.30    0.36
   2  10   3    2.38    0.47
  -2  10  -3    2.25    0.52
   2  10   3    1.74    0.45
   2  10   3    1.23    0.45
   2 -10   3    1.79    0.39
   2 -10   3    1.81    0.45
   2 -10   3    2.16    0.40
   2 -10   3    2.02    0.53
   2  10   4   12.57    0.85
  -2  10  -4   10.43    0.87
   2  10   4   12.28    0.88
   2  10   4   12.84    1.01
   2  10   4   11.78    0.92
   2 -10   4   11.81    0.76
   2 -10   4   11.98    0.86
   2 -10   4   12.32    0.72
   2 -10   4   13.22    1.00
   2  10   5    0.42    0.55
   2  10   5    0.81    0.53
   2  10   5    0.63    0.51
   2  10   5    0.63    0.49
  -2  10  -5    0.90    0.55
   2 -10   5    0.53    0.37
   2 -10   5    0.95    0.41
   2 -10   5    0.33    0.49
   2  10   6    1.96    0.68
   2  10   6    2.59    0.69
   2  10   6    2.01    0.64
   2 -10   6    1.56    0.63
   2  10   7    1.74    0.68
   2  10   7    0.87    0.60
   2  10   7    1.04    0.71
   2 -10   7    0.84    0.61
   2  10   8    1.33    0.79
   2  10   8    0.99    0.69
   2  10   8    1.87    0.81
   2 -10   8    0.78    0.71
   2  10   9   -0.71    0.66
   2  10   9    0.03    0.78
   2  10   9    0.69    0.81
  -2  11   9   -0.02    0.63
  -2  11   9   -0.29    0.74
  -2 -11   9    0.24    0.71
  -2  11   8    3.53    0.86
  -2  11   8    4.52    0.90
  -2  11   8    2.18    0.69
  -2 -11   8    2.07    0.74
  -2  11   7    0.43    0.54
  -2  11   7   -0.97    0.53
  -2  11   7    1.00    0.70
  -2 -11   7   -0.27    0.50
  -2  11   6    1.56    0.66
  -2  11   6    1.06    0.50
  -2  11   6    1.35    0.64
   2  11  -6    1.69    0.63
  -2 -11   6    1.17    0.53
  -2  11   5    2.44    0.50
  -2  11   5    1.79    0.63
   2  11  -5    0.66    0.49
  -2  11   5    1.18    0.57
  -2 -11   5    1.45    0.48
  -2 -11   5    1.15    0.56
  -2  11   4    4.46    0.71
  -2  11   4    5.32    0.68
  -2  11   4    5.01    0.56
  -2  11   4    5.64    0.72
   2  11  -4    4.29    0.58
  -2 -11   4    3.61    0.53
  -2 -11   4    4.64    0.62
  -2  11   3    7.24    0.75
  -2  11   3    8.22    0.82
   2  11  -3    7.44    0.64
  -2  11   3    7.14    0.56
  -2  11   3    6.59    0.70
  -2 -11   3    6.55    0.60
  -2 -11   3    6.23    0.60
  -2 -11   3    6.69    0.65
  -2  11   2   12.82    0.68
  -2  11   2   13.58    0.69
   2  11  -2   11.62    0.65
   2  11  -2   12.14    0.51
  -2  11   2   13.05    0.83
  -2  11   2   13.12    0.87
   2  11  -2   11.78    0.53
  -2  11   2   13.99    0.90
  -2 -11   2   11.36    0.76
  -2 -11   2   11.45    0.68
  -2 -11   2   12.05    0.76
  -2 -11   2   12.53    0.51
  -2  11   1   39.30    1.30
   2  11  -1   37.17    1.07
  -2  11   1   39.38    1.38
   2  11  -1   37.37    1.05
  -2  11   1   39.59    1.14
   2  11  -1   38.00    1.11
  -2  11   1   41.06    1.34
  -2  11   1   40.59    1.15
   2  11  -1   37.21    1.11
  -2 -11   1   37.38    1.19
  -2 -11   1   37.80    1.08
  -2 -11   1   38.98    1.21
  -2 -11   1   37.50    1.06
   2 -11  -1   37.98    1.38
   2 -11  -1   38.66    0.91
  -2  11   0   16.12    0.76
  -2  11   0   16.15    0.90
   2  11   0   15.45    0.60
  -2  11   0   15.37    0.76
   2  11   0   15.43    0.75
  -2  11   0   16.95    0.88
   2  11   0   15.09    0.75
   2  11   0   14.04    0.79
  -2  11   0   16.01    0.84
  -2 -11   0   15.01    0.62
   2 -11   0   16.90    0.90
   2  11   1    0.14    0.38
   2  11   1    0.12    0.34
  -2  11  -1    0.09    0.31
  -2  11  -1   -0.15    0.32
  -2  11  -1   -0.58    0.35
   2  11   1   -0.02    0.28
   2  11   1    0.16    0.36
   2 -11   1   -0.07    0.33
   2 -11   1   -0.08    0.30
   2 -11   1   -0.56    0.35
  -2  11  -2   24.76    1.04
   2  11   2   26.27    1.13
  -2  11  -2   23.12    1.12
   2  11   2   27.01    0.97
   2  11   2   26.49    1.10
   2  11   2   25.25    1.02
   2 -11   2   24.34    0.99
   2 -11   2   23.83    1.13
   2 -11   2   23.86    0.99
  -2  11  -3   13.13    0.94
  -2  11  -3   13.86    0.87
   2  11   3   15.26    0.87
   2  11   3   16.64    0.98
   2  11   3   15.60    1.04
   2  11   3   14.52    0.81
   2 -11   3   14.85    0.86
   2 -11   3   15.84    0.79
   2 -11   3   14.11    0.77
   2 -11   3   13.41    0.96
   2  11   4    0.46    0.40
   2  11   4   -0.38    0.40
  -2  11  -4   -0.52    0.39
   2  11   4    0.14    0.45
   2  11   4   -0.35    0.45
   2 -11   4   -0.09    0.49
   2 -11   4    0.15    0.33
   2 -11   4   -0.20    0.34
   2 -11   4   -0.21    0.39
   2  11   5    3.71    0.69
  -2  11  -5    3.89    0.74
   2  11   5    5.32    0.74
   2  11   5    4.02    0.73
   2  11   5    4.79    0.73
   2 -11   5    4.59    0.54
   2 -11   5    5.81    0.73
   2 -11   5    5.09    0.56
   2  11   6   13.56    1.23
   2  11   6   12.62    1.15
   2  11   6   13.87    1.10
   2 -11   6   14.02    1.09
   2  11   7    1.52    0.68
   2  11   7    1.51    0.70
   2  11   7    2.13    0.76
   2 -11   7    1.22    0.66
   2  11   8    0.58    0.76
   2  11   8    0.47    0.71
   2  11   8    1.13    0.77
   2 -11   8    2.03    0.76
   2  11   9    1.43    0.86
   2  11   9    1.22    0.80
   2  11   9    0.76    0.81
  -2  12   9    1.62    0.84
  -2  12   9    2.22    0.95
  -2  12   9    1.77    0.79
  -2 -12   9    2.79    0.86
  -2  12   8    2.71    0.72
  -2  12   8    5.54    0.96
  -2  12   8    3.43    0.91
  -2 -12   8    2.41    0.76
  -2  12   7    2.96    0.67
  -2  12   7    4.56    0.85
  -2  12   7    3.42    0.87
  -2 -12   7    3.92    0.74
  -2  12   6    1.28    0.68
  -2  12   6    1.05    0.52
  -2  12   6    1.59    0.68
   2  12  -6    1.13    0.56
  -2 -12   6    1.21    0.55
   2  12  -5    4.15    0.66
  -2  12   5    5.50    0.64
  -2  12   5    6.17    0.81
  -2  12   5    4.49    0.79
  -2  12   5    4.09    0.75
  -2 -12   5    2.02    0.55
  -2 -12   5    4.73    0.74
   2  12  -4   10.07    0.80
  -2  12   4    9.09    0.93
  -2  12   4    8.91    0.85
  -2  12   4    9.98    0.92
  -2  12   4    9.07    0.70
  -2 -12   4   10.03    0.78
  -2 -12   4   10.24    0.85
  -2  12   3    3.41    0.48
  -2  12   3    3.10    0.60
  -2  12   3    2.82    0.60
  -2  12   3    3.91    0.61
   2  12  -3    2.64    0.46
  -2 -12   3    2.10    0.47
  -2 -12   3    2.44    0.49
  -2  12   2   20.21    1.08
  -2  12   2   19.58    1.08
  -2  12   2   17.98    0.82
   2  12  -2   20.00    0.83
   2  12  -2   19.39    0.70
  -2  12   2   18.07    0.99
   2  12  -2   21.32    0.68
  -2  12   2   19.31    0.84
  -2 -12   2   20.68    0.66
  -2 -12   2   20.01    0.85
  -2 -12   2   21.69    0.95
  -2  12   1    5.47    0.64
  -2  12   1    5.64    0.65
  -2  12   1    5.73    0.61
   2  12  -1    6.53    0.52
   2  12  -1    7.48    0.55
  -2  12   1    6.25    0.52
  -2  12   1    6.31    0.54
   2  12  -1    6.59    0.51
   2  12  -1    7.05    0.50
  -2 -12   1    6.82    0.60
   2 -12  -1    6.34    0.67
  -2 -12   1    6.38    0.48
  -2 -12   1    6.48    0.51
   2 -12  -1    5.45    0.43
  -2  12   0    0.33    0.39
   2  12   0    0.49    0.34
  -2  12   0    0.06    0.31
   2  12   0    0.04    0.32
  -2  12   0   -0.03    0.36
  -2  12   0   -0.03    0.35
   2  12   0   -0.04    0.25
  -2  12   0    0.33    0.34
   2  12   0    0.05    0.33
   2 -12   0   -0.43    0.19
   2 -12   0    0.19    0.39
  -2 -12   0    0.27    0.27
  -2  12  -1    0.39    0.36
  -2  12  -1    0.08    0.34
   2  12   1   -0.25    0.27
   2  12   1    0.27    0.37
  -2  12  -1   -0.03    0.32
  -2  12  -1    0.75    0.41
   2  12   1   -0.16    0.35
   2  12   1    0.30    0.35
   2 -12   1   -0.14    0.38
   2 -12   1   -0.57    0.30
  -2  12  -2    5.67    0.58
   2  12   2    7.02    0.73
  -2  12  -2    5.45    0.65
   2  12   2    5.34    0.57
  -2  12  -2    5.10    0.51
   2  12   2    5.53    0.54
   2  12   2    6.20    0.67
   2 -12   2    6.17    0.69
   2 -12   2    5.28    0.56
   2 -12   2    5.99    0.57
   2  12   3    0.26    0.42
  -2  12  -3   -0.11    0.41
   2  12   3   -0.09    0.44
  -2  12  -3   -0.08    0.39
   2  12   3   -0.12    0.37
   2 -12   3    0.12    0.34
   2 -12   3   -0.15    0.44
   2 -12   3    0.21    0.39
   2 -12   3   -0.11    0.32
   2  12   4    0.85    0.46
  -2  12  -4    0.86    0.49
   2  12   4    0.68    0.48
   2  12   4    0.14    0.48
  -2  12  -4   -0.57    0.39
   2  12   4    0.10    0.45
   2 -12   4    0.69    0.37
   2 -12   4    0.32    0.37
   2 -12   4    1.20    0.55
   2 -12   4    1.08    0.45
   2  12   5    1.94    0.67
   2  12   5    0.90    0.52
  -2  12  -5    0.71    0.53
   2  12   5    1.06    0.55
   2  12   5    1.46    0.60
   2 -12   5    1.43    0.54
   2 -12   5    1.01    0.40
   2 -12   5    0.63    0.40
   2  12   6   -0.03    0.61
   2  12   6    1.61    0.66
   2  12   6   -0.60    0.50
   2 -12   6    0.39    0.58
   2  12   7    2.81    0.82
   2  12   7    1.31    0.72
   2  12   7    1.33    0.69
   2 -12   7    0.24    0.64
   2  12   8    1.98    0.83
   2  12   8    1.28    0.83
   2  12   8    2.97    0.89
   2 -12   8    2.48    0.79
   2  12   9    1.66    0.89
   2  12   9    0.26    0.79
  -2  13   9    2.64    0.92
  -2  13   9    2.85    0.96
  -2 -13   9    0.52    0.76
  -2  13   8   -0.16    0.67
  -2  13   8    2.23    0.70
  -2  13   8    0.64    0.74
  -2 -13   8    0.76    0.68
  -2  13   7   -0.69    0.66
  -2  13   7    0.84    0.64
  -2  13   7    0.04    0.54
  -2 -13   7   -0.18    0.55
  -2  13   6    4.99    0.89
  -2  13   6    4.44    0.69
  -2  13   6    4.69    0.86
  -2 -13   6    3.78    0.71
  -2  13   5    0.29    0.53
   2  13  -5    0.62    0.48
  -2  13   5   -0.51    0.40
  -2  13   5    0.89    0.59
  -2  13   5   -0.56    0.48
  -2 -13   5    1.02    0.56
  -2 -13   5    1.29    0.50
  -2  13   4   11.38    0.99
  -2  13   4   10.51    0.99
  -2  13   4   10.46    0.78
  -2  13   4    9.09    0.87
   2  13  -4    8.51    0.81
  -2 -13   4   10.62    0.89
  -2 -13   4    9.33    0.79
   2  13  -3    6.40    0.62
  -2  13   3    5.68    0.70
  -2  13   3    6.93    0.77
  -2  13   3    6.12    0.77
  -2  13   3    6.73    0.61
  -2 -13   3    4.98    0.62
  -2 -13   3    5.93    0.63
  -2  13   2    3.21    0.45
  -2  13   2    3.19    0.46
  -2  13   2    2.99    0.60
   2  13  -2    3.17    0.42
   2  13  -2    3.81    0.36
   2  13  -2    4.07    0.47
  -2  13   2    3.75    0.59
   2  13  -2    3.92    0.38
  -2  13   2    2.51    0.52
  -2 -13   2    3.01    0.52
  -2 -13   2    3.15    0.35
  -2 -13   2    3.66    0.48
   2  13  -1    4.71    0.47
  -2  13   1    5.66    0.54
   2  13  -1    4.99    0.51
  -2  13   1    5.28    0.60
   2  13  -1    5.63    0.51
   2  13  -1    5.12    0.45
  -2  13   1    5.54    0.67
  -2  13   1    6.05    0.65
  -2  13   1    6.33    0.55
  -2 -13   1    4.00    0.53
   2 -13  -1    6.16    0.46
   2 -13  -1    5.22    0.65
  -2 -13   1    5.64    0.47
  -2 -13   1    6.36    0.51
   2  13   0    4.13    0.41
  -2  13   0    3.61    0.58
   2  13   0    4.40    0.52
  -2  13   0    3.79    0.54
  -2  13   0    3.86    0.57
   2  13   0    4.05    0.49
  -2  13   0    4.22    0.51
   2  13   0    4.73    0.52
   2 -13   0    3.45    0.57
   2 -13   0    4.14    0.41
  -2 -13   0    4.87    0.42
  -2  13  -1    6.87    0.61
  -2  13  -1    7.67    0.66
   2  13   1    7.67    0.69
   2  13   1    6.18    0.63
  -2  13  -1    8.19    0.65
   2  13   1    7.80    0.56
  -2  13  -1    8.32    0.74
   2  13   1    7.62    0.63
   2 -13   1    7.40    0.58
   2 -13   1    6.20    0.69
   2  13   2   25.76    1.17
  -2  13  -2   26.27    1.00
  -2  13  -2   24.63    1.17
   2  13   2   26.82    1.10
  -2  13  -2   28.64    1.12
   2  13   2   27.31    1.03
   2  13   2   26.52    1.23
   2 -13   2   26.30    1.24
   2 -13   2   26.41    1.05
   2 -13   2   27.05    1.07
   2  13   3    8.62    0.75
  -2  13  -3    8.45    0.75
   2  13   3   10.07    0.90
   2  13   3    8.10    0.81
   2  13   3    9.29    0.75
  -2  13  -3    8.26    0.63
  -2  13  -3    9.39    0.86
   2 -13   3    8.63    0.85
   2 -13   3   10.02    0.75
   2 -13   3    8.73    0.73
   2  13   4    1.26    0.47
  -2  13  -4    1.40    0.54
   2  13   4   -0.05    0.48
   2  13   4    0.08    0.47
   2  13   4    1.51    0.59
  -2  13  -4    0.84    0.46
   2 -13   4    0.76    0.50
   2 -13   4    0.74    0.40
   2 -13   4    0.63    0.58
   2 -13   4    1.15    0.40
   2  13   5    1.72    0.59
   2  13   5    0.63    0.57
   2  13   5    0.75    0.54
   2  13   5    1.44    0.65
   2 -13   5    1.11    0.43
   2 -13   5    0.66    0.40
   2 -13   5    0.42    0.52
   2  13   6   -0.32    0.56
   2  13   6    0.60    0.67
   2  13   6   -0.44    0.58
   2 -13   6    0.44    0.59
   2  13   7    0.43    0.68
   2  13   7    1.17    0.76
   2  13   7    2.75    0.79
   2 -13   7    1.17    0.65
   2  13   8   -0.67    0.68
   2  13   8    0.66    0.70
   2  13   8    0.40    0.78
   2  13   9    8.20    1.29
  -2  14   8   -0.43    0.68
  -2  14   8    0.71    0.75
  -2  14   8   -0.04    0.58
  -2 -14   8    0.09    0.64
  -2  14   7   -0.85    0.59
  -2  14   7    0.26    0.71
  -2  14   7   -0.22    0.52
  -2 -14   7   -0.70    0.55
  -2  14   6    0.32    0.65
  -2  14   6   -0.25    0.47
  -2  14   6   -0.60    0.56
  -2 -14   6   -0.37    0.50
  -2  14   5   22.63    1.34
  -2  14   5   22.15    1.40
  -2  14   5   21.53    1.11
   2  14  -5   22.40    1.21
  -2 -14   5   19.93    1.12
  -2 -14   5   22.73    1.32
  -2  14   4   13.08    0.85
  -2  14   4   11.86    1.04
  -2  14   4   14.85    1.04
   2  14  -4   14.76    0.95
  -2  14   4   14.57    1.11
  -2 -14   4   15.45    0.94
  -2 -14   4   12.64    0.96
  -2  14   3    0.10    0.48
  -2  14   3   -0.14    0.37
  -2  14   3    0.04    0.46
  -2  14   3    0.18    0.45
   2  14  -3    0.40    0.39
  -2 -14   3    0.31    0.43
  -2 -14   3    0.42    0.40
  -2  14   2    5.61    0.67
  -2  14   2    6.38    0.75
   2  14  -2    7.14    0.50
  -2  14   2    6.04    0.60
   2  14  -2    6.03    0.55
   2  14  -2    6.97    0.54
  -2  14   2    5.17    0.70
  -2  14   2    7.03    0.60
   2  14  -2    5.86    0.54
  -2 -14   2    6.47    0.59
  -2 -14   2    6.02    0.63
  -2 -14   2    7.08    0.49
   2  14  -1   39.21    1.22
  -2  14   1   39.83    1.41
  -2  14   1   39.60    1.50
   2  14  -1   38.23    1.16
  -2  14   1   39.24    1.27
   2  14  -1   39.49    1.19
  -2  14   1   40.25    1.45
  -2  14   1   38.23    1.27
   2  14  -1   39.52    1.23
  -2 -14   1   39.00    1.19
   2 -14  -1   39.22    1.06
   2 -14  -1   39.06    1.47
  -2 -14   1   40.28    1.35
  -2  14   0    0.37    0.40
  -2  14   0   -0.20    0.32
   2  14   0    0.21    0.35
   2  14   0    0.27    0.35
   2  14   0   -0.23    0.34
  -2  14   0    1.17    0.43
  -2  14   0    0.36    0.38
   2  14   0    0.09    0.28
  -2 -14   0    0.21    0.29
   2 -14   0    0.06    0.29
  -2 -14   0   -0.09    0.37
   2 -14   0   -0.23    0.39
   2  14   1    6.95    0.62
  -2  14  -1    6.66    0.72
   2  14   1    8.41    0.72
  -2  14  -1    6.46    0.63
  -2  14  -1    7.01    0.64
  -2  14  -1    5.66    0.57
   2  14   1    7.21    0.57
   2  14   1    8.16    0.73
   2 -14   1    7.01    0.74
   2 -14   1    6.13    0.55
  -2  14  -2    4.75    0.55
   2  14   2    5.40    0.57
  -2  14  -2    4.38    0.64
  -2  14  -2    4.68    0.54
  -2  14  -2    4.49    0.59
   2  14   2    4.44    0.57
   2  14   2    5.64    0.69
   2  14   2    4.30    0.61
   2 -14   2    5.78    0.71
   2 -14   2    4.83    0.56
   2  14   3    2.74    0.62
  -2  14  -3    2.91    0.61
   2  14   3    4.31    0.62
  -2  14  -3    2.72    0.56
  -2  14  -3    3.15    0.46
   2  14   3    3.57    0.63
   2  14   3    3.06    0.55
   2 -14   3    2.88    0.49
   2 -14   3    3.33    0.56
   2 -14   3    2.92    0.63
   2  14   4   11.16    1.05
   2  14   4   12.15    0.97
  -2  14  -4   11.97    1.00
   2  14   4   11.59    0.93
  -2  14  -4   13.63    0.98
  -2  14  -4   12.32    0.73
   2  14   4   10.42    0.98
   2 -14   4   12.39    0.82
   2 -14   4   12.02    0.96
   2  14   5   -0.36    0.50
   2  14   5    0.09    0.56
   2  14   5    0.61    0.54
   2  14   5    0.38    0.61
   2 -14   5    0.72    0.54
   2  14   6    4.26    0.91
   2  14   6    6.08    0.93
   2  14   6    6.56    0.88
   2 -14   6    5.28    0.85
   2  14   7   -0.40    0.63
   2  14   7    0.02    0.69
   2  14   7   -0.86    0.57
   2 -14   7   -0.73    0.60
   2  14   8    0.55    0.79
   2  14   8    1.10    0.80
   2  14   8    0.65    0.82
  -2  15   8    1.60    0.83
  -2  15   8    1.88    0.83
  -2  15   8    3.08    0.79
  -2 -15   8    2.10    0.79
  -2  15   7    0.03    0.59
  -2  15   7    0.29    0.68
  -2  15   7    0.42    0.76
  -2 -15   7   -0.08    0.59
  -2  15   6    3.79    0.87
  -2  15   6    4.28    0.87
  -2  15   6    3.48    0.68
  -2 -15   6    3.99    0.74
  -2  15   5    1.79    0.66
  -2  15   5    1.73    0.69
   2  15  -5    1.24    0.55
  -2  15   5    1.88    0.57
  -2 -15   5    1.64    0.56
  -2 -15   5    0.86    0.63
  -2  15   4    7.93    0.93
  -2  15   4    8.10    0.74
   2  15  -4    8.89    0.80
  -2  15   4    7.96    0.92
  -2  15   4    7.56    0.88
  -2 -15   4    7.95    0.82
  -2 -15   4    9.01    0.83
  -2  15   3    5.58    0.78
  -2  15   3    4.45    0.73
  -2  15   3    4.52    0.69
  -2  15   3    6.54    0.64
   2  15  -3    7.11    0.67
   2  15  -3    3.34    0.39
  -2 -15   3    6.05    0.66
  -2 -15   3    6.20    0.72
  -2  15   2    1.77    0.51
   2  15  -2    1.49    0.33
   2  15  -2    0.80    0.31
   2  15  -2    0.44    0.36
  -2  15   2    1.41    0.44
  -2  15   2    1.45    0.55
   2  15  -2    0.49    0.37
  -2  15   2    1.26    0.42
  -2  15   2    1.24    0.50
  -2 -15   2    1.21    0.31
  -2 -15   2    0.52    0.38
  -2 -15   2    1.70    0.49
  -2  15   1   18.86    1.09
  -2  15   1   19.48    1.05
   2  15  -1   21.89    0.91
  -2  15   1   19.49    1.09
   2  15  -1   22.59    0.94
   2  15  -1   22.36    0.90
   2  15  -1   21.26    0.86
  -2  15   1   20.60    0.98
   2 -15  -1   21.48    0.79
  -2 -15   1   21.91    1.03
   2 -15  -1   20.61    1.10
  -2 -15   1   20.72    0.88
   2  15   0    5.51    0.60
   2  15   0    5.99    0.63
  -2  15   0    5.18    0.58
  -2  15   0    5.03    0.60
   2  15   0    5.25    0.48
  -2  15   0    5.64    0.67
  -2  15   0    5.15    0.66
   2  15   0    5.29    0.57
   2 -15   0    3.68    0.61
   2 -15   0    5.61    0.50
  -2 -15   0    5.08    0.49
  -2 -15   0    5.47    0.63
   2  15   1    0.46    0.34
   2  15   1    0.56    0.42
  -2  15  -1    0.88    0.41
  -2  15  -1    0.32    0.44
  -2  15  -1    0.65    0.38
  -2  15  -1    1.30    0.44
   2  15   1   -0.10    0.36
   2  15   1    0.10    0.39
   2 -15   1    1.28    0.39
  -2 -15  -1    0.53    0.42
   2 -15   1    0.44    0.45
  -2  15  -2    2.88    0.58
   2  15   2    3.18    0.59
   2  15   2    2.53    0.52
  -2  15  -2    3.51    0.50
  -2  15  -2    2.76    0.50
   2  15   2    3.46    0.51
   2  15   2    2.32    0.56
  -2  15  -2    2.96    0.54
   2 -15   2    3.69    0.53
   2 -15   2    3.81    0.67
   2  15   3   21.13    1.27
   2  15   3   21.00    1.19
  -2  15  -3   21.79    0.93
   2  15   3   19.37    1.06
  -2  15  -3   22.82    1.23
  -2  15  -3   21.70    1.10
   2  15   3   22.20    1.10
   2 -15   3   20.46    1.19
   2 -15   3   22.17    1.09
   2  15   4    0.64    0.58
   2  15   4   -1.10    0.46
   2  15   4    1.19    0.54
  -2  15  -4   -0.12    0.34
  -2  15  -4    0.77    0.51
   2  15   4    0.27    0.51
  -2  15  -4    1.07    0.59
   2  15   4    0.89    0.46
   2 -15   4    0.32    0.49
   2 -15   4    0.43    0.41
   2  15   5    0.24    0.55
   2  15   5    0.48    0.59
   2  15   5   -0.19    0.59
   2 -15   5    0.61    0.54
   2  15   6    1.90    0.76
   2  15   6    0.78    0.65
   2  15   6    1.82    0.74
   2 -15   6    0.84    0.67
   2  15   7    0.00    0.66
   2  15   7    0.66    0.78
   2  15   7   -0.36    0.60
   2  15   8    0.97    0.83
   2  15   8    1.89    0.82
   2  15   8    0.69    0.83
  -2  16   8    0.83    0.82
  -2  16   8    1.42    0.82
  -2  16   8    0.09    0.68
  -2 -16   8    0.91    0.74
  -2  16   7    0.19    0.69
  -2  16   7    0.15    0.58
  -2  16   7   -0.01    0.70
  -2 -16   7   -0.32    0.63
  -2  16   6    0.49    0.71
  -2  16   6   -0.04    0.54
  -2  16   6   -0.16    0.63
  -2 -16   6   -0.31    0.55
  -2  16   5    4.14    0.87
  -2  16   5    4.64    0.83
   2  16  -5    4.21    0.71
  -2  16   5    3.46    0.66
  -2 -16   5    2.58    0.64
  -2  16   4    5.04    0.80
  -2  16   4    3.65    0.74
  -2  16   4    3.78    0.60
   2  16  -4    2.42    0.59
  -2  16   4    4.34    0.79
  -2 -16   4    3.48    0.67
  -2 -16   4    3.51    0.66
  -2  16   3    0.47    0.52
  -2  16   3    0.53    0.43
  -2  16   3    0.09    0.52
   2  16  -3   -0.02    0.38
  -2  16   3    0.51    0.50
   2  16  -3    0.16    0.23
  -2 -16   3    0.04    0.44
  -2 -16   3    0.66    0.50
  -2  16   2    1.26    0.46
   2  16  -2    0.82    0.39
   2  16  -2    0.67    0.33
   2  16  -2    0.78    0.32
  -2  16   2    0.48    0.52
  -2  16   2    0.68    0.49
   2  16  -2    0.83    0.38
  -2  16   2    0.03    0.43
  -2 -16   2    0.20    0.45
  -2 -16   2    0.88    0.42
  -2 -16   2    0.85    0.31
   2  16  -1    4.61    0.55
  -2  16   1    4.35    0.64
  -2  16   1    3.38    0.62
   2  16  -1    3.64    0.48
  -2  16   1    3.17    0.56
  -2  16   1    3.49    0.62
   2  16  -1    4.38    0.49
   2  16  -1    4.02    0.50
  -2 -16   1    3.70    0.49
  -2 -16   1    4.44    0.61
   2 -16  -1    4.22    0.66
   2 -16  -1    3.99    0.43
   2  16   0    5.24    0.60
   2  16   0    5.31    0.61
  -2  16   0    5.51    0.69
  -2  16   0    7.71    0.74
  -2  16   0    6.17    0.63
   2  16   0    5.55    0.52
  -2  16   0    6.40    0.67
   2  16   0    5.59    0.64
   2 -16   0    6.63    0.56
   2 -16   0    6.11    0.73
  -2 -16   0    5.09    0.62
  -2 -16   0    4.27    0.51
  -2  16  -1    8.52    0.76
   2  16   1    9.48    0.65
   2  16   1    9.23    0.80
  -2  16  -1   11.11    0.79
  -2  16  -1    8.50    0.83
   2  16   1    9.40    0.76
  -2  16  -1    8.70    0.76
   2  16   1    8.46    0.82
   2 -16   1    9.35    0.73
   2 -16   1    7.85    0.82
  -2 -16  -1    8.54    0.76
   2  16   2   24.53    1.21
   2  16   2   24.62    1.07
  -2  16  -2   22.27    1.00
  -2  16  -2   21.71    1.19
   2  16   2   23.82    1.21
   2  16   2   22.06    1.10
  -2  16  -2   23.28    1.15
  -2  16  -2   24.01    1.10
   2 -16   2   24.16    1.25
   2 -16   2   22.26    1.06
  -2 -16  -2   24.94    1.15
   2  16   3    3.18    0.60
  -2  16  -3    2.67    0.62
  -2  16  -3    3.58    0.51
   2  16   3    3.04    0.58
   2  16   3    3.45    0.67
   2  16   3    3.30    0.69
  -2  16  -3    2.74    0.59
  -2  16  -3    2.80    0.51
   2 -16   3    2.23    0.64
   2 -16   3    2.44    0.57
  -2  16  -4    2.03    0.58
   2  16   4    1.91    0.59
  -2  16  -4    2.41    0.44
  -2  16  -4    2.56    0.66
   2  16   4    2.02    0.63
   2  16   4    1.76    0.66
   2  16   4    1.93    0.62
   2 -16   4    2.24    0.58
   2  16   5    2.65    0.75
   2  16   5    2.03    0.65
   2  16   5    2.14    0.71
   2 -16   5    1.69    0.61
   2  16   6   -0.27    0.62
   2  16   6    0.21    0.62
   2  16   6    0.05    0.66
   2 -16   6   -0.56    0.58
   2  16   7    2.82    0.87
   2  16   7    2.63    0.82
   2  16   7    3.06    0.94
   2  16   8    0.01    0.77
   2  16   8   -0.20    0.73
  -2  17   8    1.98    0.81
  -2  17   8    1.97    0.89
  -2 -17   8    2.73    0.86
  -2  17   7    1.94    0.82
  -2  17   7    0.35    0.61
  -2  17   7    1.38    0.88
  -2 -17   7    1.74    0.74
  -2  17   6   -0.11    0.55
  -2  17   6    0.30    0.70
  -2  17   6   -0.31    0.62
  -2 -17   6   -0.93    0.55
  -2  17   5    1.81    0.60
  -2  17   5    1.46    0.66
   2  17  -5    1.00    0.56
  -2  17   5    1.40    0.71
  -2 -17   5    0.12    0.54
  -2  17   4    0.89    0.47
  -2  17   4    0.59    0.57
   2  17  -4    0.73    0.52
  -2  17   4    0.23    0.57
  -2 -17   4   -0.27    0.50
  -2 -17   4    0.55    0.55
  -2  17   3    0.69    0.51
  -2  17   3    0.07    0.51
  -2  17   3    0.46    0.45
   2  17  -3    0.17    0.25
  -2  17   3    0.52    0.56
   2  17  -3   -0.32    0.38
  -2 -17   3    0.26    0.49
  -2 -17   3    0.47    0.47
  -2  17   2   15.02    1.09
  -2  17   2   14.94    1.12
  -2  17   2   14.22    1.03
  -2  17   2   13.98    0.91
   2  17  -2   13.67    0.83
   2  17  -2   13.75    0.73
   2  17  -2   13.09    0.77
   2  17  -2   13.24    0.83
  -2 -17   2   13.92    0.96
  -2 -17   2   13.29    0.83
  -2  17   1    0.47    0.46
  -2  17   1    0.33    0.45
  -2  17   1   -0.23    0.44
   2  17  -1    0.59    0.37
   2  17  -1    0.22    0.38
   2  17  -1    1.00    0.39
  -2  17   1    1.30    0.46
   2  17  -1    0.11    0.39
  -2 -17   1    0.73    0.48
   2 -17  -1    0.94    0.51
  -2 -17   1    0.01    0.36
   2 -17  -1    0.48    0.33
  -2  17   0    7.74    0.70
   2  17   0    8.92    0.75
   2  17   0   10.25    0.80
   2  17   0    9.78    0.67
   2  17   0   11.00    0.88
  -2  17   0    8.78    0.80
  -2  17   0    7.09    0.73
  -2  17   0    8.80    0.85
  -2 -17   0    9.38    0.79
   2 -17   0    8.15    0.65
   2 -17   0    9.36    0.87
  -2 -17   0    9.24    0.69
  -2  17  -1    4.30    0.65
  -2  17  -1    4.95    0.63
  -2  17  -1    4.64    0.61
   2  17   1    4.48    0.64
   2  17   1    3.42    0.51
   2  17   1    4.50    0.67
   2  17   1    5.40    0.64
  -2  17  -1    5.52    0.72
  -2 -17  -1    4.13    0.64
   2 -17   1    4.31    0.70
   2 -17   1    4.53    0.57
  -2  17  -2    1.00    0.45
   2  17   2    1.11    0.51
   2  17   2    0.96    0.47
   2  17   2    1.96    0.57
  -2  17  -2    0.24    0.47
   2  17   2    1.18    0.44
  -2  17  -2    0.64    0.41
  -2  17  -2    0.50    0.50
  -2 -17  -2    1.98    0.54
   2 -17   2    0.38    0.45
   2 -17   2    0.72    0.52
  -2  17  -3   29.88    1.46
   2  17   3   27.15    1.26
   2  17   3   26.60    1.29
   2  17   3   27.00    1.39
  -2  17  -3   27.91    1.15
   2  17   3   28.20    1.47
  -2  17  -3   29.82    1.32
  -2  17  -3   26.28    1.09
  -2 -17  -3   27.60    1.25
   2 -17   3   27.02    1.27
  -2  17  -4    4.34    0.72
   2  17   4    4.31    0.72
  -2  17  -4    4.45    0.57
   2  17   4    4.13    0.83
  -2  17  -4    4.50    0.55
   2  17   4    4.07    0.76
   2  17   4    4.54    0.74
   2 -17   4    3.65    0.67
   2  17   5    0.59    0.67
   2  17   5    0.21    0.58
   2  17   5   -0.01    0.58
   2  17   5   -0.91    0.52
   2 -17   5    0.20    0.54
   2  17   6    1.44    0.80
   2  17   6    0.96    0.72
   2  17   6    2.47    0.70
   2  17   7    0.99    0.77
   2  17   7    0.36    0.72
   2  17   7   -0.81    0.69
   2  17   8   11.02    1.25
   2  17   8    9.54    1.33
  -2  18   8    4.67    0.92
  -2  18   8    2.56    0.95
  -2 -18   8    3.74    0.96
  -2  18   7    5.60    1.01
  -2  18   7    4.43    0.84
  -2  18   7    4.64    1.08
  -2 -18   7    3.94    0.88
  -2  18   6    0.96    0.60
  -2  18   6   -0.08    0.64
  -2  18   6    0.78    0.75
  -2 -18   6    0.32    0.61
  -2  18   5    0.17    0.56
  -2  18   5    1.06    0.66
   2  18  -5    2.17    0.64
  -2  18   5    1.86    0.77
  -2 -18   5    0.78    0.64
  -2  18   4   -0.15    0.47
  -2  18   4    0.06    0.56
   2  18  -4   -0.17    0.45
  -2  18   4   -0.90    0.56
  -2 -18   4   -0.40    0.53
  -2 -18   4    0.70    0.56
   2  18  -3    8.53    0.80
  -2  18   3    7.74    0.97
  -2  18   3    9.55    1.00
  -2  18   3    7.54    0.90
  -2  18   3    8.29    0.80
  -2 -18   3    8.58    0.84
  -2 -18   3    8.70    0.87
  -2  18   2    1.42    0.49
  -2  18   2    1.13    0.54
   2  18  -2    0.24    0.41
   2  18  -2    0.08    0.36
   2  18  -2    0.20    0.34
  -2  18   2    1.24    0.58
  -2  18   2    1.22    0.56
  -2 -18   2    1.08    0.47
  -2 -18   2    0.28    0.50
   2  18  -1    3.83    0.57
  -2  18   1    3.47    0.69
  -2  18   1    2.40    0.64
  -2  18   1    3.07    0.62
   2  18  -1    3.73    0.54
   2  18  -1    3.71    0.52
   2  18  -1    3.68    0.52
  -2  18   1    3.19    0.57
  -2 -18   1    3.42    0.63
  -2 -18   1    3.83    0.52
   2 -18  -1    3.35    0.68
   2  18   0    0.57    0.38
   2  18   0    0.23    0.41
  -2  18   0    0.29    0.49
   2  18   0    0.28    0.43
  -2  18   0   -0.12    0.41
  -2  18   0    0.45    0.47
   2  18   0    0.51    0.43
  -2  18   0   -0.29    0.39
  -2 -18   0    0.31    0.47
  -2 -18   0    0.49    0.38
   2 -18   0    0.47    0.48
   2 -18   0    0.57    0.38
   2  18   1    1.59    0.50
   2  18   1    1.73    0.54
   2  18   1    1.78    0.45
  -2  18  -1    1.85    0.49
  -2  18  -1    1.52    0.51
  -2  18  -1    0.97    0.52
   2  18   1    1.23    0.49
  -2  18  -1    2.10    0.55
  -2 -18  -1    1.01    0.51
   2 -18   1    0.56    0.52
   2 -18   1    1.24    0.45
  -2  18  -2    1.41    0.58
   2  18   2    2.28    0.62
   2  18   2    2.16    0.59
  -2  18  -2    1.12    0.55
  -2  18  -2    2.21    0.52
  -2  18  -2    1.77    0.48
   2  18   2    2.19    0.57
   2  18   2    3.50    0.57
   2 -18   2    2.50    0.56
   2 -18   2    1.87    0.61
  -2 -18  -2    0.96    0.53
   2  18   3    3.52    0.65
  -2  18  -3    2.91    0.65
   2  18   3    4.43    0.71
  -2  18  -3    3.29    0.53
   2  18   3    4.11    0.79
   2  18   3    4.58    0.74
  -2  18  -3    2.11    0.67
  -2  18  -3    2.90    0.56
   2 -18   3    4.32    0.67
  -2 -18  -3    3.66    0.64
  -2  18  -4    1.46    0.62
   2  18   4    0.87    0.57
   2  18   4    1.38    0.60
  -2  18  -4    0.81    0.44
   2  18   4    1.33    0.63
   2  18   4    1.15    0.69
   2 -18   4    2.15    0.62
   2  18   5    0.61    0.62
   2  18   5    0.60    0.66
   2  18   5    0.79    0.68
   2  18   5    1.94    0.68
   2 -18   5   -1.28    0.52
   2  18   6   -0.24    0.68
   2  18   6   -0.29    0.65
   2  18   6    0.05    0.61
   2  18   7    1.65    0.89
   2  18   7    2.97    0.83
   2  18   7    1.17    0.81
   2  18   8    0.58    0.84
  -2  19   7    2.98    0.89
  -2  19   7    2.81    0.81
  -2  19   7    3.02    0.96
  -2 -19   7    3.03    0.86
  -2  19   6    2.33    0.88
  -2  19   6    2.14    0.81
  -2  19   6    2.72    0.72
  -2 -19   6    3.41    0.80
  -2  19   5    0.45    0.56
  -2  19   5    0.46    0.67
  -2  19   5    0.61    0.63
  -2 -19   5   -0.27    0.58
  -2  19   4    3.38    0.78
  -2  19   4    1.41    0.58
  -2  19   4    2.26    0.78
   2  19  -4    3.19    0.66
  -2 -19   4    1.84    0.66
  -2 -19   4    2.94    0.69
   2  19  -3    1.40    0.51
  -2  19   3    0.71    0.56
  -2  19   3    1.68    0.57
  -2  19   3    1.47    0.66
  -2  19   3    0.40    0.57
  -2 -19   3    0.85    0.60
  -2 -19   3    1.00    0.53
  -2  19   2   -0.41    0.49
   2  19  -2    0.06    0.35
  -2  19   2   -0.19    0.43
   2  19  -2    0.64    0.42
  -2  19   2   -0.02    0.54
   2  19  -2    0.13    0.38
  -2  19   2   -0.29    0.49
  -2 -19   2    0.79    0.56
  -2 -19   2    0.17    0.45
  -2  19   1    2.62    0.63
   2  19  -1    2.10    0.48
  -2  19   1    2.29    0.66
  -2  19   1    2.76    0.59
   2  19  -1    3.54    0.58
   2  19  -1    3.23    0.53
   2  19  -1    3.28    0.55
  -2  19   1    2.59    0.58
  -2 -19   1    1.78    0.59
   2 -19  -1    1.68    0.61
  -2 -19   1    3.10    0.53
   2  19   0    6.24    0.71
  -2  19   0    5.93    0.70
  -2  19   0    5.78    0.79
   2  19   0    7.13    0.76
  -2  19   0    6.30    0.75
   2  19   0    6.13    0.71
  -2  19   0    6.65    0.79
   2  19   0    6.24    0.62
  -2 -19   0    6.99    0.78
  -2 -19   0    6.73    0.67
   2 -19   0    6.93    0.82
   2  19   1    0.96    0.43
   2  19   1    0.18    0.45
   2  19   1    0.75    0.49
  -2  19  -1    0.37    0.45
  -2  19  -1    1.03    0.54
  -2  19  -1    0.50    0.43
  -2  19  -1    0.46    0.50
   2  19   1    0.56    0.53
  -2 -19  -1    0.23    0.47
   2 -19   1   -0.18    0.50
  -2  19  -2   11.47    1.05
   2  19   2   11.96    0.87
   2  19   2   11.62    1.02
   2  19   2   11.65    0.93
  -2  19  -2   11.93    0.87
   2  19   2   13.66    1.05
  -2  19  -2   14.56    1.08
  -2  19  -2   12.10    0.94
  -2 -19  -2   11.69    0.96
   2 -19   2   12.37    0.92
  -2  19  -3   24.11    1.14
   2  19   3   24.02    1.27
   2  19   3   24.51    1.39
  -2  19  -3   24.50    1.08
   2  19   3   22.21    1.40
   2  19   3   24.56    1.26
  -2  19  -3   24.39    1.29
  -2  19  -3   26.08    1.44
   2 -19   3   23.41    1.25
   2  19   4    3.81    0.83
   2  19   4    4.43    0.75
   2  19   4    3.31    0.83
   2  19   4    3.11    0.71
   2  19   5   -0.02    0.60
   2  19   5   -0.63    0.56
   2  19   5   -0.04    0.65
   2  19   5    0.31    0.65
   2  19   6    1.45    0.72
   2  19   6    2.17    0.83
   2  19   6    0.15    0.68
   2  19   7   -0.51    0.71
   2  19   7    0.16    0.80
  -2  20   7    2.70    0.82
  -2  20   7    1.02    0.88
  -2 -20   7    1.92    0.82
  -2  20   6    0.84    0.63
  -2  20   6   -0.05    0.70
  -2  20   6   -0.88    0.67
  -2 -20   6   -0.55    0.63
  -2  20   5    0.16    0.69
  -2  20   5    0.36    0.60
  -2  20   5   -0.06    0.63
  -2 -20   5    0.38    0.65
  -2  20   4    1.13    0.56
  -2  20   4    1.48    0.70
  -2  20   4    2.20    0.73
  -2 -20   4    2.21    0.66
  -2  20   3    2.11    0.70
  -2  20   3    1.65    0.64
  -2  20   3    1.82    0.59
   2  20  -3    1.88    0.54
  -2 -20   3    1.53    0.62
  -2 -20   3    1.40    0.61
   2  20  -2    5.18    0.58
  -2  20   2    4.99    0.77
  -2  20   2    3.99    0.80
   2  20  -2    3.53    0.59
   2  20  -2    5.02    0.59
  -2  20   2    4.63    0.70
  -2  20   2    4.78    0.81
  -2 -20   2    5.32    0.67
  -2 -20   2    4.14    0.73
  -2  20   1    0.94    0.59
   2  20  -1    0.61    0.43
   2  20  -1    0.05    0.40
  -2  20   1    0.27    0.52
  -2  20   1    0.32    0.50
   2  20  -1    0.08    0.40
  -2  20   1   -0.34    0.47
  -2 -20   1   -0.69    0.38
  -2 -20   1   -0.34    0.49
   2  20   0    0.08    0.44
  -2  20   0    0.65    0.51
  -2  20   0    0.22    0.46
  -2  20   0    0.14    0.52
  -2  20   0    0.04    0.47
   2  20   0    0.81    0.48
   2  20   0    0.02    0.40
   2  20   0    0.56    0.47
  -2 -20   0   -0.21    0.39
  -2 -20   0    0.84    0.53
  -2  20  -1   28.55    1.46
   2  20   1   28.67    1.38
  -2  20  -1   30.76    1.38
  -2  20  -1   29.62    1.35
   2  20   1   30.07    1.29
   2  20   1   28.61    1.35
   2  20   1   30.05    1.19
  -2  20  -1   28.66    1.28
  -2 -20  -1   28.50    1.33
  -2  20  -2    9.42    0.78
  -2  20  -2    9.98    1.02
   2  20   2   10.47    0.86
   2  20   2    9.24    0.95
   2  20   2    9.46    0.95
  -2  20  -2   11.75    0.99
   2  20   2    9.56    0.89
  -2  20  -2    9.11    0.83
  -2 -20  -2    8.33    0.85
   2  20   3    3.08    0.69
  -2  20  -3    3.76    0.59
  -2  20  -3    2.25    0.50
   2  20   3    3.43    0.69
   2  20   3    2.88    0.72
  -2  20  -3    2.31    0.66
   2  20   3    2.45    0.72
   2  20   4   -0.34    0.58
   2  20   4    1.12    0.62
   2  20   4    0.22    0.58
   2  20   5    2.18    0.80
   2  20   5    3.17    0.86
   2  20   5    2.91    0.79
   2  20   6   -0.55    0.69
   2  20   6    0.48    0.72
   2  20   6    1.33    0.84
   2  20   7    0.25    0.81
   2  20   7   -0.18    0.69
  -2  21   7    1.81    0.75
  -2  21   7    1.10    0.91
  -2 -21   7    1.98    0.85
  -2  21   6    0.01    0.78
  -2  21   6   -0.17    0.61
  -2  21   6    1.71    0.78
  -2 -21   6    0.79    0.68
  -2  21   5    3.03    0.74
  -2  21   5    3.35    0.87
  -2  21   5    3.06    0.81
  -2 -21   5    2.35    0.76
  -2  21   4    2.17    0.74
  -2  21   4    2.84    0.69
  -2  21   4    2.33    0.76
  -2 -21   4    1.88    0.71
  -2  21   3    0.33    0.57
  -2  21   3   -0.06    0.50
  -2  21   3   -0.38    0.56
  -2 -21   3   -0.45    0.53
  -2  21   2    0.03    0.55
   2  21  -2    1.28    0.46
  -2  21   2    0.17    0.55
   2  21  -2    1.77    0.51
  -2  21   2    1.00    0.58
  -2  21   2    0.98    0.66
   2  21  -2    0.68    0.42
  -2 -21   2    0.19    0.60
   2  21  -1    1.11    0.47
  -2  21   1    0.38    0.51
   2  21  -1    0.44    0.46
   2  21  -1    0.61    0.46
  -2  21   1   -0.30    0.51
  -2  21   1    0.63    0.50
  -2  21   1    1.28    0.63
  -2 -21   1    0.31    0.55
  -2  21   0   -0.88    0.46
   2  21   0    0.26    0.45
   2  21   0    0.37    0.48
   2  21   0    0.37    0.48
   2  21   0   -0.19    0.41
  -2  21   0   -0.16    0.45
  -2  21   0   -1.00    0.48
  -2  21   0   -0.45    0.45
  -2 -21   0   -0.24    0.41
  -2 -21   0   -0.29    0.50
  -2  21  -1    0.43    0.49
   2  21   1    0.60    0.49
  -2  21  -1    1.17    0.58
   2  21   1    0.11    0.50
   2  21   1    0.22    0.53
   2  21   1    0.65    0.45
  -2  21  -1    0.05    0.54
  -2  21  -1    0.07    0.45
  -2 -21  -1   -0.42    0.50
  -2  21  -2    2.21    0.57
  -2  21  -2    1.81    0.53
   2  21   2    0.35    0.54
   2  21   2    0.49    0.55
   2  21   2    1.55    0.52
   2  21   2    1.30    0.61
  -2  21  -2    1.89    0.68
  -2  21  -2    1.14    0.60
   2  21   3    8.02    1.03
   2  21   3    7.19    0.95
  -2  21  -3    9.04    0.79
  -2  21  -3    7.42    0.89
  -2  21  -3    7.04    0.75
   2  21   3    6.91    0.88
   2  21   4    2.77    0.79
   2  21   4    2.40    0.81
   2  21   4    1.55    0.67
   2  21   5   -0.08    0.66
   2  21   5   -1.09    0.60
   2  21   5    0.52    0.63
   2  21   6   -0.55    0.64
   2  21   6    1.04    0.81
   2  21   6    0.09    0.72
   2  21   7    1.79    0.96
  -2  22   7   -0.09    0.86
  -2  22   7    0.34    0.72
  -2 -22   7   -0.31    0.74
  -2  22   6   -0.16    0.73
  -2  22   6    0.64    0.80
  -2  22   6    1.06    0.69
  -2 -22   6    0.03    0.74
  -2  22   5    4.62    0.98
  -2  22   5    2.93    0.88
  -2  22   5    3.82    0.80
  -2 -22   5    3.21    0.81
  -2  22   4    6.72    1.03
  -2  22   4    8.95    1.15
  -2  22   4    8.44    0.96
  -2 -22   4    7.74    1.00
  -2  22   3    5.04    0.87
  -2  22   3    6.08    0.92
  -2  22   3    5.84    0.79
  -2 -22   3    5.04    0.83
  -2  22   2    0.55    0.63
  -2  22   2    0.12    0.50
  -2  22   2    0.21    0.54
  -2 -22   2    0.87    0.61
  -2  22   1    1.04    0.58
  -2  22   1    2.37    0.66
  -2  22   1    1.02    0.64
   2  22  -1    0.95    0.48
   2  22  -1    1.62    0.56
  -2  22   1    1.08    0.61
  -2 -22   1    1.40    0.66
   2  22   0   13.54    1.03
  -2  22   0   13.97    1.06
  -2  22   0   13.84    1.14
   2  22   0   14.40    1.03
  -2  22   0   13.53    1.04
  -2  22   0   14.32    1.13
  -2 -22   0   15.86    1.13
   2  22   1    2.10    0.62
  -2  22  -1    0.98    0.59
  -2  22  -1    2.45    0.69
   2  22   1    0.17    0.53
  -2  22  -1    1.95    0.67
   2  22   1    0.97    0.56
  -2  22  -1    1.26    0.56
  -2 -22  -1    1.89    0.64
  -2  22  -2    3.44    0.63
   2  22   2    5.23    0.78
  -2  22  -2    5.75    0.84
  -2  22  -2    5.07    0.72
   2  22   2    3.70    0.73
   2  22   2    4.69    0.79
   2  22   3    0.77    0.61
   2  22   3   -0.44    0.58
  -2  22  -3   -0.04    0.46
  -2  22  -3   -0.06    0.44
  -2  22  -3    0.33    0.62
   2  22   3   -0.50    0.57
   2  22   4    0.26    0.67
   2  22   4    0.23    0.60
   2  22   4    0.74    0.69
   2  22   5    0.64    0.69
   2  22   5    0.02    0.65
   2  22   5   -0.35    0.66
   2  22   6    0.24    0.78
   2  22   7    1.12    0.91
  -2  23   6    2.21    0.91
  -2  23   6    3.56    0.88
  -2 -23   6    3.21    0.91
  -2  23   5    4.93    0.98
  -2  23   5    2.97    0.85
  -2  23   5    1.65    0.71
  -2 -23   5    3.59    0.89
  -2  23   4    4.96    0.94
  -2  23   4    6.86    1.10
  -2  23   4    5.38    0.86
  -2 -23   4    6.84    0.96
  -2  23   3    1.87    0.78
  -2  23   3    0.79    0.60
  -2  23   3    1.18    0.69
  -2 -23   3    0.18    0.64
  -2  23   2   -0.16    0.55
  -2  23   2    0.98    0.61
  -2  23   2    0.99    0.57
  -2 -23   2    1.04    0.68
   2  23  -1   10.11    0.93
   2  23  -1   10.41    0.90
  -2  23   1    8.62    0.99
  -2  23   1    8.55    0.92
  -2  23   1   10.17    1.01
  -2 -23   1    9.60    0.99
   2  23   0    1.04    0.55
   2  23   0   -0.05    0.50
  -2  23   0    1.04    0.57
  -2  23   0    0.20    0.54
  -2  23   0    1.34    0.62
  -2 -23   0    1.30    0.64
   2  23   1    0.13    0.53
  -2  23  -1    0.42    0.58
   2  23   1    1.25    0.59
  -2  23  -1    0.50    0.50
  -2  23  -1    0.60    0.54
   2  23   2    0.97    0.61
  -2  23  -2   -0.43    0.44
  -2  23  -2   -0.12    0.52
   2  23   2   -0.24    0.53
  -2  23  -2   -0.09    0.57
   2  23   2    0.01    0.57
   2  23   3    1.91    0.73
   2  23   3    1.62    0.68
   2  23   3    0.70    0.61
   2  23   4    0.86    0.69
   2  23   4    1.62    0.75
   2  23   4    0.53    0.68
   2  23   5    0.50    0.70
   2  23   5   -0.64    0.66
   2  23   6    2.88    0.95
  -2  24   6   -0.27    0.70
  -2  24   6   -0.43    0.72
  -2 -24   6    0.52    0.78
  -2  24   5    1.76    0.87
  -2  24   5    3.37    0.95
  -2  24   5    1.70    0.77
  -2 -24   5    1.78    0.79
  -2  24   4    0.40    0.69
  -2  24   4    0.77    0.74
  -2  24   4    0.16    0.60
  -2 -24   4   -0.44    0.63
  -2  24   3    3.49    0.85
  -2  24   3    2.64    0.73
  -2  24   3    1.73    0.77
  -2 -24   3    2.55    0.79
  -2  24   2    0.93    0.66
  -2  24   2   -0.30    0.56
  -2  24   2    0.14    0.53
  -2 -24   2    0.37    0.64
  -2  24   1    0.35    0.57
  -2  24   1    0.24    0.60
   2  24  -1   -0.18    0.49
  -2  24   1   -0.58    0.55
   2  24  -1   -0.78    0.44
  -2 -24   1   -0.69    0.58
   2  24   0    2.28    0.65
  -2  24   0    1.99    0.67
  -2  24   0    1.51    0.65
   2  24   0    2.88    0.65
  -2  24   0    2.40    0.67
   2  24   1    0.69    0.57
  -2  24  -1    0.74    0.53
   2  24   1    0.12    0.53
  -2  24  -1    0.33    0.56
  -2  24  -1    0.44    0.62
  -2  24  -2    1.05    0.54
   2  24   2    1.03    0.62
  -2  24  -2    0.22    0.62
  -2  24  -2    0.63    0.53
   2  24   2    0.44    0.63
   2  24   3   -0.29    0.59
   2  24   3    0.53    0.63
   2  24   4    0.51    0.71
   2  24   4    0.03    0.65
   2  24   5    0.46    0.71
   2  24   5   -0.53    0.65
   2  24   6    0.70    0.83
  -2  25   6   -0.63    0.78
  -2  25   6    2.06    0.83
  -2  25   5    0.48    0.79
  -2  25   5    1.35    0.75
  -2 -25   5    0.77    0.73
  -2  25   4    0.55    0.75
  -2  25   4   -0.56    0.62
  -2  25   4    1.19    0.70
  -2 -25   4    0.80    0.73
  -2  25   3    1.86    0.78
  -2  25   3    2.03    0.78
  -2  25   3    2.28    0.72
  -2 -25   3    0.83    0.70
  -2  25   2   -0.20    0.56
  -2  25   2   -0.04    0.63
  -2  25   2    0.60    0.62
  -2 -25   2    1.06    0.68
  -2  25   1    3.76    0.75
   2  25  -1    3.86    0.67
   2  25  -1    3.85    0.70
  -2  25   1    2.36    0.73
  -2  25   1    3.22    0.74
  -2  25   0    3.03    0.73
  -2  25   0    3.65    0.80
   2  25   0    3.16    0.71
   2  25   0    3.88    0.79
  -2  25   0    4.46    0.80
   2  25   1    1.62    0.63
  -2  25  -1    2.76    0.68
  -2  25  -1    3.32    0.81
   2  25   1    2.52    0.72
  -2  25  -1    3.81    0.77
  -2  25  -2    0.85    0.57
   2  25   2    0.51    0.66
   2  25   2    0.76    0.63
  -2  25  -2    0.68    0.60
   2  25   3    0.40    0.65
   2  25   3    0.46    0.67
   2  25   4    1.94    0.79
   2  25   4    1.64    0.78
   2  25   5    2.13    0.87
   2  25   6   -0.03    0.79
  -2  26   5    0.80    0.82
  -2  26   5   -0.04    0.66
  -2  26   4    2.01    0.82
  -2  26   4    2.77    0.79
  -2  26   4    1.20    0.80
  -2  26   3    1.28    0.67
  -2  26   3    1.40    0.79
  -2  26   3    1.20    0.74
  -2  26   2    1.36    0.68
  -2  26   2    0.08    0.66
  -2  26   2    0.55    0.71
  -2  26   1    0.86    0.68
  -2  26   1    2.34    0.72
  -2  26   1    1.43    0.67
  -2  26   0    4.08    0.79
   2  26   0    3.33    0.74
  -2  26   0    2.90    0.79
  -2  26   0    3.70    0.83
   2  26   0    5.01    0.83
  -2  26  -1   -0.81    0.52
   2  26   1   -0.49    0.58
  -2  26  -1   -0.02    0.54
   2  26   1    0.63    0.61
  -2  26  -1   -0.64    0.63
   2  26   2    5.86    0.94
   2  26   2    5.50    0.89
  -2  26  -2    5.94    0.87
   2  26   3    0.08    0.68
   2  26   3    1.12    0.72
   2  26   4    2.64    0.86
   2  26   4    2.27    0.87
   2  26   5    2.02    0.85
  -2  27   5    1.17    0.89
  -2  27   5    0.52    0.72
  -2  27   4    1.85    0.78
  -2  27   4    1.89    0.87
  -2  27   3    1.58    0.82
  -2  27   3    0.59    0.68
  -2  27   3    1.88    0.81
  -2  27   2   -0.21    0.63
  -2  27   2   -0.01    0.66
  -2  27   2    1.23    0.75
  -2  27   1    1.15    0.68
  -2  27   1    0.40    0.66
  -2  27   1    0.72    0.63
  -2  27   0    2.16    0.71
  -2  27   0    2.67    0.77
  -2  27   0    0.98    0.62
   2  27   0    2.55    0.73
   2  27   0    2.07    0.70
   2  27   1   -0.11    0.61
  -2  27  -1    0.18    0.62
  -2  27  -1   -0.17    0.56
   2  27   1   -0.11    0.57
   2  27   2    0.94    0.67
   2  27   2   -0.10    0.64
   2  27   3   -0.03    0.66
   2  27   3    0.89    0.73
   2  27   4   -0.74    0.61
   2  27   5    2.25    0.85
  -2  28   4    0.38    0.69
  -2  28   4   -0.24    0.75
  -2  28   3    4.52    0.92
  -2  28   3    3.23    0.92
  -2  28   3    2.04    0.86
  -2  28   2    7.16    0.98
  -2  28   2    3.70    0.90
  -2  28   2    4.52    0.95
  -2  28   1    0.17    0.71
  -2  28   1    1.91    0.77
  -2  28   1   -0.27    0.65
  -2  28   0    0.67    0.64
   2  28   0    0.72    0.64
  -2  28   0    0.60    0.64
  -2  28   0    0.85    0.72
   2  28   0    1.21    0.67
   2  28   1   -0.52    0.60
  -2  28  -1    0.12    0.59
  -2  28  -1   -0.24    0.53
   2  28   1    0.77    0.66
   2  28   2   -0.18    0.65
   2  28   2    0.50    0.69
   2  28   3   -0.64    0.62
   2  28   3    0.28    0.69
   2  28   4    0.37    0.74
  -2  29   3    0.20    0.74
  -2  29   3   -0.47    0.67
  -2  29   2   -0.26    0.62
  -2  29   2    0.55    0.75
  -2  29   2    2.13    0.86
  -2  29   1    1.07    0.71
  -2  29   1    0.82    0.72
  -2  29   1   -0.51    0.67
  -2  29   0    0.38    0.63
  -2  29   0    0.95    0.74
   2  29   0    2.08    0.75
   2  29   1   -0.17    0.61
   2  29   1    0.21    0.68
  -2  29  -1   -0.65    0.60
   2  29   2    1.03    0.72
   2  29   2    0.75    0.69
   2  29   3    4.50    0.99
  -2  30   3   -1.25    0.67
  -2  30   3    0.82    0.81
  -2  30   2    2.03    0.84
  -2  30   2    2.60    0.92
  -2  30   1    3.61    0.91
  -2  30   1    3.75    0.94
  -2  30   0    0.48    0.67
  -2  30   0    0.68    0.69
   2  30   1    0.73    0.69
   2  30   1    0.02    0.63
   2  30   2    1.07    0.75
   2  30   2    1.15    0.77
   2  30   3    0.61    0.76
  -2  31   1    2.40    0.90
  -2  31   0    0.60    0.72
  -2  31   0    0.50    0.73
   2  31   1   -0.30    0.64
   2  31   1    0.55    0.71
  -3   0   9   -0.88    0.55
  -3   0   8    0.27    0.50
  -3   0   7   -0.31    0.42
  -3   0   6    4.64    0.60
  -3   0   6    5.07    0.55
  -3   0   6    5.07    0.57
  -3   0   5   -0.23    0.42
  -3   0   5   -0.06    0.28
  -3   0   5    0.22    0.28
  -3   0   5   -0.12    0.29
  -3   0   4    7.02    0.52
  -3   0   4    7.30    0.73
  -3   0   4    7.63    0.57
  -3   0   4    8.27    0.56
  -3   0   3    0.01    0.26
  -3   0   3   -0.13    0.25
  -3   0   3    0.27    0.27
   3   0  -2   49.34    1.30
  -3   0   2   49.81    1.27
   3   0  -1    0.10    0.30
   3   0  -1   -0.43    0.28
  -3   0   1    0.00    0.27
  -3   0   1   -0.10    0.27
   3   0   0    2.86    0.35
   3   0   0    3.59    0.43
  -3   0   0    3.62    0.37
   3   0   0    3.12    0.41
  -3   0   0    3.17    0.40
   3   0   1   -0.36    0.32
   3   0   1    0.37    0.30
  -3   0  -1    0.15    0.29
   3   0   1   -0.19    0.20
   3   0   1    0.13    0.33
  -3   0  -1    0.26    0.26
  -3   0  -1    0.12    0.25
  -3   0  -1   -0.49    0.29
   3   0   2   20.74    0.91
  -3   0  -2   19.75    0.80
   3   0   2   18.81    0.75
   3   0   2   21.18    0.97
   3   0   2   19.73    0.84
  -3   0  -2   20.31    0.82
   3   0   3   -0.10    0.35
  -3   0  -3   -0.11    0.34
   3   0   3    0.01    0.34
   3   0   3    0.34    0.36
   3   0   3   -0.30    0.35
   3   0   4   85.93    2.21
   3   0   4   87.67    2.29
  -3   0  -4   88.12    2.39
   3   0   4   87.43    2.17
   3   0   4   88.79    2.40
  -3   0  -5    0.47    0.43
   3   0   5    0.01    0.40
   3   0   5    0.14    0.42
   3   0   5    0.22    0.46
   3   0   5   -0.35    0.43
   3   0   6    0.29    0.52
   3   0   6   -0.24    0.47
  -3   0  -6    0.70    0.51
   3   0   6    0.21    0.49
   3   0   7    0.20    0.56
   3   0   7   -0.01    0.54
   3   0   7    0.89    0.57
   3   0   8    1.83    0.70
   3   0   8    4.54    0.86
   3   0   8    2.56    0.79
  -3   1   9   -0.19    0.57
  -3  -1   9    1.19    0.66
  -3   1   8    4.01    0.71
  -3  -1   8    4.10    0.70
  -3   1   7    0.09    0.43
  -3  -1   7   -0.48    0.39
  -3   1   6    1.32    0.43
  -3   1   6    1.07    0.43
  -3   1   6    1.16    0.40
  -3  -1   6    1.16    0.39
  -3  -1   6    1.03    0.41
  -3  -1   6    1.32    0.42
  -3   1   5    8.37    0.65
  -3   1   5    8.05    0.53
  -3   1   5    7.80    0.84
  -3   1   5    7.07    0.64
  -3  -1   5    7.59    0.56
  -3  -1   5    7.92    0.80
  -3  -1   5    6.86    0.53
  -3  -1   5    7.74    0.55
  -3  -1   5    7.26    0.54
  -3   1   4   -0.06    0.27
  -3   1   4    0.12    0.37
  -3   1   4    0.05    0.26
  -3  -1   4   -0.41    0.24
  -3  -1   4    0.27    0.39
  -3  -1   4   -0.13    0.23
  -3  -1   4    0.70    0.26
  -3   1   3    5.18    0.45
  -3   1   3    5.61    0.46
  -3   1   3    4.58    0.45
  -3  -1   3    5.42    0.43
  -3  -1   3    5.32    0.43
  -3  -1   3    5.60    0.42
  -3   1   2    0.42    0.28
   3   1  -2    0.08    0.26
   3   1  -2    0.26    0.27
  -3   1   2    0.18    0.26
   3  -1  -2    0.33    0.31
  -3  -1   2    0.19    0.26
  -3   1   1    2.55    0.37
   3   1  -1    1.50    0.34
   3   1  -1    1.46    0.34
  -3   1   1    1.65    0.36
  -3  -1   1    1.16    0.31
   3  -1  -1    2.13    0.38
  -3  -1   1    1.65    0.33
   3  -1  -1    2.34    0.37
   3   1   0    4.70    0.45
  -3   1   0    3.34    0.42
   3   1   0    4.67    0.36
   3   1   0    3.61    0.43
  -3   1   0    3.98    0.39
   3  -1   0    3.81    0.44
   3  -1   0    4.12    0.44
  -3  -1   0    4.34    0.35
  -3  -1   0    5.28    0.45
   3  -1   0    3.37    0.39
   3   1   1   11.18    0.70
  -3   1  -1   11.30    0.63
   3   1   1   11.16    0.46
  -3   1  -1   10.74    0.54
  -3   1  -1   11.26    0.70
   3   1   1   11.50    0.56
  -3   1  -1   11.64    0.57
   3   1   1   10.81    0.76
   3  -1   1   12.19    0.75
  -3  -1  -1   10.55    0.55
  -3  -1  -1   10.59    0.55
   3  -1   1   11.23    0.45
  -3  -1  -1   12.05    0.73
   3  -1   1   12.55    0.65
   3  -1   1   10.98    0.73
   3   1   2   19.13    0.93
  -3   1  -2   21.23    0.91
  -3   1  -2   19.50    0.79
  -3   1  -2   19.44    0.85
   3   1   2   18.32    0.80
   3   1   2   18.06    0.86
   3   1   2   18.26    0.73
   3  -1   2   18.59    0.74
   3  -1   2   18.66    0.84
  -3  -1  -2   19.20    0.79
   3  -1   2   19.36    0.85
   3  -1   2   19.32    0.86
  -3  -1  -2   19.05    0.80
   3   1   3   40.10    1.31
   3   1   3   39.90    1.32
  -3   1  -3   38.24    1.32
   3   1   3   40.33    1.21
   3   1   3   41.18    1.33
   3  -1   3   39.09    1.29
  -3  -1  -3   40.43    1.33
   3  -1   3   39.07    1.21
   3  -1   3   37.68    1.32
   3  -1   3   40.27    1.34
   3   1   4   14.12    0.84
   3   1   4   14.11    0.90
   3   1   4   12.68    0.84
   3   1   4   11.68    0.89
  -3   1  -4   14.91    0.88
   3  -1   4   12.78    0.90
   3  -1   4   12.10    0.81
  -3  -1  -4   13.31    0.86
   3  -1   4   14.69    0.87
   3  -1   4   13.64    0.90
  -3   1  -5   32.64    1.43
   3   1   5   34.21    1.47
   3   1   5   31.94    1.32
   3   1   5   33.22    1.41
   3   1   5   34.58    1.31
   3  -1   5   30.88    1.29
   3  -1   5   34.25    1.46
  -3  -1  -5   32.20    1.41
   3  -1   5   32.19    1.34
   3  -1   5   33.97    1.31
   3   1   6    0.93    0.56
  -3   1  -6    1.61    0.59
   3   1   6    1.18    0.56
   3   1   6    1.01    0.54
  -3  -1  -6    1.54    0.59
   3  -1   6    0.54    0.52
   3  -1   6   -0.54    0.49
   3  -1   6    0.52    0.48
   3   1   7    0.43    0.61
   3   1   7   -0.21    0.58
   3   1   7    0.67    0.57
   3  -1   7    0.17    0.54
   3  -1   7    1.40    0.63
   3  -1   7    0.24    0.56
   3   1   8    0.61    0.60
   3   1   8    0.20    0.63
   3   1   8    1.11    0.70
   3  -1   8    0.94    0.64
   3  -1   8    0.74    0.65
  -3   2   9    0.05    0.59
  -3  -2   9    0.61    0.61
  -3   2   8   -0.17    0.50
  -3  -2   8    0.30    0.52
  -3   2   7    0.14    0.41
  -3   2   7   -0.29    0.45
  -3   2   7   -0.01    0.48
  -3  -2   7    0.62    0.46
  -3   2   6    0.94    0.41
  -3   2   6    0.39    0.44
  -3   2   6    1.33    0.46
  -3  -2   6    0.79    0.38
  -3  -2   6    1.41    0.37
  -3  -2   6    1.08    0.41
  -3   2   5   43.29    1.36
  -3   2   5   43.34    1.15
  -3   2   5   43.05    1.34
  -3   2   5   42.69    1.67
  -3  -2   5   45.52    1.65
  -3  -2   5   42.23    1.17
  -3  -2   5   42.65    1.20
  -3  -2   5   43.55    1.19
  -3  -2   5   42.59    1.19
  -3   2   4    0.05    0.28
  -3   2   4   -0.14    0.29
  -3  -2   4    0.72    0.24
  -3  -2   4    0.57    0.24
  -3  -2   4    0.59    0.21
  -3  -2   4    0.43    0.25
  -3  -2   4    0.22    0.39
  -3   2   3   22.19    0.84
  -3   2   3   22.77    0.88
  -3   2   3   22.47    0.90
  -3  -2   3   23.00    0.73
  -3  -2   3   23.30    0.75
  -3  -2   3   23.36    0.96
  -3  -2   3   21.61    0.74
   3   2  -2   93.55    1.98
  -3   2   2   96.94    2.08
  -3   2   2   97.63    2.08
   3   2  -2   93.41    1.95
   3  -2  -2   97.66    2.14
  -3  -2   2   94.23    1.96
  -3   2   1  253.11    4.79
  -3   2   1  262.50    5.04
   3   2  -1  253.84    4.77
   3   2  -1  252.49    4.69
   3  -2  -1  254.85    4.87
   3  -2  -1  257.94    4.79
   3  -2  -1  261.47    5.04
  -3  -2   1  263.08    4.71
  -3  -2   1  258.62    4.86
   3   2   0    1.84    0.26
   3   2   0    2.00    0.37
   3   2   0    2.23    0.37
  -3   2   0    2.44    0.40
  -3   2   0    2.53    0.38
  -3  -2   0    1.83    0.18
   3  -2   0    1.94    0.41
   3  -2   0    2.28    0.41
  -3  -2   0    1.61    0.26
  -3  -2   0    1.86    0.34
   3  -2   0    1.93    0.37
   3   2   1    3.92    0.29
  -3   2  -1    6.14    0.40
   3   2   1    5.80    0.44
  -3   2  -1    6.20    0.48
  -3   2  -1    5.27    0.50
   3   2   1    5.76    0.53
   3   2   1    6.12    0.54
  -3   2  -1    7.03    0.56
   3  -2   1    5.87    0.39
   3  -2   1    6.02    0.53
   3  -2   1    5.77    0.50
  -3  -2  -1    5.30    0.44
  -3  -2  -1    6.36    0.51
  -3  -2  -1    6.17    0.49
   3  -2   1    6.26    0.53
   3   2   2    6.16    0.48
   3   2   2    6.94    0.56
  -3   2  -2    6.51    0.55
   3   2   2    6.78    0.60
  -3   2  -2    5.72    0.55
   3   2   2    6.10    0.57
  -3   2  -2    6.64    0.51
   3  -2   2    6.76    0.58
  -3  -2  -2    6.19    0.50
  -3  -2  -2    5.71    0.50
   3  -2   2    6.98    0.60
   3  -2   2    6.11    0.47
   3  -2   2    7.14    0.58
   3   2   3   72.14    1.76
   3   2   3   70.51    1.91
  -3   2  -3   68.24    1.94
   3   2   3   69.94    1.88
   3   2   3   70.80    1.86
   3  -2   3   72.66    1.96
  -3  -2  -3   66.75    1.85
   3  -2   3   69.28    1.80
   3  -2   3   68.80    1.82
   3  -2   3   67.99    1.72
   3   2   4    7.85    0.74
  -3   2  -4    8.91    0.78
   3   2   4    7.98    0.74
   3   2   4    9.53    0.80
   3   2   4    8.55    0.70
   3  -2   4    9.84    0.74
   3  -2   4    9.51    0.78
   3  -2   4    9.14    0.75
  -3  -2  -4    7.88    0.72
   3  -2   4    8.96    0.70
   3   2   5   18.79    1.11
   3   2   5   18.70    1.03
   3   2   5   18.18    1.08
   3   2   5   17.51    1.02
  -3   2  -5   17.37    1.07
   3  -2   5   17.55    0.99
   3  -2   5   17.47    1.06
   3  -2   5   16.36    1.12
  -3  -2  -5   17.33    1.05
   3  -2   5   17.02    0.96
   3   2   6    7.00    0.82
  -3   2  -6    7.38    0.86
   3   2   6    8.96    0.94
   3   2   6    7.11    0.83
   3  -2   6    8.44    0.81
   3  -2   6    8.62    0.85
  -3  -2  -6    6.52    0.81
   3  -2   6    8.27    0.85
   3   2   7    7.96    0.96
   3   2   7    7.06    0.92
   3   2   7    7.51    0.91
   3  -2   7    9.45    0.97
   3  -2   7    6.64    0.83
   3  -2   7    8.31    0.94
   3   2   8    0.12    0.66
   3   2   8    0.25    0.70
   3   2   8    0.42    0.62
   3  -2   8    0.89    0.66
  -3   3   9    0.76    0.64
  -3  -3   9    0.72    0.59
  -3   3   8   -0.25    0.50
  -3  -3   8    0.12    0.51
  -3   3   7   -0.23    0.49
  -3   3   7    0.44    0.45
  -3   3   7    0.12    0.48
  -3  -3   7    0.34    0.45
  -3   3   6    0.05    0.43
  -3   3   6   -0.45    0.40
  -3   3   6   -0.13    0.34
  -3  -3   6    0.21    0.29
  -3  -3   6    0.21    0.37
  -3   3   5    0.66    0.40
  -3   3   5    1.41    0.54
  -3   3   5    0.93    0.40
  -3   3   5    0.43    0.29
  -3  -3   5    0.08    0.26
  -3  -3   5    1.38    0.29
  -3  -3   5    0.17    0.26
  -3  -3   5    0.74    0.47
  -3  -3   5    1.00    0.34
  -3   3   4    1.43    0.39
  -3   3   4    1.13    0.36
  -3  -3   4    1.21    0.25
  -3  -3   4    1.25    0.26
  -3  -3   4    0.88    0.41
  -3  -3   4    1.50    0.26
  -3  -3   4    1.21    0.26
  -3   3   3   72.15    1.74
  -3   3   3   70.19    1.76
  -3  -3   3   71.64    1.52
  -3  -3   3   72.36    1.51
  -3  -3   3   69.46    1.84
  -3  -3   3   70.29    1.49
  -3   3   2    9.74    0.67
   3   3  -2   10.84    0.54
   3   3  -2    9.92    0.53
  -3   3   2    9.66    0.64
  -3   3   2    7.85    0.61
  -3  -3   2    9.79    0.53
  -3  -3   2    9.66    0.57
   3  -3  -2    9.93    0.72
   3   3  -1    0.33    0.28
  -3   3   1    0.12    0.30
  -3   3   1    0.63    0.34
   3   3  -1    0.76    0.29
   3  -3  -1    0.61    0.35
   3  -3  -1    0.70    0.35
  -3  -3   1   -0.22    0.25
   3  -3  -1    0.37    0.33
  -3   3   0   45.06    1.25
   3   3   0   43.70    1.17
   3   3   0   43.78    1.21
   3   3   0   44.01    0.96
  -3   3   0   44.60    1.25
  -3  -3   0   43.19    0.95
   3  -3   0   44.23    1.24
   3  -3   0   44.91    1.31
  -3  -3   0   44.85    0.96
  -3  -3   0   43.08    1.18
   3  -3   0   43.31    1.27
  -3   3  -1    0.32    0.25
   3   3   1   -0.21    0.32
   3   3   1    0.27    0.34
  -3   3  -1    0.17    0.33
  -3   3  -1    0.16    0.26
   3   3   1    0.32    0.23
  -3   3  -1    0.11    0.32
   3   3   1   -0.07    0.06
  -3  -3  -1    0.44    0.33
   3  -3   1    0.00    0.33
  -3  -3  -1    0.79    0.29
   3  -3   1   -0.07    0.34
  -3  -3  -1    0.10    0.23
   3  -3   1    0.55    0.21
   3  -3   1    0.28    0.35
   3   3   2    2.51    0.47
  -3   3  -2    3.67    0.42
   3   3   2    3.36    0.41
  -3   3  -2    3.50    0.49
  -3   3  -2    3.73    0.45
   3   3   2    2.14    0.45
   3   3   2    3.21    0.40
  -3   3  -2    3.68    0.47
   3  -3   2    2.76    0.45
  -3  -3  -2    3.04    0.41
   3  -3   2    3.67    0.38
   3  -3   2    3.71    0.50
   3  -3   2    3.70    0.49
  -3  -3  -2    2.94    0.40
   3   3   3   33.76    1.27
   3   3   3   33.24    1.12
   3   3   3   35.66    1.21
  -3   3  -3   34.28    1.25
   3   3   3   33.40    1.21
   3  -3   3   34.98    1.17
   3  -3   3   34.14    1.28
  -3  -3  -3   34.06    1.17
   3  -3   3   35.90    1.21
   3  -3   3   34.36    1.11
   3   3   4    0.47    0.41
   3   3   4    0.13    0.37
  -3   3  -4    0.12    0.39
   3   3   4   -0.02    0.40
   3   3   4    0.39    0.39
   3  -3   4    0.60    0.43
   3  -3   4   -0.33    0.35
   3  -3   4    0.10    0.36
  -3  -3  -4    0.25    0.37
   3  -3   4   -0.08    0.35
   3   3   5    5.34    0.66
   3   3   5    5.11    0.69
   3   3   5    5.78    0.72
  -3   3  -5    4.78    0.70
   3   3   5    7.05    0.80
   3  -3   5    6.06    0.79
  -3  -3  -5    6.21    0.74
   3  -3   5    6.34    0.70
   3  -3   5    6.14    0.67
   3  -3   5    5.67    0.64
   3   3   6   14.05    1.16
   3   3   6   12.34    1.02
   3   3   6   14.32    1.04
   3  -3   6   12.97    0.94
   3  -3   6   12.37    1.00
   3  -3   6   12.07    0.93
   3   3   7   -0.10    0.62
   3   3   7    0.00    0.54
   3   3   7   -0.28    0.57
   3  -3   7    1.29    0.63
   3  -3   7   -0.15    0.55
   3  -3   7    1.06    0.54
   3   3   8    2.25    0.77
   3   3   8    2.64    0.80
   3   3   8    3.14    0.84
   3  -3   8    2.77    0.78
  -3   4   9   -0.02    0.61
  -3  -4   9    0.86    0.63
  -3   4   8    9.85    0.93
  -3  -4   8    9.66    0.95
  -3   4   7   -0.09    0.47
  -3   4   7   -0.42    0.40
  -3   4   7   -0.35    0.54
  -3  -4   7    0.59    0.47
  -3   4   6    0.64    0.50
  -3   4   6    0.56    0.47
  -3   4   6    0.61    0.38
  -3  -4   6    0.25    0.38
  -3   4   5    4.48    0.45
  -3   4   5    4.65    0.57
  -3   4   5    5.02    0.61
  -3  -4   5    4.91    0.36
  -3  -4   5    4.33    0.36
  -3  -4   5    4.80    0.71
  -3  -4   5    4.94    0.50
  -3  -4   5    4.17    0.36
  -3   4   4    6.61    0.62
  -3   4   4    5.75    0.59
  -3  -4   4    5.97    0.38
  -3  -4   4    6.38    0.67
  -3  -4   4    6.04    0.43
  -3  -4   4    6.16    0.43
  -3  -4   4    6.71    0.40
  -3   4   3   49.98    1.40
  -3   4   3   46.52    1.41
  -3  -4   3   49.82    1.11
  -3  -4   3   49.46    1.07
  -3  -4   3   48.22    1.41
  -3  -4   3   48.04    1.08
  -3   4   2    5.07    0.50
   3   4  -2    5.42    0.38
  -3   4   2    5.83    0.60
  -3   4   2    5.96    0.53
  -3   4   2    5.63    0.50
   3   4  -2    6.43    0.45
  -3  -4   2    5.52    0.44
  -3  -4   2    5.56    0.44
  -3   4   1   -0.04    0.34
  -3   4   1    0.00    0.32
   3   4  -1   -0.06    0.27
   3   4  -1    0.35    0.28
   3  -4  -1   -0.34    0.32
   3  -4  -1    0.20    0.35
  -3  -4   1   -0.15    0.22
   3  -4  -1    0.20    0.33
  -3   4   0  143.30    2.94
   3   4   0  146.05    2.86
   3   4   0  140.34    2.88
  -3   4   0  141.51    3.03
   3  -4   0  140.78    2.97
   3  -4   0  138.66    3.03
   3  -4   0  143.29    2.93
  -3  -4   0  142.19    2.83
  -3  -4   0  142.26    2.66
   3   4   1   -0.20    0.33
  -3   4  -1    0.65    0.28
   3   4   1    0.03    0.20
  -3   4  -1    0.33    0.34
   3   4   1    0.63    0.37
   3   4   1   -0.06    0.22
  -3   4  -1    0.24    0.25
  -3   4  -1    0.81    0.34
  -3  -4  -1   -0.02    0.21
   3  -4   1    0.06    0.34
  -3  -4  -1    0.57    0.33
   3  -4   1    0.18    0.21
  -3  -4  -1   -0.21    0.26
   3  -4   1    0.09    0.34
   3  -4   1    0.42    0.35
   3   4   2   48.81    1.29
   3   4   2   47.76    1.28
   3   4   2   49.75    1.47
  -3   4  -2   48.16    1.33
   3   4   2   47.05    1.41
  -3   4  -2   50.51    1.48
  -3   4  -2   48.99    1.31
  -3   4  -2   49.47    1.39
   3  -4   2   48.14    1.39
  -3  -4  -2   46.21    1.30
   3  -4   2   48.18    1.46
   3  -4   2   46.71    1.24
  -3  -4  -2   46.34    1.27
   3  -4   2   48.96    1.40
   3   4   3    6.85    0.60
   3   4   3    7.44    0.67
   3   4   3    7.06    0.59
   3   4   3    6.24    0.67
  -3   4  -3    6.44    0.65
   3  -4   3    6.40    0.67
  -3  -4  -3    7.47    0.60
   3  -4   3    7.07    0.58
   3  -4   3    6.35    0.60
   3  -4   3    7.47    0.61
   3   4   4   12.18    0.87
   3   4   4   13.34    0.85
  -3   4  -4   10.34    0.85
   3   4   4   12.27    0.96
   3   4   4   12.04    0.81
  -3  -4  -4   12.11    0.82
   3  -4   4   10.31    0.86
   3  -4   4   10.95    0.78
   3  -4   4   10.78    0.75
   3  -4   4    9.73    0.77
   3   4   5   12.07    0.94
   3   4   5   13.12    1.03
   3   4   5   12.47    0.92
   3   4   5   12.53    0.95
  -3   4  -5   12.88    0.98
   3  -4   5   12.26    0.90
   3  -4   5   12.40    1.03
   3  -4   5   10.67    0.85
   3  -4   5   10.65    0.84
   3   4   6    4.33    0.70
   3   4   6    3.99    0.69
   3   4   6    2.71    0.72
   3  -4   6    3.14    0.67
   3  -4   6    4.10    0.64
   3  -4   6    3.54    0.63
   3   4   7    0.29    0.60
   3   4   7    0.14    0.64
   3   4   7    0.03    0.53
   3  -4   7    0.57    0.53
   3  -4   7    0.80    0.62
   3  -4   7    0.29    0.53
   3   4   8    2.59    0.82
   3   4   8    1.16    0.68
   3   4   8    0.67    0.68
   3  -4   8    1.04    0.71
   3   4   9   -0.20    0.75
  -3   5   9    2.41    0.79
  -3  -5   9    2.94    0.74
  -3   5   8    6.32    0.81
  -3  -5   8    6.85    0.83
  -3   5   7    0.51    0.45
  -3   5   7    0.18    0.52
  -3   5   7   -0.63    0.54
  -3  -5   7    0.67    0.45
  -3   5   6    0.77    0.51
  -3   5   6    2.06    0.54
  -3   5   6    2.15    0.46
  -3  -5   6    2.84    0.49
  -3   5   5    2.27    0.48
  -3   5   5    1.94    0.50
  -3   5   5    2.55    0.39
  -3  -5   5    2.93    0.59
  -3  -5   5    2.70    0.44
  -3   5   4   20.30    0.61
  -3   5   4   19.53    0.98
  -3   5   4   18.84    0.94
  -3  -5   4   21.20    0.76
  -3  -5   4   21.14    1.01
  -3   5   3    0.64    0.36
  -3   5   3    0.54    0.37
  -3  -5   3    0.62    0.17
  -3  -5   3    0.55    0.19
  -3  -5   3    0.06    0.32
  -3  -5   3    0.71    0.21
  -3  -5   3    0.55    0.18
  -3   5   2   15.11    0.84
   3   5  -2   14.13    0.56
   3   5  -2   14.54    0.56
  -3   5   2   14.71    0.78
  -3   5   2   15.57    0.86
  -3  -5   2   14.17    0.54
  -3  -5   2   13.01    0.61
   3   5  -1   82.85    1.82
   3   5  -1   86.34    1.82
  -3   5   1   88.85    2.05
  -3   5   1   87.29    2.12
  -3  -5   1   85.29    1.67
  -3  -5   1   84.46    1.73
   3  -5  -1   85.53    2.10
  -3  -5   1   87.12    1.80
   3  -5  -1   87.30    2.08
  -3   5   0  106.88    2.34
  -3   5   0  103.12    1.98
  -3   5   0  106.92    1.99
   3   5   0  104.79    2.26
  -3   5   0  106.11    2.43
   3   5   0  104.63    2.24
   3  -5   0  105.94    2.33
   3  -5   0  104.25    2.42
  -3  -5   0  107.61    2.24
  -3  -5   0  104.97    2.08
   3  -5   0  104.34    2.34
  -3   5  -1   21.80    0.76
   3   5   1   22.42    0.73
   3   5   1   21.96    0.64
   3   5   1   22.85    0.90
  -3   5  -1   22.45    0.78
  -3   5  -1   20.97    0.91
   3   5   1   22.20    0.94
  -3   5  -1   21.07    0.92
   3  -5   1   22.21    0.94
   3  -5   1   20.92    0.97
  -3  -5  -1   22.83    0.81
   3  -5   1   23.27    0.95
  -3  -5  -1   21.60    0.88
   3  -5   1   23.96    0.68
  -3  -5  -1   20.99    0.63
   3   5   2  137.92    2.95
  -3   5  -2  133.04    2.78
  -3   5  -2  131.46    2.75
   3   5   2  130.38    2.73
  -3   5  -2  134.44    3.06
   3   5   2  136.60    2.98
   3   5   2  133.30    2.79
   3  -5   2  131.54    3.05
   3  -5   2  132.41    2.87
   3  -5   2  135.21    2.72
  -3  -5  -2  129.94    2.78
   3  -5   2  132.38    2.82
   3   5   3    0.64    0.36
   3   5   3    0.13    0.37
   3   5   3    0.13    0.32
  -3   5  -3    0.97    0.41
   3   5   3    0.23    0.37
   3  -5   3    0.09    0.34
  -3  -5  -3    0.13    0.29
   3  -5   3    0.31    0.34
   3  -5   3    1.08    0.38
   3  -5   3    1.07    0.44
   3   5   4    8.31    0.73
   3   5   4    9.68    0.83
   3   5   4    7.92    0.75
  -3   5  -4    8.35    0.79
   3   5   4    8.82    0.72
   3  -5   4    7.70    0.69
   3  -5   4    9.14    0.72
   3  -5   4   10.98    0.80
   3  -5   4    7.61    0.78
   3   5   5    5.17    0.72
   3   5   5    6.60    0.74
   3   5   5    4.71    0.71
   3   5   5    5.49    0.77
  -3   5  -5    4.91    0.73
   3  -5   5    5.32    0.62
   3  -5   5    5.30    0.63
   3  -5   5    5.78    0.78
   3  -5   5    4.77    0.65
   3   5   6    1.34    0.57
   3   5   6    0.54    0.58
   3   5   6    1.42    0.59
   3  -5   6    0.57    0.48
   3  -5   6    0.78    0.50
   3  -5   6    0.67    0.52
   3   5   7    0.08    0.58
   3   5   7   -0.51    0.60
   3   5   7   -0.46    0.53
   3  -5   7   -0.15    0.47
   3  -5   7   -0.41    0.54
   3  -5   7   -1.20    0.46
   3   5   8    0.69    0.73
   3   5   8    0.27    0.65
   3   5   8   -0.20    0.62
   3  -5   8   -0.69    0.61
   3   5   9    0.70    0.76
   3   5   9    0.02    0.76
  -3   6   9   -0.30    0.61
  -3  -6   9   -0.51    0.58
  -3   6   8    4.94    0.87
  -3   6   8    3.89    0.71
  -3  -6   8    5.19    0.76
  -3   6   7    8.68    0.91
  -3   6   7    9.63    0.82
  -3   6   7   10.46    1.04
  -3  -6   7    7.43    0.78
  -3   6   6    0.67    0.48
  -3   6   6    0.31    0.50
  -3   6   6    0.60    0.37
  -3  -6   6    0.98    0.42
  -3   6   5    5.45    0.64
  -3   6   5    3.95    0.61
  -3   6   5    5.12    0.47
  -3  -6   5    4.09    0.50
  -3  -6   5    4.66    0.67
  -3   6   4    0.05    0.22
  -3   6   4   -0.15    0.37
  -3   6   4   -0.53    0.32
  -3  -6   4    0.31    0.39
  -3  -6   4    0.35    0.30
  -3   6   3    2.60    0.47
  -3   6   3    2.10    0.47
  -3   6   3    3.22    0.56
  -3  -6   3    2.15    0.41
   3   6  -2   16.29    0.57
   3   6  -2   16.19    0.57
  -3   6   2   14.18    0.83
  -3   6   2   14.37    0.86
  -3   6   2   15.90    0.88
  -3  -6   2   15.07    0.56
  -3  -6   2   13.98    0.64
  -3  -6   2   15.92    0.54
  -3   6   1   41.42    1.33
   3   6  -1   39.59    1.10
   3   6  -1   42.05    1.08
  -3   6   1   41.66    1.26
   3  -6  -1   42.11    1.33
  -3  -6   1   40.64    1.05
  -3  -6   1   41.79    1.01
   3  -6  -1   41.69    1.33
  -3  -6   1   38.28    0.91
   3   6   0    7.56    0.56
  -3   6   0    8.43    0.62
   3   6   0    7.56    0.58
   3   6   0    7.41    0.41
  -3   6   0    8.25    0.46
  -3   6   0    8.07    0.45
  -3   6   0    8.22    0.67
  -3  -6   0    6.76    0.53
   3  -6   0    7.43    0.60
   3  -6   0    7.39    0.61
   3  -6   0    8.19    0.64
  -3  -6   0    6.71    0.50
  -3   6  -1   32.96    0.96
   3   6   1   32.30    0.94
   3   6   1   29.57    1.09
   3   6   1   31.64    0.80
  -3   6  -1   33.26    1.11
  -3   6  -1   31.02    1.14
   3   6   1   30.89    1.13
  -3   6  -1   32.17    0.97
   3  -6   1   30.67    1.15
   3  -6   1   32.29    1.11
  -3  -6  -1   31.99    1.01
   3  -6   1   32.83    0.85
   3  -6   1   33.90    1.15
  -3   6  -2    8.28    0.64
   3   6   2    7.36    0.52
   3   6   2    7.76    0.65
   3   6   2    7.00    0.55
  -3   6  -2    6.46    0.56
  -3   6  -2    7.41    0.68
   3   6   2    8.31    0.69
   3  -6   2    7.39    0.68
   3  -6   2    7.16    0.59
   3  -6   2    7.32    0.53
   3  -6   2    7.32    0.61
   3   6   3   22.50    1.07
   3   6   3   22.79    0.96
  -3   6  -3   22.55    1.08
   3   6   3   23.16    0.95
   3   6   3   22.17    1.04
  -3   6  -3   21.82    0.97
   3  -6   3   21.61    0.98
   3  -6   3   21.66    1.07
   3  -6   3   22.15    0.92
   3  -6   3   22.30    0.98
   3   6   4    3.91    0.56
   3   6   4    2.77    0.51
   3   6   4    3.32    0.58
  -3   6  -4    3.85    0.61
   3   6   4    2.81    0.58
   3  -6   4    3.38    0.52
   3  -6   4    3.42    0.53
   3  -6   4    3.06    0.51
   3  -6   4    2.47    0.57
   3   6   5   22.85    1.24
   3   6   5   23.52    1.22
   3   6   5   24.52    1.22
  -3   6  -5   22.29    1.27
   3   6   5   24.67    1.16
   3  -6   5   24.92    1.10
   3  -6   5   22.94    1.08
   3  -6   5   24.53    1.17
   3   6   6    1.34    0.58
   3   6   6    1.61    0.62
   3   6   6    2.09    0.69
   3  -6   6    0.80    0.52
   3  -6   6    0.95    0.51
   3  -6   6    0.87    0.54
   3   6   7    4.72    0.90
   3   6   7    4.83    0.82
   3   6   7    3.81    0.81
   3  -6   7    3.80    0.69
   3  -6   7    3.95    0.80
   3   6   8    2.25    0.86
   3   6   8    2.88    0.81
   3   6   8    3.03    0.82
   3  -6   8    3.30    0.84
   3   6   9    0.13    0.74
   3   6   9    1.35    0.88
  -3   7   9   -0.66    0.58
  -3  -7   9    0.51    0.62
  -3   7   8    4.42    0.73
  -3   7   8    5.15    0.90
  -3   7   8    4.61    0.85
  -3  -7   8    4.82    0.79
  -3   7   7    2.54    0.72
  -3   7   7    2.88    0.68
  -3   7   7    2.27    0.54
  -3  -7   7    2.56    0.58
  -3   7   6    1.62    0.61
  -3   7   6    1.32    0.43
  -3   7   6    1.90    0.57
  -3  -7   6    1.95    0.49
  -3   7   5    0.01    0.39
  -3   7   5    0.56    0.44
  -3   7   5   -0.37    0.31
  -3  -7   5    0.92    0.51
  -3  -7   5    0.62    0.35
  -3   7   4    1.79    0.30
  -3   7   4    1.96    0.50
  -3   7   4    2.66    0.51
  -3  -7   4    2.04    0.39
  -3  -7   4    1.57    0.46
  -3  -7   4    2.31    0.36
  -3   7   3    9.78    0.77
  -3   7   3    9.56    0.85
  -3   7   3    9.44    0.71
  -3  -7   3    8.84    0.65
  -3  -7   3   10.14    0.57
  -3   7   2    0.49    0.41
  -3   7   2    1.11    0.38
   3   7  -2    0.58    0.23
   3   7  -2    0.70    0.23
  -3   7   2    1.05    0.40
  -3  -7   2    0.03    0.26
  -3  -7   2    0.26    0.19
  -3  -7   2    1.04    0.29
  -3   7   1    0.17    0.37
  -3   7   1    0.24    0.36
  -3   7   1    0.46    0.18
   3   7  -1    0.51    0.29
   3   7  -1    0.66    0.30
  -3  -7   1    0.34    0.19
   3  -7  -1    0.19    0.37
  -3  -7   1    0.60    0.26
   3  -7  -1    0.32    0.37
  -3  -7   1    0.78    0.28
   3   7   0   14.51    0.77
   3   7   0   13.81    0.71
   3   7   0   12.75    0.54
  -3   7   0   12.44    0.78
  -3   7   0   11.85    0.56
  -3   7   0   12.75    0.57
  -3  -7   0   13.85    0.67
   3  -7   0   12.46    0.84
  -3  -7   0   14.26    0.73
   3  -7   0   11.61    0.76
   3  -7   0   11.91    0.81
   3   7   1   20.65    0.60
  -3   7  -1   19.32    0.78
   3   7   1   20.67    0.77
  -3   7  -1   20.30    0.94
  -3   7  -1   20.17    0.79
   3   7   1   18.27    0.89
   3   7   1   21.68    0.96
  -3  -7  -1   19.94    0.84
   3  -7   1   20.34    0.95
   3  -7   1   19.52    0.96
   3  -7   1   20.24    0.94
   3  -7   1   20.67    0.66
   3   7   2    0.20    0.27
  -3   7  -2    0.40    0.39
   3   7   2    0.70    0.40
   3   7   2    0.06    0.32
  -3   7  -2    0.46    0.35
   3   7   2    0.46    0.38
   3  -7   2    0.41    0.31
   3  -7   2   -0.22    0.36
   3  -7   2    0.92    0.38
   3  -7   2   -0.07    0.36
   3   7   3    3.82    0.50
   3   7   3    4.85    0.62
  -3   7  -3    4.16    0.58
   3   7   3    4.38    0.60
   3   7   3    3.86    0.49
  -3   7  -3    4.20    0.53
   3  -7   3    4.00    0.59
   3  -7   3    4.37    0.54
   3  -7   3    3.37    0.49
   3  -7   3    3.81    0.49
   3   7   4   37.89    1.38
  -3   7  -4   38.38    1.52
   3   7   4   35.45    1.45
   3   7   4   38.38    1.47
   3   7   4   38.48    1.37
   3  -7   4   35.43    1.26
   3  -7   4   39.20    1.34
   3  -7   4   39.28    1.57
   3  -7   4   36.55    1.29
   3   7   5   -0.17    0.44
   3   7   5   -0.10    0.46
  -3   7  -5   -0.25    0.43
   3   7   5   -0.08    0.43
   3   7   5    0.24    0.50
   3  -7   5   -0.04    0.45
   3  -7   5   -0.41    0.38
   3  -7   5    0.15    0.43
   3   7   6    1.38    0.63
   3   7   6    1.79    0.61
   3   7   6    1.48    0.65
   3  -7   6    3.00    0.68
   3  -7   6    1.98    0.54
   3  -7   6    2.12    0.56
   3   7   7    0.99    0.73
   3   7   7    0.92    0.64
   3   7   7    1.06    0.62
   3  -7   7    0.72    0.64
   3   7   8    0.08    0.66
   3   7   8    0.09    0.68
   3   7   8    0.16    0.74
   3  -7   8    0.76    0.71
   3   7   9    2.97    1.01
   3   7   9   -0.47    0.73
  -3   8   9   -0.99    0.55
  -3  -8   9    0.75    0.66
  -3   8   8    0.17    0.52
  -3   8   8    0.06    0.60
  -3   8   8   -0.14    0.63
  -3  -8   8    0.40    0.56
  -3   8   7    4.87    0.68
  -3   8   7    5.49    0.82
  -3   8   7    4.95    0.87
  -3  -8   7    4.31    0.68
  -3   8   6   10.78    0.95
  -3   8   6   10.67    1.02
  -3   8   6   11.17    0.80
  -3  -8   6    9.49    0.80
  -3   8   5   17.75    1.03
  -3   8   5   19.45    1.11
  -3   8   5   18.43    0.83
  -3  -8   5   19.44    1.11
  -3  -8   5   20.25    0.92
  -3   8   4    0.69    0.44
  -3   8   4    0.53    0.41
  -3   8   4    0.52    0.29
  -3  -8   4    1.46    0.37
  -3  -8   4    1.32    0.36
  -3  -8   4    0.77    0.42
  -3   8   3    0.07    0.36
  -3   8   3    0.29    0.42
  -3   8   3    0.32    0.38
  -3   8   3    0.52    0.23
  -3   8   3    0.28    0.20
  -3  -8   3   -0.15    0.31
  -3  -8   3    0.22    0.29
  -3  -8   3    0.13    0.27
  -3   8   2   16.18    0.51
  -3   8   2   17.18    0.92
  -3   8   2   18.66    0.97
  -3   8   2   16.87    0.92
   3   8  -2   16.65    0.60
   3   8  -2   16.81    0.68
  -3   8   2   16.71    0.54
   3   8  -2   16.27    0.58
  -3  -8   2   17.75    0.56
  -3  -8   2   15.60    0.67
  -3  -8   2   17.10    0.72
   3   8  -1   18.02    0.75
  -3   8   1   17.88    0.93
  -3   8   1   18.31    0.61
  -3   8   1   18.60    0.91
   3   8  -1   19.14    0.72
  -3   8   1   18.05    0.59
  -3  -8   1   18.54    0.74
  -3  -8   1   19.49    0.71
  -3  -8   1   18.85    0.55
   3  -8  -1   17.63    0.92
   3   8   0    5.07    0.49
  -3   8   0    4.79    0.40
  -3   8   0    4.43    0.38
   3   8   0    5.41    0.49
  -3   8   0    4.71    0.55
   3  -8   0    4.98    0.58
  -3  -8   0    5.45    0.47
  -3  -8   0    4.94    0.45
   3  -8   0    4.97    0.56
   3  -8   0    3.77    0.53
  -3   8  -1    1.46    0.33
   3   8   1    1.09    0.40
  -3   8  -1    1.31    0.42
   3   8   1    1.10    0.23
   3   8   1    1.04    0.39
   3   8   1    0.72    0.33
  -3   8  -1    1.29    0.34
   3  -8   1    1.55    0.45
  -3  -8  -1    1.22    0.34
   3  -8   1    1.55    0.41
   3  -8   1    1.76    0.44
   3  -8   1    0.94    0.21
  -3   8  -2    0.64    0.40
   3   8   2    0.48    0.41
  -3   8  -2    0.83    0.38
   3   8   2    1.28    0.41
   3   8   2    0.46    0.36
   3   8   2    0.49    0.28
   3  -8   2    0.11    0.30
   3  -8   2    0.17    0.35
   3  -8   2    0.37    0.37
   3  -8   2    0.24    0.40
  -3   8  -3    6.26    0.60
   3   8   3    4.46    0.54
   3   8   3    4.53    0.60
   3   8   3    4.38    0.52
  -3   8  -3    6.33    0.69
   3   8   3    5.08    0.64
   3  -8   3    6.42    0.57
   3  -8   3    6.23    0.70
   3  -8   3    5.10    0.55
   3  -8   3    5.10    0.56
   3   8   4    6.04    0.66
   3   8   4    4.61    0.69
   3   8   4    6.16    0.73
  -3   8  -4    4.08    0.63
   3   8   4    3.82    0.57
   3  -8   4    4.20    0.55
   3  -8   4    4.33    0.67
   3  -8   4    4.35    0.54
   3  -8   4    4.33    0.56
   3   8   5    2.01    0.59
   3   8   5    3.43    0.63
   3   8   5    3.26    0.60
  -3   8  -5    3.97    0.70
   3   8   5    3.13    0.67
   3  -8   5    3.11    0.62
   3  -8   5    3.20    0.56
   3  -8   5    3.11    0.54
   3   8   6    0.10    0.57
   3   8   6   -0.01    0.55
   3   8   6    0.62    0.55
   3  -8   6   -0.34    0.44
   3  -8   6    1.10    0.58
   3  -8   6   -0.28    0.45
   3   8   7    1.01    0.74
   3   8   7    3.06    0.71
   3   8   7    1.12    0.68
   3  -8   7    0.57    0.65
   3   8   8    1.25    0.74
   3   8   8   -0.51    0.73
   3   8   8    0.82    0.72
   3   8   9    1.10    0.81
   3   8   9    1.78    0.89
  -3   9   9   -0.08    0.62
  -3  -9   9   -0.21    0.63
  -3   9   8    1.99    0.80
  -3   9   8    1.11    0.71
  -3   9   8    0.60    0.54
  -3  -9   8    1.34    0.65
  -3   9   7    0.44    0.48
  -3   9   7    0.34    0.56
  -3   9   7    0.03    0.63
  -3  -9   7    1.22    0.55
  -3   9   6   -0.34    0.39
  -3   9   6   -0.09    0.56
  -3   9   6    0.80    0.53
  -3  -9   6   -0.22    0.42
  -3   9   5    6.79    0.80
  -3   9   5    6.63    0.74
  -3   9   5    6.61    0.58
  -3  -9   5    5.96    0.77
  -3  -9   5    6.56    0.64
  -3   9   4    7.64    0.57
  -3   9   4    8.51    0.80
  -3   9   4    8.56    0.86
  -3   9   4   10.08    0.86
  -3  -9   4    8.57    0.65
  -3  -9   4    8.50    0.65
  -3  -9   4    9.86    0.77
  -3   9   3    4.65    0.39
  -3   9   3    3.42    0.56
  -3   9   3    4.21    0.59
  -3   9   3    3.88    0.62
   3   9  -3    4.57    0.50
  -3   9   3    4.23    0.36
  -3  -9   3    3.86    0.46
  -3  -9   3    4.46    0.51
  -3  -9   3    3.75    0.45
  -3   9   2   38.77    1.44
  -3   9   2   37.89    0.98
  -3   9   2   39.14    0.98
  -3   9   2   37.35    1.35
   3   9  -2   40.89    1.00
   3   9  -2   39.40    0.97
   3   9  -2   38.99    1.09
  -3   9   2   39.41    1.42
  -3  -9   2   39.19    0.95
  -3  -9   2   39.77    1.11
  -3  -9   2   40.41    1.17
   3   9  -1    2.17    0.24
  -3   9   1    2.96    0.48
  -3   9   1    2.76    0.30
  -3   9   1    3.39    0.56
   3   9  -1    2.16    0.36
   3   9  -1    1.99    0.27
  -3   9   1    3.34    0.35
  -3   9   1    2.98    0.51
   3   9  -1    2.31    0.35
  -3  -9   1    2.23    0.25
   3  -9  -1    2.64    0.50
  -3  -9   1    2.19    0.36
  -3  -9   1    2.37    0.35
  -3   9   0   26.76    1.11
  -3   9   0   26.39    0.86
   3   9   0   26.79    0.96
   3   9   0   25.83    0.99
  -3   9   0   27.19    0.87
  -3   9   0   26.24    1.04
   3  -9   0   25.56    1.10
  -3  -9   0   26.78    0.96
  -3  -9   0   27.64    0.94
   3  -9   0   25.09    1.09
   3   9   1    4.83    0.34
  -3   9  -1    2.83    0.51
   3   9   1    4.09    0.52
   3   9   1    4.81    0.53
  -3   9  -1    2.80    0.41
   3   9   1    3.85    0.43
   3   9   1    3.84    0.32
  -3   9  -1    3.11    0.44
   3  -9   1    3.87    0.52
   3  -9   1    3.35    0.52
   3  -9   1    3.42    0.50
  -3   9  -2   42.02    1.30
   3   9   2   41.66    1.14
   3   9   2   40.36    1.39
   3   9   2   41.02    1.26
  -3   9  -2   39.70    1.44
   3   9   2   40.32    1.43
   3  -9   2   42.04    1.21
   3  -9   2   41.28    1.33
   3  -9   2   42.64    1.50
   3  -9   2   39.13    1.34
  -3   9  -3    9.26    0.73
   3   9   3    7.70    0.65
   3   9   3    7.94    0.68
   3   9   3    7.61    0.78
   3   9   3    8.52    0.79
  -3   9  -3    8.46    0.80
   3  -9   3    8.86    0.70
   3  -9   3    7.94    0.65
   3  -9   3    8.22    0.65
   3  -9   3    8.22    0.80
   3   9   4    0.75    0.47
  -3   9  -4    1.16    0.51
   3   9   4    0.99    0.45
   3   9   4    1.40    0.53
   3   9   4    2.05    0.50
   3  -9   4    1.17    0.53
   3  -9   4    0.13    0.39
   3  -9   4    2.03    0.46
   3  -9   4    0.83    0.45
  -3   9  -5    8.27    0.92
   3   9   5    7.48    0.80
   3   9   5    7.33    0.79
   3   9   5    7.44    0.88
   3   9   5    6.88    0.85
   3  -9   5    7.36    0.72
   3  -9   5    8.94    0.82
   3  -9   5    7.46    0.70
   3   9   6    0.70    0.58
   3   9   6    0.45    0.59
   3   9   6    0.80    0.63
   3  -9   6    0.51    0.47
   3  -9   6    0.74    0.45
   3  -9   6    0.39    0.55
   3   9   7    4.09    0.90
   3   9   7    5.12    0.85
   3   9   7    2.77    0.77
   3  -9   7    5.92    0.89
   3   9   8    0.34    0.72
   3   9   8   -0.27    0.69
   3   9   8    0.15    0.65
   3   9   9    3.16    0.96
   3   9   9    2.91    0.95
  -3  10   9    0.11    0.65
  -3 -10   9    0.65    0.68
  -3  10   8    0.42    0.67
  -3  10   8   -0.01    0.71
  -3  10   8   -0.81    0.52
  -3 -10   8    0.11    0.60
  -3  10   7    1.01    0.62
  -3  10   7    1.50    0.53
  -3  10   7    1.15    0.70
  -3 -10   7    0.38    0.54
  -3  10   6    3.37    0.72
  -3  10   6    5.01    0.84
  -3  10   6    3.44    0.55
  -3 -10   6    3.24    0.61
  -3  10   5    0.56    0.47
  -3  10   5    0.26    0.51
  -3  10   5   -0.15    0.33
  -3  10   5    0.65    0.52
  -3 -10   5    0.09    0.38
  -3 -10   5   -0.51    0.45
  -3  10   4    1.32    0.53
  -3  10   4    1.20    0.37
  -3  10   4    2.39    0.56
   3  10  -4    2.00    0.47
  -3  10   4    1.89    0.56
  -3 -10   4    2.32    0.45
  -3 -10   4    1.51    0.41
  -3 -10   4    1.86    0.49
  -3  10   3   10.11    0.83
  -3  10   3   13.83    0.96
   3  10  -3   11.20    0.70
  -3  10   3   11.21    0.59
  -3  10   3   10.78    0.87
  -3  10   3   11.46    0.60
  -3 -10   3   10.94    0.71
  -3 -10   3   12.54    0.71
  -3 -10   3   11.43    0.73
  -3  10   2   53.06    1.27
   3  10  -2   52.04    1.33
  -3  10   2   51.07    1.64
   3  10  -2   52.75    1.21
  -3  10   2   50.27    1.72
  -3  10   2   51.82    1.26
  -3  10   2   50.73    1.62
   3  10  -2   51.47    1.21
  -3 -10   2   54.14    1.20
  -3 -10   2   52.33    1.40
  -3 -10   2   54.00    1.36
  -3  10   1   50.74    1.55
  -3  10   1   49.96    1.60
   3  10  -1   49.77    1.33
   3  10  -1   49.71    1.18
   3  10  -1   51.00    1.31
  -3  10   1   52.32    1.29
  -3  10   1   50.16    1.25
  -3  10   1   48.54    1.62
   3  10  -1   49.79    1.14
   3 -10  -1   50.07    1.62
  -3 -10   1   51.14    1.29
  -3 -10   1   51.40    1.15
  -3 -10   1   52.48    1.37
  -3  10   0   11.55    0.64
   3  10   0   10.98    0.68
   3  10   0   11.43    0.62
  -3  10   0   10.54    0.75
  -3  10   0   11.55    0.64
   3  10   0   11.57    0.72
  -3  10   0   11.36    0.80
   3 -10   0   10.44    0.83
  -3 -10   0   10.70    0.68
   3 -10   0   11.19    0.79
   3  10   1   -0.14    0.34
  -3  10  -1   -0.03    0.37
   3  10   1    0.04    0.35
   3  10   1    0.09    0.30
   3  10   1    0.48    0.22
   3  10   1   -0.03    0.21
  -3  10  -1    0.31    0.33
  -3  10  -1    0.76    0.31
   3 -10   1   -0.01    0.09
   3 -10   1    0.38    0.38
   3 -10   1   -0.10    0.35
   3 -10   1    0.71    0.41
   3  10   2    6.70    0.67
   3  10   2    6.75    0.50
   3  10   2    6.51    0.58
   3  10   2    6.39    0.69
  -3  10  -2    6.74    0.60
  -3  10  -2    6.52    0.70
   3 -10   2    7.41    0.59
   3 -10   2    6.20    0.62
   3 -10   2    6.91    0.62
   3 -10   2    5.90    0.68
   3  10   3    0.29    0.33
  -3  10  -3    0.24    0.42
  -3  10  -3   -0.38    0.37
   3  10   3   -0.16    0.41
   3  10   3   -0.14    0.38
   3  10   3    0.51    0.39
   3 -10   3    0.13    0.37
   3 -10   3    0.31    0.37
   3 -10   3    0.03    0.34
   3 -10   3    0.50    0.46
   3  10   4    2.29    0.60
   3  10   4    2.56    0.56
   3  10   4    2.18    0.58
  -3  10  -4    2.82    0.62
   3  10   4    3.51    0.55
   3 -10   4    3.07    0.54
   3 -10   4    2.26    0.49
   3 -10   4    2.93    0.54
   3 -10   4    2.27    0.62
  -3  10  -5    1.83    0.61
   3  10   5    2.33    0.64
   3  10   5    1.43    0.62
   3  10   5    2.34    0.61
   3  10   5    2.90    0.62
   3 -10   5    0.73    0.44
   3 -10   5    2.37    0.52
   3 -10   5    1.47    0.54
   3  10   6    0.58    0.63
   3  10   6    1.37    0.63
   3  10   6    1.57    0.68
   3 -10   6    1.74    0.63
   3 -10   6    0.88    0.48
   3 -10   6    1.53    0.52
   3  10   7    1.64    0.71
   3  10   7    1.39    0.72
   3  10   7    0.77    0.70
   3 -10   7    1.42    0.68
   3  10   8    2.40    0.86
   3  10   8    3.18    0.87
   3  10   8    3.37    0.98
   3  10   9   -0.44    0.73
   3  10   9    1.74    0.95
  -3  11   9    0.54    0.80
  -3 -11   9   -0.24    0.66
  -3  11   8   -0.28    0.72
  -3  11   8    0.61    0.71
  -3  11   8    0.14    0.55
  -3 -11   8    0.38    0.60
  -3  11   7    3.41    0.81
  -3  11   7    4.19    0.91
  -3  11   7    3.07    0.65
  -3 -11   7    2.61    0.65
  -3  11   6   -0.05    0.57
  -3  11   6    0.59    0.43
  -3  11   6   -0.01    0.55
  -3 -11   6   -0.31    0.46
  -3  11   5   13.87    1.00
  -3  11   5   14.22    1.14
  -3  11   5   10.74    1.05
   3  11  -5   15.27    0.97
  -3  11   5   12.30    0.81
  -3 -11   5   13.04    0.86
  -3 -11   5   15.44    1.07
  -3  11   4    3.82    0.71
  -3  11   4    2.81    0.65
  -3  11   4    3.42    0.65
  -3  11   4    3.23    0.45
   3  11  -4    4.47    0.58
  -3 -11   4    4.60    0.62
  -3 -11   4    3.41    0.52
  -3  11   3   22.52    0.84
  -3  11   3   22.37    1.16
   3  11  -3   21.28    0.92
  -3  11   3   23.37    1.14
  -3  11   3   22.09    1.20
  -3  11   3   22.85    0.85
  -3 -11   3   25.23    1.01
  -3 -11   3   22.57    0.97
  -3 -11   3   22.08    0.96
  -3  11   2    0.26    0.41
   3  11  -2    0.14    0.24
  -3  11   2    0.60    0.40
  -3  11   2    0.32    0.28
  -3  11   2    0.03    0.26
  -3  11   2    0.48    0.43
   3  11  -2    0.03    0.23
   3  11  -2   -0.09    0.26
  -3 -11   2    0.20    0.29
  -3 -11   2   -0.19    0.31
  -3 -11   2   -0.01    0.21
   3  11  -1    0.42    0.30
  -3  11   1    0.88    0.39
   3  11  -1    1.17    0.24
   3  11  -1    0.92    0.33
   3  11  -1    0.85    0.29
  -3  11   1    1.30    0.32
  -3  11   1    1.36    0.33
  -3  11   1    0.16    0.41
  -3  11   1    0.76    0.41
   3 -11  -1    1.25    0.45
  -3 -11   1    0.87    0.31
  -3 -11   1    0.93    0.24
  -3 -11   1    1.46    0.37
   3  11   0    3.38    0.47
  -3  11   0    2.57    0.38
  -3  11   0    2.64    0.41
  -3  11   0    3.11    0.50
   3  11   0    3.82    0.48
  -3  11   0    2.79    0.53
   3 -11   0    3.16    0.53
   3 -11   0    2.94    0.27
   3 -11   0    2.56    0.51
   3  11   1   71.73    1.92
   3  11   1   73.52    1.78
  -3  11  -1   69.50    2.06
   3  11   1   74.47    1.61
  -3  11  -1   71.94    1.79
  -3  11  -1   71.57    1.80
   3  11   1   74.77    1.99
   3 -11   1   72.89    1.97
   3 -11   1   73.45    2.11
   3  11   2    1.39    0.33
  -3  11  -2    0.87    0.40
   3  11   2    1.50    0.42
  -3  11  -2    0.93    0.43
   3  11   2    0.89    0.44
   3  11   2    0.90    0.45
   3 -11   2    1.42    0.46
   3 -11   2    1.51    0.44
   3 -11   2    0.53    0.34
   3 -11   2    0.35    0.43
  -3  11  -3   -0.21    0.38
   3  11   3    0.54    0.39
  -3  11  -3    0.08    0.41
   3  11   3   -0.01    0.44
   3  11   3    0.04    0.33
   3  11   3   -0.35    0.41
   3 -11   3    0.25    0.37
   3 -11   3    0.22    0.36
   3 -11   3   -0.08    0.35
   3 -11   3    0.09    0.45
  -3  11  -4    0.39    0.46
   3  11   4    0.62    0.48
   3  11   4    0.32    0.47
   3  11   4   -0.45    0.37
   3  11   4    0.31    0.48
  -3  11  -4    0.42    0.47
   3 -11   4    0.35    0.52
   3 -11   4   -0.71    0.39
   3 -11   4   -0.08    0.40
   3 -11   4    0.32    0.43
   3  11   5    8.51    0.87
   3  11   5    9.82    0.98
   3  11   5    8.46    0.86
   3  11   5    8.08    0.94
   3 -11   5    8.58    0.78
   3 -11   5    8.19    0.84
   3 -11   5    7.94    0.70
   3  11   6    8.94    1.04
   3  11   6    8.19    0.93
   3  11   6    6.58    0.94
   3 -11   6    6.79    0.86
   3  11   7    1.42    0.76
   3  11   7    0.53    0.68
   3  11   7    0.93    0.65
   3 -11   7   -0.60    0.58
   3  11   8    0.52    0.70
   3  11   8    1.12    0.81
   3  11   8    1.05    0.84
   3  11   9    1.05    0.89
  -3  12   9    0.14    0.78
  -3  12   8    1.20    0.82
  -3  12   8    0.26    0.57
  -3  12   8   -0.15    0.63
  -3 -12   8    0.88    0.66
  -3  12   7    0.15    0.68
  -3  12   7    2.27    0.58
  -3  12   7    0.41    0.65
  -3 -12   7   -0.14    0.53
  -3  12   6   -0.65    0.55
  -3  12   6   -0.03    0.54
  -3  12   6    0.39    0.44
  -3 -12   6   -0.21    0.45
  -3  12   5    0.41    0.52
   3  12  -5    0.14    0.45
  -3  12   5    0.88    0.56
  -3  12   5    0.07    0.38
  -3 -12   5    0.09    0.50
  -3 -12   5   -0.37    0.40
  -3  12   4    5.36    0.80
  -3  12   4    3.75    0.50
   3  12  -4    6.72    0.67
  -3  12   4    4.89    0.75
  -3  12   4    3.89    0.67
  -3 -12   4    5.11    0.67
  -3 -12   4    4.78    0.60
  -3  12   3    0.25    0.44
  -3  12   3    0.28    0.33
  -3  12   3    0.10    0.30
  -3  12   3    0.41    0.47
   3  12  -3    0.20    0.33
  -3  12   3   -0.21    0.44
  -3 -12   3    0.05    0.36
  -3 -12   3   -0.29    0.37
  -3 -12   3    0.52    0.37
   3  12  -2    2.56    0.34
  -3  12   2    2.40    0.41
  -3  12   2    2.41    0.38
   3  12  -2    2.56    0.37
  -3  12   2    2.54    0.57
   3  12  -2    2.30    0.32
  -3  12   2    2.23    0.56
   3  12  -2    2.70    0.31
  -3  12   2    2.58    0.53
  -3 -12   2    2.21    0.31
  -3 -12   2    2.29    0.43
  -3 -12   2    2.23    0.38
  -3 -12   2    2.26    0.44
  -3  12   1    0.02    0.32
   3  12  -1    0.10    0.30
  -3  12   1   -0.38    0.37
  -3  12   1   -0.04    0.40
   3  12  -1    0.11    0.18
   3  12  -1    0.15    0.29
   3  12  -1    0.08    0.22
  -3  12   1    0.14    0.29
  -3  12   1   -0.07    0.38
  -3 -12   1    0.55    0.29
  -3 -12   1   -0.53    0.31
   3 -12  -1    0.64    0.42
  -3 -12   1    0.18    0.23
   3  12   0    6.60    0.58
  -3  12   0    6.67    0.55
  -3  12   0    6.26    0.56
  -3  12   0    7.24    0.67
   3  12   0    6.95    0.63
  -3  12   0    6.16    0.69
  -3  12   0    6.34    0.66
   3  12   0    6.87    0.37
   3 -12   0    6.38    0.43
   3 -12   0    6.96    0.71
  -3  12  -1    2.95    0.55
  -3  12  -1    2.56    0.45
  -3  12  -1    3.28    0.51
   3  12   1    2.77    0.33
   3  12   1    2.96    0.51
   3  12   1    2.89    0.44
   3  12   1    2.17    0.50
   3 -12   1    2.84    0.56
   3 -12   1    2.62    0.51
   3  12   2   43.86    1.55
   3  12   2   49.17    1.32
   3  12   2   45.24    1.31
  -3  12  -2   42.86    1.61
  -3  12  -2   47.19    1.45
   3  12   2   44.58    1.59
   3  12   2   46.72    1.43
   3 -12   2   45.56    1.47
   3 -12   2   47.84    1.69
   3 -12   2   47.61    1.38
   3 -12   2   45.85    1.48
  -3  12  -3    2.90    0.60
   3  12   3    4.05    0.66
   3  12   3    4.96    0.62
  -3  12  -3    4.28    0.61
   3  12   3    4.48    0.52
   3  12   3    3.61    0.65
   3 -12   3    4.29    0.55
   3 -12   3    3.86    0.67
   3 -12   3    3.74    0.59
   3 -12   3    4.38    0.58
   3  12   4    7.82    0.86
   3  12   4   10.11    0.99
  -3  12  -4    8.57    0.80
   3  12   4   10.20    0.85
   3  12   4    8.37    0.77
  -3  12  -4    8.19    0.90
   3 -12   4    8.61    0.73
   3 -12   4   10.47    0.81
   3 -12   4   11.27    0.87
   3  12   5   -0.40    0.49
   3  12   5   -0.51    0.54
   3  12   5   -0.12    0.43
   3  12   5    0.08    0.54
   3 -12   5    0.21    0.44
   3 -12   5   -0.06    0.42
   3 -12   5   -0.13    0.48
   3  12   6    1.02    0.70
   3  12   6   -0.15    0.60
   3  12   6   -0.32    0.57
   3 -12   6    0.13    0.54
   3  12   7    1.12    0.69
   3  12   7    0.80    0.71
   3  12   7    0.46    0.71
   3  12   8    0.20    0.73
   3  12   8   -0.71    0.65
   3  12   8    0.21    0.76
  -3  13   8   -0.23    0.68
  -3  13   8    0.29    0.59
  -3  13   8    0.54    0.78
  -3 -13   8    0.62    0.63
  -3  13   7    1.53    0.56
  -3  13   7    0.97    0.73
  -3  13   7    0.22    0.69
  -3 -13   7    0.41    0.57
  -3  13   6   -0.03    0.64
  -3  13   6   -0.11    0.56
  -3  13   6    0.09    0.47
  -3 -13   6    0.88    0.53
  -3  13   5    2.26    0.64
  -3  13   5    3.85    0.76
  -3  13   5    3.12    0.53
   3  13  -5    3.05    0.65
  -3 -13   5    3.16    0.67
  -3 -13   5    3.24    0.59
  -3  13   4    4.87    0.77
   3  13  -4    4.09    0.59
  -3  13   4    5.57    0.80
  -3  13   4    5.33    0.59
  -3  13   4    6.34    0.80
  -3 -13   4    5.07    0.65
  -3 -13   4    6.15    0.70
  -3  13   3    9.07    0.68
  -3  13   3    7.47    0.82
  -3  13   3    8.40    0.67
   3  13  -3    9.21    0.65
  -3  13   3    6.54    0.81
  -3  13   3    8.26    0.83
  -3 -13   3    9.25    0.70
  -3 -13   3    8.58    0.73
   3  13  -2    1.29    0.29
   3  13  -2    0.79    0.32
   3  13  -2    0.59    0.29
  -3  13   2   -0.02    0.42
  -3  13   2    0.47    0.46
  -3  13   2    0.78    0.44
  -3  13   2    1.16    0.34
  -3  13   2    0.51    0.34
   3  13  -2    1.10    0.29
  -3 -13   2    0.45    0.26
  -3 -13   2    0.85    0.34
  -3 -13   2    0.54    0.42
   3  13  -1    0.26    0.30
  -3  13   1    0.20    0.40
  -3  13   1    0.35    0.43
  -3  13   1    0.13    0.42
   3  13  -1    0.34    0.23
   3  13  -1    0.02    0.15
   3  13  -1    0.44    0.31
  -3  13   1   -0.12    0.28
  -3  13   1    1.08    0.37
  -3 -13   1    0.57    0.26
   3 -13  -1    0.32    0.44
   3  13   0    1.39    0.38
   3  13   0    1.70    0.41
   3  13   0    1.25    0.43
  -3  13   0    1.72    0.42
  -3  13   0    1.90    0.38
  -3  13   0    1.31    0.48
  -3  13   0    1.12    0.41
   3  13   0    1.25    0.25
  -3  13   0    1.48    0.47
   3 -13   0    1.44    0.28
   3 -13   0    1.77    0.51
  -3  13  -1   21.25    0.94
   3  13   1   21.06    1.01
  -3  13  -1   23.25    1.02
   3  13   1   20.43    1.02
   3  13   1   20.53    0.72
   3  13   1   20.86    0.91
  -3  13  -1   18.12    1.03
   3 -13   1   19.74    1.06
   3 -13   1   19.26    1.08
   3 -13   1   15.82    0.74
   3  13   2    3.51    0.60
  -3  13  -2    2.98    0.58
   3  13   2    4.00    0.55
  -3  13  -2    3.66    0.55
   3  13   2    4.51    0.48
   3  13   2    3.75    0.60
   3 -13   2    3.56    0.57
   3 -13   2    3.75    0.50
   3 -13   2    4.89    0.68
   3  13   3   10.30    0.91
   3  13   3   10.34    0.73
   3  13   3    9.20    0.92
  -3  13  -3   10.18    0.94
  -3  13  -3   10.99    0.87
   3  13   3   10.33    0.83
   3 -13   3   10.55    0.98
   3 -13   3   11.11    0.83
   3 -13   3   11.46    0.85
   3 -13   3   11.90    0.87
   3  13   4    2.41    0.52
   3  13   4    1.45    0.54
   3  13   4    1.36    0.62
   3  13   4    2.05    0.61
  -3  13  -4    2.07    0.61
  -3  13  -4    0.99    0.51
   3 -13   4    1.68    0.50
   3 -13   4    1.53    0.52
   3 -13   4    2.25    0.53
   3  13   5   18.63    1.33
   3  13   5   16.92    1.13
   3  13   5   15.51    1.14
   3  13   5   15.27    1.17
   3 -13   5   17.38    1.01
   3 -13   5   16.87    0.96
   3 -13   5   17.92    1.15
   3  13   6    4.61    0.87
   3  13   6    5.59    0.83
   3  13   6    4.07    0.87
   3 -13   6    4.44    0.80
   3  13   7   -0.55    0.66
   3  13   7   -0.18    0.63
   3  13   7    0.53    0.72
   3  13   8   -0.26    0.74
   3  13   8   -0.53    0.71
  -3  14   8    0.84    0.63
  -3  14   8    1.33    0.84
  -3  14   8    2.12    0.79
  -3 -14   8    1.09    0.68
  -3  14   7    0.09    0.67
  -3  14   7   -0.12    0.51
  -3  14   7    0.77    0.72
  -3 -14   7   -0.79    0.51
  -3  14   6   10.34    1.11
   3  14  -6   11.16    1.02
  -3  14   6   10.47    1.22
  -3  14   6   11.48    0.93
  -3 -14   6   11.64    0.99
  -3  14   5    0.41    0.42
   3  14  -5    0.47    0.46
  -3  14   5   -0.40    0.54
  -3  14   5   -0.03    0.54
  -3 -14   5    0.57    0.56
  -3 -14   5    0.59    0.49
  -3  14   4    2.64    0.69
   3  14  -4    2.31    0.50
  -3  14   4    2.38    0.68
  -3  14   4    2.41    0.48
  -3  14   4    2.57    0.64
  -3 -14   4    2.50    0.56
  -3 -14   4    1.62    0.54
  -3  14   3    1.65    0.57
  -3  14   3    3.27    0.63
  -3  14   3    2.10    0.45
  -3  14   3    1.73    0.61
   3  14  -3    1.71    0.43
  -3 -14   3    1.08    0.43
  -3 -14   3    1.58    0.49
  -3  14   2   16.06    0.83
  -3  14   2   14.36    1.00
  -3  14   2   15.43    0.81
   3  14  -2   14.78    0.72
  -3  14   2   15.07    0.96
  -3  14   2   15.15    1.04
   3  14  -2   15.97    0.68
   3  14  -2   15.44    0.71
   3  14  -2   17.63    0.74
  -3 -14   2   16.01    0.67
  -3 -14   2   16.06    0.77
  -3 -14   2   14.84    0.91
  -3  14   1    6.49    0.60
   3  14  -1    7.10    0.46
   3  14  -1    7.39    0.59
   3  14  -1    7.75    0.61
  -3  14   1    6.15    0.69
  -3  14   1    6.97    0.58
  -3  14   1    5.67    0.70
   3  14  -1    6.93    0.55
  -3  14   1    5.30    0.72
  -3 -14   1    6.70    0.49
   3 -14  -1    6.33    0.74
   3  14   0    6.11    0.63
  -3  14   0    6.56    0.60
  -3  14   0    6.01    0.65
  -3  14   0    6.16    0.59
  -3  14   0    5.85    0.67
   3  14   0    7.28    0.61
  -3  14   0    6.65    0.74
   3  14   0    6.14    0.61
   3  14   0    6.54    0.43
   3 -14   0    6.58    0.73
   3 -14   0    5.84    0.43
   3  14   1    4.61    0.64
  -3  14  -1    6.42    0.72
   3  14   1    6.24    0.61
   3  14   1    6.23    0.47
  -3  14  -1    5.61    0.60
   3  14   1    7.30    0.70
  -3  14  -1    5.77    0.63
   3 -14   1    5.15    0.70
   3 -14   1    4.51    0.47
  -3  14  -2    0.25    0.37
  -3  14  -2    0.24    0.45
   3  14   2    0.67    0.48
   3  14   2    0.20    0.40
   3  14   2    0.29    0.33
  -3  14  -2   -0.59    0.39
   3  14   2    0.79    0.46
   3 -14   2    0.48    0.38
   3 -14   2    0.52    0.41
   3 -14   2   -0.17    0.46
   3  14   3    5.42    0.76
   3  14   3    4.63    0.63
  -3  14  -3    4.72    0.73
  -3  14  -3    4.52    0.64
   3  14   3    4.48    0.58
   3  14   3    3.81    0.67
   3  14   3    4.61    0.55
   3 -14   3    4.23    0.62
   3 -14   3    4.54    0.75
   3 -14   3    4.38    0.60
  -3  14  -4    2.38    0.64
  -3  14  -4    3.65    0.64
   3  14   4    2.74    0.54
   3  14   4    2.68    0.61
   3  14   4    3.02    0.71
   3  14   4    2.20    0.64
   3 -14   4    3.35    0.55
   3 -14   4    1.87    0.52
   3 -14   4    3.06    0.61
   3  14   5    1.82    0.65
   3  14   5    1.82    0.71
   3  14   5    0.83    0.55
   3  14   5    0.79    0.58
   3 -14   5    1.42    0.51
   3 -14   5    1.80    0.62
   3 -14   5    0.77    0.49
   3  14   6    0.90    0.68
   3  14   6    1.02    0.71
   3  14   6    0.93    0.64
   3  14   7   -0.33    0.70
   3  14   7    1.17    0.78
   3  14   7    0.16    0.66
   3  14   8    0.44    0.81
   3  14   8    0.14    0.81
  -3  15   8    0.37    0.80
  -3  15   8   -0.61    0.58
  -3  15   8   -0.25    0.69
  -3 -15   8    0.46    0.66
  -3  15   7    0.39    0.52
  -3  15   7    1.38    0.77
  -3  15   7    0.24    0.74
  -3 -15   7    1.40    0.66
  -3  15   6    2.06    0.73
  -3  15   6    2.66    0.61
  -3  15   6    1.19    0.74
  -3 -15   6    1.30    0.61
   3  15  -5   -0.08    0.45
  -3  15   5    0.40    0.57
  -3  15   5    0.13    0.45
  -3  15   5    0.35    0.60
  -3 -15   5    0.09    0.50
  -3 -15   5   -0.20    0.53
  -3  15   4    8.66    1.01
   3  15  -4    9.39    0.79
  -3  15   4    8.74    1.01
  -3  15   4    8.31    0.74
  -3  15   4    9.63    0.97
  -3 -15   4    8.66    0.84
  -3 -15   4    8.78    0.84
  -3  15   3   16.48    0.89
  -3  15   3   17.66    1.15
  -3  15   3   18.47    1.19
  -3  15   3   15.31    1.13
   3  15  -3   19.08    0.92
  -3 -15   3   16.14    1.00
  -3 -15   3   18.94    0.98
   3  15  -2    1.35    0.35
   3  15  -2    1.39    0.37
  -3  15   2    2.37    0.56
  -3  15   2    1.61    0.55
   3  15  -2    2.30    0.37
  -3  15   2    1.77    0.44
  -3  15   2    2.01    0.57
  -3  15   2    2.10    0.42
   3  15  -2    1.98    0.37
  -3 -15   2    1.70    0.51
  -3 -15   2    0.95    0.32
  -3 -15   2    1.71    0.41
   3  15  -1    7.66    0.60
   3  15  -1    6.38    0.60
  -3  15   1    7.58    0.81
  -3  15   1    7.25    0.62
  -3  15   1    5.98    0.71
   3  15  -1    6.63    0.57
  -3  15   1    5.18    0.59
   3  15  -1    6.19    0.48
  -3  15   1    5.87    0.74
  -3 -15   1    6.54    0.52
   3 -15  -1    6.09    0.76
  -3 -15   1    6.33    0.67
   3  15   0    0.73    0.27
   3  15   0   -0.06    0.35
   3  15   0    0.46    0.38
   3  15   0    0.78    0.38
  -3  15   0    0.57    0.40
  -3  15   0    1.30    0.47
  -3  15   0    0.81    0.46
  -3  15   0    0.52    0.46
   3 -15   0    0.76    0.30
   3 -15   0    0.12    0.46
   3  15   1    0.23    0.41
   3  15   1   -0.30    0.27
  -3  15  -1    0.51    0.39
   3  15   1    0.24    0.44
   3  15   1    0.45    0.38
  -3  15  -1   -0.06    0.37
  -3  15  -1   -0.30    0.41
  -3  15  -1    0.09    0.41
   3 -15   1    0.62    0.48
   3 -15   1    0.18    0.30
  -3  15  -2    9.10    0.75
   3  15   2    5.97    0.77
  -3  15  -2    7.95    0.85
  -3  15  -2    9.60    0.80
   3  15   2    6.88    0.76
   3  15   2    7.32    0.71
   3  15   2    7.02    0.59
   3 -15   2    9.17    0.81
   3 -15   2    8.35    0.87
   3 -15   2    9.38    0.75
   3  15   3   -0.37    0.46
  -3  15  -3    0.70    0.50
  -3  15  -3    0.19    0.39
   3  15   3    0.35    0.45
   3  15   3    0.81    0.42
  -3  15  -3    0.81    0.52
   3  15   3    0.11    0.52
   3  15   3    0.27    0.42
   3 -15   3    0.13    0.43
   3 -15   3   -0.41    0.38
   3  15   4    3.30    0.67
   3  15   4    2.90    0.56
  -3  15  -4    3.61    0.67
   3  15   4    2.92    0.71
   3  15   4    3.75    0.78
   3 -15   4    3.00    0.63
   3 -15   4    4.11    0.63
   3  15   5    0.89    0.66
   3  15   5    0.78    0.59
   3  15   5   -0.23    0.56
   3  15   5    0.52    0.51
   3 -15   5   -0.12    0.53
   3  15   6    8.39    1.09
   3  15   6    9.45    1.05
   3  15   6    7.34    1.07
   3  15   7    0.14    0.72
   3  15   7    0.32    0.66
   3  15   7   -1.62    0.60
   3  15   8    3.43    1.05
  -3  16   8    0.01    0.63
  -3  16   8   -0.37    0.70
  -3  16   8   -0.96    0.73
  -3 -16   8    0.40    0.68
  -3  16   7   -0.59    0.63
  -3  16   7    0.16    0.58
  -3  16   7   -0.27    0.66
  -3 -16   7    0.22    0.60
  -3  16   6    1.83    0.76
  -3  16   6    1.37    0.56
  -3  16   6    1.26    0.77
  -3 -16   6    1.93    0.65
  -3  16   5    0.44    0.47
   3  16  -5   -0.25    0.44
  -3  16   5    0.45    0.60
  -3  16   5   -0.07    0.60
  -3 -16   5   -0.18    0.57
  -3 -16   5    0.29    0.52
  -3  16   4    4.58    0.63
   3  16  -4    4.54    0.65
  -3  16   4    4.99    0.83
  -3  16   4    4.90    0.80
  -3 -16   4    4.76    0.74
  -3 -16   4    5.34    0.72
  -3  16   3    3.40    0.56
  -3  16   3    4.03    0.76
  -3  16   3    3.34    0.65
  -3  16   3    3.23    0.72
   3  16  -3    3.47    0.52
  -3 -16   3    3.81    0.62
  -3 -16   3    3.37    0.56
  -3  16   2    8.66    0.73
  -3  16   2    7.94    0.91
   3  16  -2   10.13    0.67
   3  16  -2    9.48    0.64
   3  16  -2    9.29    0.63
  -3  16   2   10.36    0.93
  -3  16   2    8.87    0.92
  -3 -16   2    9.24    0.69
  -3 -16   2    9.94    0.82
  -3  16   1   12.59    0.93
   3  16  -1   11.70    0.61
  -3  16   1   12.96    0.99
   3  16  -1   10.83    0.78
   3  16  -1   11.98    0.73
  -3  16   1   11.14    0.84
   3  16  -1   11.95    0.79
  -3  16   1   12.01    1.01
   3 -16  -1   10.22    0.96
  -3 -16   1   10.70    0.87
  -3 -16   1   11.63    0.64
   3  16   0    2.10    0.34
  -3  16   0    1.75    0.55
  -3  16   0    1.60    0.46
   3  16   0    2.03    0.47
  -3  16   0    1.11    0.51
   3  16   0    2.90    0.51
   3  16   0    2.26    0.51
  -3  16   0    0.86    0.47
   3 -16   0    1.74    0.54
   3 -16   0    1.02    0.32
   3  16   1    3.88    0.57
   3  16   1    4.86    0.64
  -3  16  -1    3.61    0.59
  -3  16  -1    5.47    0.68
   3  16   1    4.37    0.64
  -3  16  -1    4.05    0.67
  -3  16  -1    4.47    0.61
   3  16   1    4.34    0.45
   3 -16   1    3.74    0.68
   3 -16   1    3.55    0.46
   3  16   2   -0.17    0.44
   3  16   2    0.86    0.39
  -3  16  -2    0.24    0.51
  -3  16  -2    0.57    0.46
   3  16   2    0.55    0.50
  -3  16  -2    1.16    0.44
   3  16   2    1.16    0.52
   3 -16   2    0.70    0.41
   3 -16   2    0.84    0.54
   3  16   3    4.81    0.76
  -3  16  -3    5.28    0.72
   3  16   3    4.48    0.68
   3  16   3    5.42    0.62
   3  16   3    4.45    0.78
   3  16   3    4.41    0.62
  -3  16  -3    6.15    0.83
  -3  16  -3    4.96    0.64
   3 -16   3    5.28    0.68
   3 -16   3    5.10    0.68
  -3  16  -4    2.70    0.52
   3  16   4    1.93    0.67
   3  16   4    2.44    0.60
   3  16   4    2.70    0.65
  -3  16  -4    2.55    0.66
   3  16   4    2.61    0.57
   3  16   4    3.67    0.78
   3 -16   4    2.52    0.62
   3 -16   4    3.26    0.64
   3  16   5   -0.06    0.55
   3  16   5    0.37    0.61
   3  16   5    0.46    0.64
   3  16   6    0.33    0.66
   3  16   6    0.82    0.69
   3  16   6   -0.10    0.69
   3  16   7    2.18    0.83
   3  16   7    1.38    0.83
   3  16   7    2.01    0.82
   3  16   8    0.96    0.93
  -3  17   8    2.43    0.75
  -3  17   8    0.61    0.85
  -3 -17   8    3.72    0.91
  -3  17   7   -0.61    0.75
  -3  17   7   -0.04    0.71
  -3  17   7    0.42    0.61
  -3 -17   7   -0.40    0.60
  -3  17   6    0.96    0.73
  -3  17   6    1.17    0.59
  -3  17   6    1.53    0.70
  -3 -17   6    0.02    0.60
  -3  17   5    3.58    0.83
  -3  17   5    2.44    0.60
  -3  17   5    2.17    0.73
  -3 -17   5    1.41    0.63
   3  17  -4    1.88    0.52
  -3  17   4    2.66    0.73
  -3  17   4    3.10    0.72
  -3  17   4    3.30    0.60
  -3 -17   4    3.22    0.67
  -3 -17   4    2.84    0.64
  -3  17   3    0.57    0.58
  -3  17   3   -0.32    0.50
  -3  17   3   -0.31    0.39
  -3  17   3    0.37    0.52
   3  17  -3    0.31    0.41
  -3 -17   3   -0.65    0.46
  -3 -17   3    0.20    0.43
   3  17  -2   15.54    0.77
  -3  17   2   17.84    1.19
  -3  17   2   14.25    0.91
   3  17  -2   15.81    0.81
  -3  17   2   14.18    1.12
  -3  17   2   15.13    1.08
   3  17  -2   16.06    0.80
  -3 -17   2   15.77    0.84
  -3 -17   2   16.72    1.03
   3  17  -1    0.36    0.38
  -3  17   1    0.35    0.45
  -3  17   1    0.02    0.44
   3  17  -1    0.05    0.29
   3  17  -1    0.50    0.40
  -3  17   1    0.73    0.41
   3  17  -1   -0.24    0.36
  -3  17   1   -0.34    0.46
   3 -17  -1    0.27    0.49
  -3 -17   1    0.49    0.48
  -3 -17   1    0.49    0.33
  -3  17   0   22.05    1.14
   3  17   0   19.38    1.03
   3  17   0   20.00    0.78
  -3  17   0   22.30    1.23
   3  17   0   20.27    1.00
   3  17   0   20.78    1.09
  -3  17   0   22.62    1.04
  -3  17   0   23.42    1.22
   3 -17   0   20.98    1.24
  -3 -17   0   18.28    1.05
  -3  17  -1    9.04    0.88
   3  17   1    9.71    0.80
  -3  17  -1    6.92    0.84
  -3  17  -1    9.37    0.82
  -3  17  -1   11.68    0.88
   3  17   1    8.79    0.85
   3  17   1    9.86    0.63
   3  17   1   10.25    0.87
   3 -17   1    9.14    0.94
  -3  17  -2   34.01    1.31
  -3  17  -2   32.76    1.53
  -3  17  -2   33.66    1.40
   3  17   2   33.99    1.47
  -3  17  -2   32.99    1.38
   3  17   2   34.39    1.21
   3  17   2   34.09    1.32
   3  17   2   36.17    1.53
   3 -17   2   31.73    1.25
  -3  17  -3    1.43    0.61
   3  17   3    0.54    0.52
   3  17   3    1.32    0.46
  -3  17  -3    1.18    0.54
   3  17   3    1.32    0.51
  -3  17  -3    0.74    0.46
   3  17   3    0.83    0.58
   3  17   3    1.27    0.52
   3  17   4    7.86    0.80
   3  17   4    6.68    0.83
  -3  17  -4    7.15    0.70
  -3  17  -4    7.67    0.88
   3  17   4    6.98    0.84
   3  17   4    6.24    0.92
   3  17   4    5.90    0.88
   3 -17   4    8.26    0.79
   3  17   5    4.77    0.80
   3  17   5    3.63    0.80
   3  17   5    2.04    0.77
   3  17   5    4.06    0.80
   3  17   6    0.56    0.65
   3  17   6   -0.05    0.67
   3  17   6   -0.28    0.66
   3  17   7    0.53    0.75
   3  17   7    0.94    0.81
   3  17   8    0.92    0.87
  -3  18   8    1.06    0.89
  -3 -18   8   -0.19    0.71
  -3  18   7    0.91    0.87
  -3  18   7    0.98    0.65
  -3  18   7    0.78    0.80
  -3 -18   7    0.58    0.69
  -3  18   6    0.01    0.55
  -3  18   6    2.10    0.84
  -3  18   6    0.04    0.66
  -3 -18   6    0.43    0.64
  -3  18   5   -0.60    0.58
  -3  18   5    0.75    0.73
  -3  18   5   -0.72    0.44
  -3 -18   5    0.57    0.61
  -3  18   4    0.11    0.47
  -3  18   4    0.18    0.62
  -3  18   4   -0.70    0.54
  -3 -18   4    0.58    0.56
  -3  18   3   -0.16    0.42
  -3  18   3   -0.54    0.50
  -3  18   3   -0.31    0.50
   3  18  -3    0.19    0.40
  -3 -18   3   -0.75    0.41
  -3 -18   3    0.22    0.51
   3  18  -2    5.95    0.55
  -3  18   2    5.86    0.79
  -3  18   2    4.16    0.61
   3  18  -2    5.35    0.53
  -3  18   2    5.55    0.81
   3  18  -2    5.73    0.58
  -3  18   2    5.27    0.85
  -3 -18   2    4.56    0.71
  -3 -18   2    6.19    0.62
  -3  18   1    6.07    0.83
  -3  18   1    4.95    0.65
  -3  18   1    8.13    0.88
   3  18  -1    7.21    0.71
   3  18  -1    5.04    0.49
  -3  18   1    5.57    0.75
   3  18  -1    4.80    0.60
  -3 -18   1    5.30    0.53
  -3 -18   1    4.57    0.70
  -3  18   0    9.05    0.80
   3  18   0   10.75    0.90
  -3  18   0    9.57    0.97
   3  18   0   11.05    0.85
  -3  18   0   10.49    0.96
   3  18   0   10.67    0.82
   3  18   0   10.59    0.63
  -3  18   0    9.50    0.88
   3 -18   0    8.22    0.90
  -3 -18   0    9.82    0.90
   3  18   1   13.61    1.00
   3  18   1   14.70    0.91
  -3  18  -1   14.27    0.97
  -3  18  -1   13.88    1.09
  -3  18  -1   13.34    0.98
   3  18   1   14.36    0.75
   3  18   1   14.54    1.00
  -3  18  -1   13.00    1.07
  -3 -18  -1   15.23    1.03
  -3  18  -2    4.69    0.65
  -3  18  -2    4.96    0.73
  -3  18  -2    4.39    0.79
  -3  18  -2    4.53    0.63
   3  18   2    3.39    0.68
   3  18   2    4.58    0.58
   3  18   2    3.95    0.69
   3  18   2    3.95    0.65
  -3  18  -3   11.32    0.85
   3  18   3   11.87    0.87
  -3  18  -3    9.82    0.87
   3  18   3   11.01    1.05
  -3  18  -3   10.50    0.95
   3  18   3   11.52    0.97
   3  18   3   10.19    1.06
  -3  18  -4    5.37    0.64
   3  18   4    6.48    0.86
  -3  18  -4    5.61    0.80
   3  18   4    6.12    0.92
   3  18   4    5.60    0.89
   3  18   5    0.65    0.69
   3  18   5    0.78    0.65
   3  18   5    0.54    0.58
   3  18   6    0.63    0.73
   3  18   6    0.50    0.68
   3  18   6   -0.19    0.65
   3  18   7    0.06    0.76
  -3  19   7    1.80    0.71
  -3  19   7   -0.02    0.73
  -3  19   7    2.19    0.91
  -3 -19   7    1.72    0.77
  -3  19   6   -1.31    0.48
  -3  19   6   -0.16    0.71
  -3  19   6   -0.45    0.63
  -3 -19   6   -0.76    0.59
  -3  19   5    1.12    0.76
  -3  19   5    2.21    0.61
  -3  19   5    2.32    0.84
  -3 -19   5    2.66    0.73
  -3  19   4    0.31    0.60
  -3  19   4    0.58    0.59
  -3  19   4    0.87    0.53
  -3 -19   4    0.44    0.58
  -3  19   3    1.41    0.67
  -3  19   3    0.88    0.61
  -3  19   3    3.12    0.59
  -3 -19   3    2.91    0.68
   3  19  -2    0.36    0.37
  -3  19   2    0.78    0.56
   3  19  -2    0.39    0.37
   3  19  -2   -0.17    0.36
  -3  19   2   -0.46    0.44
  -3  19   2    0.03    0.56
  -3  19   2   -0.20    0.54
  -3 -19   2   -1.06    0.47
   3  19  -1    0.18    0.41
  -3  19   1    0.39    0.49
  -3  19   1    1.41    0.52
  -3  19   1    0.40    0.56
  -3  19   1    1.67    0.59
   3  19  -1    0.42    0.36
   3  19  -1    0.27    0.43
  -3 -19   1    0.60    0.37
  -3 -19   1   -0.04    0.53
   3  19   0    3.59    0.47
  -3  19   0    2.10    0.58
   3  19   0    3.85    0.62
  -3  19   0    3.74    0.64
  -3  19   0    3.40    0.65
  -3  19   0    3.18    0.71
   3  19   0    2.61    0.55
   3  19   0    3.50    0.59
  -3 -19   0    3.10    0.67
   3  19   1    5.70    0.68
   3  19   1    5.23    0.54
  -3  19  -1    5.01    0.72
   3  19   1    6.38    0.76
  -3  19  -1    5.53    0.72
  -3  19  -1    7.02    0.90
   3  19   1    5.72    0.79
  -3  19  -1    5.41    0.75
  -3 -19  -1    5.61    0.76
   3  19   2   10.83    1.03
  -3  19  -2   11.70    0.97
  -3  19  -2   10.19    1.04
   3  19   2   11.39    0.78
  -3  19  -2   12.01    1.00
   3  19   2   10.85    0.92
   3  19   2    9.69    0.97
  -3  19  -2    9.72    0.87
  -3 -19  -2   10.25    0.94
   3  19   3    0.25    0.59
  -3  19  -3    0.06    0.44
   3  19   3    1.09    0.57
   3  19   3    0.99    0.58
  -3  19  -3    0.16    0.56
  -3  19  -3    0.16    0.43
  -3 -19  -3   -0.10    0.53
   3  19   4    1.49    0.70
  -3  19  -4    1.14    0.63
  -3  19  -4    0.59    0.44
   3  19   4    0.75    0.64
  -3  19  -4    1.60    0.54
   3  19   4    1.94    0.68
   3  19   5    1.00    0.73
   3  19   5    1.70    0.66
   3  19   5    0.50    0.66
   3  19   6    4.39    1.01
   3  19   6    3.53    0.91
   3  19   7    1.40    0.86
  -3  20   7    0.54    0.82
  -3  20   7    1.91    0.71
  -3 -20   7    0.24    0.72
  -3  20   6    1.56    0.83
  -3  20   6    2.34    0.68
  -3  20   6    1.12    0.75
  -3 -20   6    1.73    0.74
  -3  20   5    7.70    1.11
  -3  20   5    8.21    0.91
  -3  20   5    8.96    1.12
  -3 -20   5    7.92    0.97
  -3  20   4    4.01    0.86
  -3  20   4    5.16    0.86
  -3  20   4    4.37    0.72
  -3 -20   4    5.89    0.87
  -3  20   3    0.99    0.54
  -3  20   3    0.93    0.63
  -3  20   3    1.36    0.63
  -3 -20   3   -0.28    0.55
  -3  20   2    4.82    0.84
  -3  20   2    4.58    0.72
  -3  20   2    5.24    0.80
   3  20  -2    6.12    0.63
   3  20  -2    5.37    0.58
  -3 -20   2    5.94    0.79
  -3  20   1    5.29    0.82
   3  20  -1    6.03    0.67
   3  20  -1    5.57    0.67
  -3  20   1    3.40    0.65
  -3  20   1    3.27    0.77
  -3  20   1    4.87    0.76
  -3 -20   1    4.06    0.72
  -3  20   0    4.73    0.70
   3  20   0    4.46    0.66
  -3  20   0    4.32    0.69
  -3  20   0    4.79    0.82
   3  20   0    4.58    0.68
  -3  20   0    4.12    0.74
  -3 -20   0    2.59    0.68
  -3  20  -1    0.18    0.46
   3  20   1   -0.02    0.47
  -3  20  -1   -0.34    0.48
   3  20   1    0.07    0.47
   3  20   1   -0.40    0.48
  -3  20  -1    0.05    0.49
  -3  20  -1    0.23    0.55
  -3 -20  -1   -0.40    0.52
  -3  20  -2    1.50    0.61
  -3  20  -2    1.98    0.56
   3  20   2    1.97    0.61
   3  20   2    1.53    0.62
  -3  20  -2    2.37    0.59
   3  20   2    3.22    0.71
  -3 -20  -2    1.64    0.63
  -3  20  -3    4.20    0.69
   3  20   3    2.85    0.73
   3  20   3    3.09    0.75
  -3  20  -3    3.20    0.69
  -3  20  -3    3.87    0.63
   3  20   3    4.61    0.77
   3  20   4   -0.97    0.52
   3  20   4    0.17    0.61
   3  20   4   -0.39    0.58
   3  20   5    1.38    0.73
   3  20   5    0.40    0.71
   3  20   6    2.59    0.89
   3  20   6    3.49    0.91
   3  20   7    2.39    0.94
  -3  21   7    0.43    0.67
  -3  21   7   -0.19    0.84
  -3 -21   7   -0.12    0.71
  -3  21   6    2.27    0.73
  -3  21   6    3.35    0.98
  -3  21   6    2.92    0.88
  -3 -21   6    2.07    0.77
  -3  21   5    1.72    0.80
  -3  21   5    1.91    0.64
  -3  21   5    2.03    0.79
  -3 -21   5    0.82    0.70
  -3  21   4    2.30    0.75
  -3  21   4    2.58    0.81
  -3  21   4    2.42    0.67
  -3 -21   4    1.09    0.65
  -3  21   3    3.00    0.65
  -3  21   3    1.13    0.68
  -3  21   3    1.96    0.68
  -3 -21   3    2.07    0.71
  -3  21   2    0.66    0.61
  -3  21   2    0.34    0.55
  -3  21   2   -0.45    0.53
  -3 -21   2   -0.26    0.56
  -3  21   1    0.41    0.56
  -3  21   1    0.06    0.51
   3  21  -1    0.14    0.44
  -3  21   1    0.09    0.51
   3  21  -1    0.22    0.46
  -3 -21   1    0.87    0.59
  -3  21   0    0.95    0.56
  -3  21   0    0.18    0.51
  -3  21   0    1.23    0.58
   3  21   0    0.76    0.50
   3  21   0    0.81    0.50
  -3 -21   0    0.67    0.60
   3  21   1    0.58    0.52
  -3  21  -1    0.05    0.53
  -3  21  -1    0.46    0.55
  -3  21  -1    0.20    0.47
   3  21   1   -0.23    0.47
  -3 -21  -1    0.30    0.54
  -3  21  -2    1.47    0.62
  -3  21  -2    2.37    0.63
  -3  21  -2    1.08    0.54
   3  21   2    1.13    0.58
   3  21   2    0.86    0.62
  -3 -21  -2    2.08    0.64
   3  21   3    5.82    0.89
  -3  21  -3    5.61    0.84
  -3  21  -3    5.60    0.75
  -3  21  -3    4.92    0.67
   3  21   3    4.29    0.82
   3  21   4   -0.83    0.57
   3  21   4   -0.77    0.56
   3  21   5    0.85    0.74
   3  21   5    0.31    0.69
   3  21   6    0.74    0.79
   3  21   7    3.61    1.02
  -3  22   6    0.46    0.78
  -3  22   6    0.62    0.67
  -3 -22   6   -0.58    0.68
  -3  22   5    1.93    0.87
  -3  22   5    1.17    0.76
  -3  22   5    1.12    0.66
  -3 -22   5    2.53    0.81
  -3  22   4    0.46    0.67
  -3  22   4   -0.24    0.61
  -3  22   4   -0.38    0.52
  -3 -22   4   -0.05    0.60
  -3  22   3   -0.16    0.53
  -3  22   3    1.11    0.65
  -3  22   3    0.85    0.67
  -3 -22   3   -0.46    0.59
  -3  22   2    0.80    0.55
  -3  22   2    0.20    0.60
  -3  22   2    1.18    0.64
  -3 -22   2    0.76    0.65
   3  22  -1    6.16    0.76
  -3  22   1    6.69    0.88
  -3  22   1    7.39    0.97
   3  22  -1    7.06    0.75
  -3  22   1    7.95    0.86
  -3 -22   1    5.89    0.86
  -3  22   0   11.72    1.10
   3  22   0   10.63    0.93
  -3  22   0   11.24    1.04
   3  22   0   12.32    0.99
  -3  22   0   14.04    1.06
  -3 -22   0   10.59    1.00
  -3  22  -1    4.24    0.76
   3  22   1    4.08    0.72
  -3  22  -1    2.03    0.63
  -3  22  -1    2.94    0.64
   3  22   1    3.14    0.71
  -3 -22  -1    4.17    0.76
  -3  22  -2   -0.12    0.46
  -3  22  -2   -0.29    0.57
  -3  22  -2   -0.37    0.48
   3  22   2   -0.04    0.56
   3  22   2   -0.62    0.52
  -3  22  -3    0.61    0.58
  -3  22  -3    1.20    0.55
   3  22   3   -0.43    0.57
  -3  22  -3   -0.08    0.58
   3  22   3    0.43    0.59
   3  22   4   -0.20    0.64
   3  22   4   -0.18    0.61
   3  22   5    1.09    0.78
   3  22   5    1.66    0.83
   3  22   6   -0.19    0.73
  -3  23   6    0.35    0.79
  -3  23   6   -0.38    0.64
  -3 -23   6   -0.09    0.75
  -3  23   5    2.91    0.77
  -3  23   5    2.46    0.89
  -3  23   5    2.32    0.85
  -3 -23   5    2.24    0.77
  -3  23   4   -0.28    0.65
  -3  23   4    0.88    0.60
  -3  23   4   -0.66    0.60
  -3 -23   4    0.89    0.72
  -3  23   3    0.20    0.67
  -3  23   3    0.53    0.59
  -3  23   3    0.55    0.66
  -3 -23   3    0.91    0.68
  -3  23   2    1.13    0.67
  -3  23   2    1.49    0.68
  -3  23   2    1.77    0.64
  -3 -23   2    1.79    0.72
   3  23  -1    0.12    0.48
  -3  23   1    0.51    0.56
  -3  23   1    0.84    0.61
   3  23  -1   -0.59    0.44
  -3  23   1   -0.52    0.51
  -3 -23   1    0.74    0.64
   3  23   0    2.68    0.68
  -3  23   0    2.67    0.68
  -3  23   0    2.52    0.66
   3  23   0    2.43    0.61
  -3  23   0    2.61    0.69
  -3 -23   0    2.54    0.73
   3  23   1    2.15    0.65
  -3  23  -1    1.84    0.64
   3  23   1    2.17    0.67
  -3  23  -1    0.70    0.54
  -3  23  -1    0.98    0.58
  -3 -23  -1    0.35    0.62
  -3  23  -2    0.72    0.52
   3  23   2    0.06    0.58
   3  23   2    0.78    0.60
  -3  23  -2    0.15    0.52
  -3  23  -2    0.74    0.63
  -3  23  -3    0.72    0.55
   3  23   3   -0.06    0.59
  -3  23  -3    0.26    0.61
   3  23   3   -0.43    0.57
   3  23   4    0.55    0.70
   3  23   4    0.85    0.69
   3  23   5    0.86    0.74
   3  23   5    0.43    0.74
   3  23   6    1.40    0.84
  -3  24   6   -0.18    0.79
  -3  24   6    0.86    0.72
  -3 -24   6    1.98    0.83
  -3  24   5    1.22    0.84
  -3  24   5    0.16    0.62
  -3 -24   5    0.66    0.73
  -3  24   4    1.88    0.69
  -3  24   4    1.08    0.75
  -3  24   4    0.98    0.84
  -3 -24   4    2.21    0.77
  -3  24   3   -0.30    0.61
  -3  24   3    0.10    0.58
  -3  24   3    1.00    0.69
  -3 -24   3    0.18    0.63
  -3  24   2    0.02    0.61
  -3  24   2   -0.64    0.57
  -3  24   2   -0.11    0.55
  -3 -24   2    0.02    0.64
  -3  24   1   11.62    1.13
   3  24  -1   12.62    1.02
   3  24  -1   10.96    0.99
  -3  24   1   14.34    1.30
  -3  24   1   11.60    1.05
  -3 -24   1   11.92    1.12
  -3  24   0    0.71    0.59
  -3  24   0   -0.10    0.59
  -3  24   0    0.36    0.57
   3  24   0   -0.08    0.53
   3  24   0    0.31    0.51
  -3 -24   0    1.00    0.66
  -3  24  -1    1.82    0.71
  -3  24  -1    0.88    0.56
  -3  24  -1    1.05    0.60
   3  24   1    1.39    0.62
   3  24   1    2.11    0.67
   3  24   2    2.88    0.74
  -3  24  -2    3.00    0.70
  -3  24  -2    2.93    0.66
  -3  24  -2    2.71    0.76
   3  24   2    1.01    0.65
   3  24   3    0.27    0.66
   3  24   3   -0.36    0.62
   3  24   4   -0.01    0.65
   3  24   4   -0.34    0.61
   3  24   5    1.04    0.78
   3  24   6    0.26    0.82
  -3  25   5    2.61    0.94
  -3  25   5    2.99    0.82
  -3 -25   5    1.81    0.83
  -3  25   4    0.45    0.75
  -3  25   4   -0.57    0.66
  -3  25   4    0.41    0.62
  -3 -25   4   -1.17    0.64
  -3  25   3   -0.50    0.66
  -3  25   3    0.04    0.59
  -3  25   3    0.65    0.64
  -3 -25   3   -0.25    0.62
  -3  25   2    0.56    0.64
  -3  25   2    0.61    0.70
  -3  25   2    1.42    0.71
  -3 -25   2   -0.38    0.68
  -3  25   1   -0.18    0.55
  -3  25   1    0.07    0.57
  -3  25   1   -0.74    0.58
  -3 -25   1   -0.05    0.64
  -3  25   0    3.01    0.78
   3  25   0    4.71    0.80
   3  25   0    5.79    0.87
  -3  25   0    6.07    0.88
  -3  25   0    3.90    0.78
  -3  25  -1    1.24    0.60
  -3  25  -1    2.68    0.76
  -3  25  -1    2.48    0.76
   3  25   1    0.46    0.58
   3  25   1    0.81    0.63
  -3  25  -2    0.62    0.56
   3  25   2   -0.01    0.61
  -3  25  -2   -0.06    0.63
   3  25   2    0.72    0.65
  -3  25  -2    0.94    0.56
   3  25   3    2.63    0.79
   3  25   3    0.78    0.70
   3  25   4   -0.55    0.62
   3  25   4    0.76    0.73
   3  25   5    0.26    0.76
  -3  26   5   -0.31    0.69
  -3  26   5   -0.51    0.73
  -3 -26   5    0.90    0.83
  -3  26   4    4.21    0.96
  -3  26   4    3.43    0.82
  -3 -26   4    3.97    0.93
  -3  26   3    0.92    0.67
  -3  26   3   -0.10    0.68
  -3  26   3    0.19    0.71
  -3 -26   3    1.98    0.79
  -3  26   2    1.08    0.72
  -3  26   2    1.11    0.68
  -3  26   2    0.25    0.65
  -3 -26   2   -0.43    0.66
  -3  26   1    0.44    0.64
  -3  26   1    1.43    0.69
  -3  26   1    1.02    0.70
   3  26   0   -0.77    0.55
  -3  26   0    0.28    0.66
  -3  26   0    0.04    0.57
   3  26   0   -0.18    0.56
  -3  26   0   -1.02    0.57
   3  26   1    0.89    0.65
   3  26   1    0.18    0.57
  -3  26  -1    0.98    0.64
  -3  26  -1    0.84    0.69
  -3  26  -1    0.15    0.57
  -3  26  -2    2.41    0.69
   3  26   2    1.36    0.68
   3  26   2    2.12    0.74
  -3  26  -2    1.18    0.63
  -3  26  -2    1.50    0.75
   3  26   3    2.07    0.81
   3  26   3    0.49    0.71
   3  26   4   -0.14    0.66
   3  26   5    0.18    0.74
  -3  27   4    0.70    0.72
  -3  27   4    0.44    0.81
  -3  27   3    1.17    0.72
  -3  27   3    0.53    0.75
  -3  27   3    1.68    0.88
  -3  27   2    1.03    0.70
  -3  27   2    1.55    0.76
  -3  27   2   -0.05    0.65
  -3  27   1    0.43    0.66
  -3  27   1    0.71    0.70
  -3  27   1    0.16    0.64
  -3  27   0    0.55    0.67
   3  27   0    0.28    0.61
  -3  27   0    1.42    0.70
  -3  27   0    1.27    0.66
   3  27   0    0.55    0.61
  -3  27  -1    0.42    0.73
  -3  27  -1    0.46    0.68
   3  27   1    1.22    0.68
   3  27   1    0.48    0.67
  -3  27  -1    0.14    0.59
  -3  27  -2    0.12    0.59
   3  27   2    1.42    0.77
   3  27   2   -0.60    0.63
   3  27   3    1.92    0.80
   3  27   3    1.74    0.79
   3  27   4    0.79    0.78
  -3  28   4    0.47    0.72
  -3  28   4    2.51    0.97
  -3  28   3    0.44    0.72
  -3  28   3   -0.33    0.66
  -3  28   2   -0.05    0.67
  -3  28   2   -0.03    0.72
  -3  28   2    0.16    0.67
  -3  28   1    0.50    0.71
  -3  28   1    1.57    0.74
  -3  28   1    1.55    0.77
  -3  28   0    3.18    0.85
  -3  28   0    2.11    0.74
   3  28   0    2.41    0.74
  -3  28   0    3.82    0.84
  -3  28  -1    0.61    0.70
  -3  28  -1    1.08    0.68
   3  28   1    0.10    0.66
  -3  28  -1    1.00    0.68
   3  28   1    0.99    0.71
   3  28   2    0.94    0.74
   3  28   2    0.81    0.70
   3  28   3   -0.59    0.59
   3  28   3   -0.23    0.68
   3  28   4    0.72    0.78
  -3  29   3    0.39    0.75
  -3  29   3    0.53    0.74
  -3  29   2    2.04    0.77
  -3  29   2    1.94    0.86
  -3  29   1   -0.15    0.65
  -3  29   1    0.60    0.71
  -3  29   1   -0.68    0.62
  -3  29   0    2.44    0.76
  -3  29   0    1.41    0.74
  -3  29   0    1.42    0.84
  -3  29  -1    0.90    0.71
   3  29   1    1.35    0.69
   3  29   1    0.74    0.71
  -3  29  -1    0.77    0.69
   3  29   2   -0.14    0.65
   3  29   2    0.82    0.72
   3  29   3    0.85    0.74
  -3  30   2    0.14    0.80
  -3  30   2    0.57    0.77
  -3  30   1    0.52    0.75
  -3  30   1    0.81    0.79
  -3  30   1    1.10    0.80
  -3  30   0    0.33    0.68
  -3  30   0    1.44    0.75
   3  30   1    1.43    0.72
  -3  30  -1   -0.40    0.65
   3  30   1    1.66    0.75
   3  30   2   -0.99    0.58
   3  30   2    0.34    0.73
  -3  31   1    0.38    0.80
  -3  31   0    1.78    0.81
  -3  31   0    3.65    0.90
   3  31   1    1.76    0.79
  -4   0   9   -0.39    0.53
  -4   0   8    3.76    0.67
  -4   0   7   -0.51    0.39
  -4   0   6    0.11    0.37
  -4   0   6    0.10    0.31
  -4   0   6   -0.23    0.35
  -4   0   5    0.39    0.33
  -4   0   5   -0.20    0.30
  -4   0   5   -0.18    0.44
  -4   0   4   18.39    0.80
  -4   0   4   19.78    0.86
  -4   0   3   -0.18    0.27
  -4   0   3   -0.32    0.25
  -4   0   2   14.64    0.77
  -4   0   2   15.21    0.77
   4   0  -2   15.41    0.79
   4   0  -2   15.90    0.75
  -4   0   1   -0.26    0.28
   4   0  -1   -0.38    0.32
   4   0  -1   -0.18    0.33
  -4   0   1   -0.02    0.29
  -4   0   0   13.78    0.63
   4   0   0   14.87    0.66
   4   0   0   14.13    0.78
  -4   0   0   15.24    0.79
   4   0   0   13.86    0.80
   4   0   1   -0.17    0.34
  -4   0  -1    0.33    0.31
   4   0   1    0.53    0.37
  -4   0  -1    0.08    0.24
   4   0   1    0.40    0.29
  -4   0  -1   -0.31    0.25
  -4   0  -2   21.02    0.83
   4   0   2   18.85    0.85
   4   0   2   19.65    0.95
  -4   0  -2   19.14    0.86
   4   0   2   18.61    0.71
   4   0   2   19.99    0.97
   4   0   3   -0.05    0.33
   4   0   3    0.52    0.41
  -4   0  -3    0.18    0.34
   4   0   3    0.17    0.31
   4   0   3    0.33    0.39
   4   0   4    0.46    0.39
   4   0   4    0.28    0.44
   4   0   4    0.12    0.39
   4   0   4    1.75    0.50
  -4   0  -4    1.20    0.46
  -4   0  -5   -0.16    0.42
   4   0   5   -0.11    0.42
   4   0   5    0.69    0.50
   4   0   5    0.44    0.48
   4   0   5    0.04    0.49
   4   0   6   24.68    1.32
   4   0   6   26.22    1.31
   4   0   6   25.97    1.45
   4   0   7    0.48    0.60
   4   0   7    0.80    0.60
   4   0   7   -0.44    0.61
   4   0   8    2.23    0.82
   4   0   8    1.71    0.70
  -4   1   9    0.44    0.58
  -4  -1   9   -0.32    0.56
  -4   1   8    0.09    0.50
  -4  -1   8    0.86    0.53
  -4   1   7    1.84    0.49
  -4  -1   7    2.12    0.53
  -4   1   6   -0.41    0.38
  -4   1   6    0.60    0.34
  -4   1   6    0.03    0.37
  -4  -1   6    0.75    0.36
  -4  -1   6   -0.45    0.33
  -4  -1   6   -0.17    0.35
  -4   1   5   12.94    0.81
  -4   1   5   13.34    0.76
  -4   1   5   12.45    1.02
  -4  -1   5   15.26    0.76
  -4  -1   5   14.43    0.72
  -4  -1   5   13.07    0.57
  -4  -1   5   14.69    1.01
  -4   1   4    6.46    0.57
  -4   1   4    7.31    0.58
  -4  -1   4    5.98    0.50
  -4  -1   4    6.26    0.52
  -4  -1   4    5.62    0.50
  -4  -1   4    4.74    0.62
  -4   1   3    2.69    0.40
   4   1  -3    2.40    0.39
  -4   1   3    2.51    0.40
  -4  -1   3    2.12    0.36
  -4  -1   3    2.75    0.37
  -4   1   2    1.09    0.36
   4   1  -2    1.34    0.35
  -4   1   2    0.87    0.32
   4   1  -2    0.78    0.33
  -4  -1   2    1.09    0.33
   4  -1  -2    1.62    0.38
  -4  -1   2    0.90    0.32
   4  -1  -2    0.61    0.36
   4   1  -1   50.87    1.38
  -4   1   1   48.19    1.40
  -4   1   1   48.74    1.36
   4   1  -1   52.06    1.37
  -4  -1   1   50.95    1.31
  -4  -1   1   52.37    1.35
   4  -1  -1   48.69    1.43
   4  -1  -1   47.50    1.36
   4  -1  -1   50.03    1.39
   4   1   0   35.72    1.02
   4   1   0   35.60    1.17
  -4   1   0   37.54    1.10
   4   1   0   34.32    1.17
  -4  -1   0   34.87    1.00
   4  -1   0   38.01    1.11
  -4  -1   0   35.40    1.17
   4  -1   0   39.42    1.25
   4  -1   0   38.59    1.22
  -4   1  -1    8.50    0.55
   4   1   1   10.32    0.58
   4   1   1   10.11    0.73
   4   1   1    9.61    0.71
  -4   1  -1    7.75    0.51
  -4   1  -1    8.11    0.59
   4  -1   1    8.53    0.68
  -4  -1  -1   10.45    0.57
   4  -1   1    7.88    0.65
   4  -1   1    7.26    0.58
  -4  -1  -1   10.75    0.56
   4   1   2   22.84    1.01
  -4   1  -2   19.92    0.89
   4   1   2   21.46    1.06
  -4   1  -2   22.91    0.87
   4   1   2   20.38    0.76
   4   1   2   22.27    0.89
  -4  -1  -2   22.43    0.88
  -4  -1  -2   22.27    0.87
   4  -1   2   20.83    1.02
   4  -1   2   21.78    0.92
   4  -1   2   22.56    1.01
   4   1   3   10.01    0.64
   4   1   3    9.81    0.78
   4   1   3    9.28    0.70
  -4   1  -3    7.96    0.69
   4   1   3   10.94    0.86
   4  -1   3    8.61    0.66
   4  -1   3    8.46    0.74
   4  -1   3    8.66    0.72
   4  -1   3    8.64    0.73
  -4  -1  -3    8.37    0.68
   4   1   4    0.86    0.47
  -4   1  -4    0.68    0.42
   4   1   4    0.47    0.44
   4   1   4    0.38    0.39
   4   1   4    0.40    0.41
   4  -1   4    0.91    0.41
   4  -1   4    1.09    0.45
  -4  -1  -4    0.68    0.43
   4  -1   4    0.07    0.41
   4  -1   4    0.61    0.45
   4   1   5   31.48    1.30
   4   1   5   30.96    1.40
   4   1   5   31.14    1.45
  -4   1  -5   29.84    1.41
   4   1   5   30.73    1.35
  -4  -1  -5   30.32    1.37
   4  -1   5   30.25    1.27
   4  -1   5   28.45    1.29
   4  -1   5   30.85    1.40
   4  -1   5   29.39    1.42
   4   1   6    6.53    0.88
   4   1   6    5.54    0.75
   4   1   6    6.41    0.81
   4  -1   6    6.59    0.82
   4  -1   6    6.68    0.87
   4  -1   6    6.91    0.83
  -4  -1  -6    5.64    0.82
   4   1   7    1.28    0.64
   4   1   7    1.36    0.65
   4   1   7    2.11    0.73
   4  -1   7    2.49    0.70
   4  -1   7    1.29    0.65
   4  -1   7    2.75    0.74
   4   1   8   -0.43    0.60
   4   1   8    0.72    0.75
   4  -1   8   -0.41    0.60
   4  -1   8   -0.51    0.60
  -4   2   9    1.58    0.62
  -4  -2   9    1.19    0.65
  -4   2   8    0.05    0.50
  -4  -2   8    0.12    0.49
  -4   2   7    9.99    0.80
  -4  -2   7    8.86    0.76
  -4   2   6    0.62    0.43
  -4   2   6    0.48    0.43
  -4   2   6    0.62    0.35
  -4  -2   6    1.15    0.38
  -4  -2   6    0.06    0.33
  -4   2   5   10.34    0.71
  -4   2   5   10.44    0.78
  -4   2   5   11.38    0.97
  -4  -2   5   10.25    0.66
  -4  -2   5   10.00    0.60
  -4  -2   5   10.24    0.53
  -4  -2   5    9.57    0.92
  -4   2   4    4.64    0.49
  -4   2   4    4.83    0.53
  -4  -2   4    3.84    0.42
  -4  -2   4    3.70    0.40
  -4  -2   4    3.44    0.55
  -4  -2   4    3.27    0.40
  -4   2   3   39.18    1.20
  -4   2   3   37.86    1.22
   4   2  -3   41.56    1.14
  -4  -2   3   39.73    1.13
  -4  -2   3   41.29    1.09
  -4   2   2   37.74    1.23
   4   2  -2   35.00    1.07
   4   2  -2   34.26    1.08
   4  -2  -2   35.59    1.19
  -4  -2   2   33.56    1.06
   4  -2  -2   35.09    1.17
  -4   2   1   20.05    0.84
   4   2  -1   21.43    0.87
   4   2  -1   21.92    0.86
  -4  -2   1   21.49    0.85
   4  -2  -1   20.14    0.94
  -4  -2   1   21.02    0.75
   4  -2  -1   20.46    0.88
   4  -2  -1   20.60    0.92
   4   2   0    9.88    0.49
  -4   2   0   10.32    0.63
   4   2   0    8.77    0.68
   4   2   0    8.49    0.65
   4  -2   0   11.22    0.75
   4  -2   0   10.81    0.64
  -4  -2   0    8.63    0.50
  -4  -2   0    9.45    0.69
   4  -2   0    9.15    0.70
  -4  -2   0    9.35    0.35
  -4   2  -1   13.46    0.61
  -4   2  -1   13.52    0.60
  -4   2  -1   13.95    0.73
   4   2   1   14.14    0.62
   4   2   1   14.51    0.81
   4   2   1   13.95    0.78
   4  -2   1   12.83    0.83
   4  -2   1   13.55    0.83
  -4  -2  -1   14.45    0.63
   4  -2   1   13.01    0.72
  -4  -2  -1   13.61    0.61
   4   2   2    7.19    0.56
  -4   2  -2   10.37    0.70
   4   2   2    8.09    0.58
  -4   2  -2    8.87    0.63
   4   2   2    7.91    0.69
   4   2   2    8.45    0.71
  -4   2  -2    9.60    0.61
  -4  -2  -2    8.10    0.58
  -4  -2  -2    7.41    0.57
   4  -2   2    9.08    0.68
   4  -2   2    8.54    0.71
   4  -2   2    7.61    0.65
   4   2   3   -0.03    0.33
  -4   2  -3   -0.09    0.33
   4   2   3   -0.12    0.30
   4   2   3    0.36    0.39
   4   2   3    0.42    0.42
   4  -2   3   -0.08    0.31
   4  -2   3   -0.39    0.33
   4  -2   3    0.41    0.41
   4  -2   3    0.34    0.39
  -4  -2  -3   -0.05    0.34
  -4   2  -4    1.67    0.50
   4   2   4    2.24    0.57
   4   2   4    2.57    0.53
   4   2   4    1.76    0.53
   4   2   4    2.21    0.48
   4  -2   4    1.16    0.47
   4  -2   4    1.70    0.49
   4  -2   4    0.97    0.46
   4  -2   4    2.44    0.48
  -4  -2  -4    2.20    0.47
   4   2   5    1.16    0.55
   4   2   5    0.61    0.47
  -4   2  -5    0.14    0.45
   4   2   5   -0.17    0.45
   4   2   5   -0.18    0.44
   4  -2   5    0.41    0.47
  -4  -2  -5    0.31    0.45
   4  -2   5    0.58    0.45
   4  -2   5    0.36    0.50
   4  -2   5   -0.62    0.42
   4   2   6    4.11    0.80
   4   2   6    2.87    0.68
   4   2   6    5.24    0.73
   4  -2   6    4.32    0.71
   4  -2   6    3.50    0.69
  -4  -2  -6    4.55    0.76
   4  -2   6    5.19    0.75
   4   2   7    1.03    0.59
   4   2   7    0.80    0.61
   4   2   7   -0.12    0.58
   4  -2   7    0.00    0.54
   4  -2   7    0.72    0.61
   4  -2   7    0.35    0.57
   4   2   8    0.06    0.70
   4   2   8   -0.02    0.65
   4  -2   8    0.67    0.66
  -4   3   9    0.03    0.58
  -4  -3   9   -0.32    0.54
  -4   3   8    0.18    0.50
  -4  -3   8   -1.34    0.42
  -4   3   7    0.98    0.47
  -4   3   7    0.56    0.51
  -4   3   7    0.01    0.52
  -4  -3   7    1.47    0.45
  -4   3   6    0.35    0.48
  -4   3   6    0.84    0.47
  -4   3   6    0.98    0.36
  -4  -3   6    0.92    0.36
  -4   3   5    1.62    0.44
  -4   3   5    1.22    0.44
  -4  -3   5    1.44    0.54
  -4  -3   5    1.10    0.31
  -4  -3   5    1.51    0.30
  -4  -3   5    1.83    0.32
  -4   3   4    6.53    0.60
  -4   3   4    8.18    0.67
  -4  -3   4    8.22    0.56
  -4  -3   4    8.17    0.51
  -4  -3   4    7.70    0.57
  -4  -3   4    8.60    0.75
  -4   3   3    0.28    0.30
   4   3  -3    0.38    0.28
  -4   3   3    0.06    0.36
  -4   3   3    0.35    0.32
  -4  -3   3    0.41    0.27
  -4  -3   3   -0.25    0.22
  -4  -3   3    0.10    0.32
   4   3  -2   -0.13    0.26
  -4   3   2    0.18    0.33
  -4   3   2    0.12    0.30
   4   3  -2    0.22    0.27
   4  -3  -2   -0.04    0.34
  -4  -3   2   -0.19    0.25
  -4   3   1   -0.02    0.30
   4   3  -1    0.37    0.32
   4   3  -1    0.72    0.33
   4  -3  -1    0.57    0.36
   4  -3  -1    0.51    0.36
  -4  -3   1    0.59    0.26
  -4  -3   1    0.64    0.29
   4  -3  -1    0.04    0.35
   4   3   0   37.24    1.18
   4   3   0   34.36    1.12
   4   3   0   34.54    0.87
  -4   3   0   33.16    1.12
   4  -3   0   33.00    1.21
  -4  -3   0   35.11    0.88
   4  -3   0   32.37    1.15
  -4  -3   0   36.00    1.14
   4  -3   0   32.04    1.11
  -4  -3   0   34.02    0.81
  -4   3  -1   15.92    0.66
   4   3   1   13.52    0.88
   4   3   1   15.29    0.50
   4   3   1   15.05    0.61
   4   3   1   15.10    0.85
  -4   3  -1   16.68    0.80
  -4   3  -1   15.40    0.63
   4  -3   1   14.98    0.87
   4  -3   1   14.29    0.88
   4  -3   1   14.20    0.77
  -4  -3  -1   14.87    0.61
  -4  -3  -1   14.44    0.65
   4   3   2   11.45    0.63
  -4   3  -2   10.16    0.71
   4   3   2   11.61    0.61
  -4   3  -2   10.69    0.67
   4   3   2   10.73    0.80
  -4   3  -2   11.03    0.76
   4   3   2   11.65    0.80
   4  -3   2   11.57    0.83
   4  -3   2   10.22    0.81
   4  -3   2   10.76    0.72
  -4  -3  -2   11.88    0.72
  -4  -3  -2   10.84    0.62
   4   3   3    1.22    0.46
   4   3   3    0.67    0.43
   4   3   3    0.87    0.37
   4   3   3    0.64    0.35
  -4   3  -3    1.63    0.44
   4  -3   3    1.45    0.45
  -4  -3  -3    0.57    0.35
   4  -3   3    0.68    0.40
   4  -3   3    0.66    0.41
   4  -3   3    1.09    0.37
   4   3   4    7.25    0.79
  -4   3  -4    5.33    0.68
   4   3   4    6.51    0.65
   4   3   4    5.97    0.70
   4   3   4    5.86    0.65
   4  -3   4    6.95    0.78
  -4  -3  -4    6.78    0.68
   4  -3   4    6.50    0.63
   4  -3   4    5.84    0.68
   4  -3   4    5.65    0.70
   4   3   5    4.57    0.70
   4   3   5    4.54    0.65
  -4   3  -5    3.76    0.69
   4   3   5    4.37    0.70
   4   3   5    4.22    0.73
  -4  -3  -5    4.80    0.69
   4  -3   5    5.48    0.72
   4  -3   5    6.46    0.81
   4  -3   5    4.42    0.61
   4  -3   5    5.69    0.72
   4   3   6    3.51    0.72
   4   3   6    3.40    0.69
   4   3   6    2.74    0.72
   4  -3   6    2.84    0.64
  -4  -3  -6    2.50    0.64
   4  -3   6    2.45    0.62
   4  -3   6    2.76    0.61
   4   3   7   -0.44    0.61
   4   3   7   -0.01    0.58
   4   3   7    0.42    0.61
   4  -3   7    0.43    0.57
   4  -3   7    0.79    0.61
   4  -3   7    0.33    0.56
   4   3   8    0.21    0.70
   4   3   8    0.51    0.66
   4   3   9   -0.30    0.78
  -4   4   9    0.95    0.63
  -4  -4   9    0.29    0.58
  -4   4   8   11.32    0.96
  -4  -4   8   12.36    0.98
  -4   4   7    5.70    0.65
  -4   4   7    5.31    0.79
  -4   4   7    5.89    0.78
  -4  -4   7    5.35    0.66
  -4   4   6    5.29    0.53
  -4   4   6    5.41    0.74
  -4   4   6    4.19    0.65
  -4  -4   6    4.47    0.55
  -4   4   5   -0.14    0.39
  -4   4   5    0.45    0.41
  -4  -4   5    1.56    0.30
  -4  -4   5    1.04    0.32
  -4  -4   5    1.08    0.52
  -4  -4   5    1.09    0.28
  -4   4   4    0.64    0.35
  -4   4   4    0.87    0.39
  -4  -4   4    0.88    0.25
  -4  -4   4    1.10    0.27
  -4  -4   4    0.74    0.40
  -4  -4   4    0.75    0.25
  -4   4   3    7.92    0.65
   4   4  -3    7.76    0.54
  -4   4   3    8.31    0.73
  -4   4   3    9.89    0.71
  -4  -4   3    8.49    0.61
  -4  -4   3    7.68    0.53
  -4   4   2   17.94    0.94
   4   4  -2   18.36    0.78
  -4   4   2   19.25    0.88
   4   4  -2   20.06    0.77
   4  -4  -2   18.96    0.99
  -4  -4   2   20.43    0.75
  -4  -4   2   20.66    0.74
   4   4  -1   26.10    0.92
  -4   4   1   25.24    1.01
   4   4  -1   25.28    0.91
   4  -4  -1   25.58    1.01
  -4  -4   1   25.84    0.89
   4  -4  -1   26.03    1.04
  -4  -4   1   24.61    0.74
   4  -4  -1   24.93    1.08
   4   4   0    3.09    0.44
   4   4   0    3.37    0.48
  -4   4   0    2.71    0.46
   4   4   0    2.73    0.25
   4  -4   0    2.91    0.47
   4  -4   0    4.01    0.50
   4  -4   0    3.24    0.51
  -4  -4   0    2.74    0.29
  -4  -4   0    3.18    0.43
  -4  -4   0    2.86    0.26
   4   4   1   17.76    0.95
   4   4   1   19.05    0.92
  -4   4  -1   20.90    0.92
   4   4   1   19.18    0.61
  -4   4  -1   19.62    0.72
  -4   4  -1   19.44    0.74
   4   4   1   20.32    0.66
   4  -4   1   20.53    0.94
   4  -4   1   20.06    0.94
  -4  -4  -1   20.15    0.67
   4  -4   1   19.00    0.89
  -4  -4  -1   20.48    0.78
   4   4   2    0.98    0.42
  -4   4  -2    0.84    0.36
  -4   4  -2    1.27    0.35
   4   4   2    1.23    0.33
   4   4   2    0.99    0.32
  -4   4  -2    0.73    0.41
   4   4   2    1.40    0.43
   4  -4   2    1.36    0.42
  -4  -4  -2    1.41    0.33
   4  -4   2    1.00    0.42
   4  -4   2    1.03    0.41
  -4  -4  -2    0.81    0.36
   4   4   3    0.67    0.36
   4   4   3    1.58    0.49
   4   4   3    0.85    0.36
  -4   4  -3    0.27    0.40
   4   4   3    0.95    0.43
   4  -4   3    0.10    0.40
   4  -4   3    0.33    0.40
  -4  -4  -3    0.83    0.36
   4  -4   3    0.75    0.43
   4  -4   3    1.53    0.38
   4   4   4   19.36    0.97
   4   4   4   21.60    1.04
   4   4   4   18.82    1.17
   4   4   4   20.96    1.10
  -4   4  -4   18.58    1.08
  -4  -4  -4   20.28    1.02
   4  -4   4   20.21    1.04
   4  -4   4   17.62    0.92
   4  -4   4   19.94    1.12
   4  -4   4   17.82    1.03
   4   4   5   13.91    1.00
   4   4   5   15.03    1.15
  -4   4  -5   11.47    1.02
   4   4   5   11.22    1.00
   4   4   5   13.78    0.95
  -4  -4  -5   13.12    0.95
   4  -4   5   15.11    0.97
   4  -4   5   13.59    0.97
   4  -4   5   14.44    0.97
   4   4   6    0.25    0.51
   4   4   6   -0.78    0.54
   4   4   6   -0.28    0.53
   4  -4   6   -0.15    0.49
   4  -4   6   -0.19    0.50
   4  -4   6    0.58    0.53
   4   4   7    0.35    0.66
   4   4   7    1.11    0.67
   4   4   7    1.80    0.66
   4  -4   7    0.51    0.56
   4  -4   7    0.54    0.59
   4  -4   7    1.06    0.62
   4   4   8   -0.76    0.69
   4   4   8   -0.72    0.63
   4   4   9    4.85    1.12
  -4   5   9    0.41    0.60
  -4  -5   9    1.38    0.65
  -4   5   8    0.02    0.51
  -4  -5   8    0.30    0.52
  -4   5   7    3.41    0.58
  -4   5   7    2.59    0.68
  -4   5   7    2.55    0.70
  -4  -5   7    4.25    0.62
  -4   5   6    9.36    0.67
  -4   5   6    8.75    0.83
  -4   5   6   10.14    0.92
  -4  -5   6    8.22    0.69
  -4   5   5    0.00    0.42
  -4   5   5    0.28    0.40
  -4   5   5    0.74    0.26
  -4  -5   5    0.28    0.49
  -4  -5   5    0.59    0.31
  -4   5   4    2.03    0.47
  -4   5   4    2.80    0.48
  -4  -5   4    3.21    0.31
  -4  -5   4    3.36    0.54
  -4  -5   4    3.72    0.33
  -4  -5   4    3.29    0.30
   4   5  -3    2.30    0.32
  -4   5   3    1.57    0.44
  -4   5   3    2.07    0.50
  -4   5   3    2.91    0.47
  -4  -5   3    2.28    0.31
  -4  -5   3    2.23    0.39
   4   5  -2    0.40    0.27
  -4   5   2   -0.26    0.33
  -4   5   2    0.70    0.41
   4   5  -2   -0.05    0.26
   4  -5  -2    0.30    0.37
  -4  -5   2    0.37    0.25
  -4  -5   2    0.03    0.25
  -4   5   1   25.31    1.05
   4   5  -1   25.80    0.91
   4   5  -1   26.13    0.92
  -4  -5   1   25.78    0.88
  -4  -5   1   25.11    0.71
   4  -5  -1   24.90    1.07
   4  -5  -1   24.31    1.11
   4  -5  -1   24.11    1.05
  -4   5   0    7.35    0.37
  -4   5   0    8.19    0.67
   4   5   0    7.57    0.62
   4   5   0    7.01    0.58
   4  -5   0    7.77    0.66
   4  -5   0    8.27    0.68
  -4  -5   0    7.14    0.49
   4  -5   0    6.65    0.61
  -4  -5   0    6.24    0.54
  -4   5  -1    2.03    0.33
   4   5   1    1.52    0.27
  -4   5  -1    2.53    0.46
   4   5   1    1.08    0.25
   4   5   1    1.20    0.44
  -4   5  -1    1.80    0.34
   4   5   1    0.69    0.38
  -4  -5  -1    1.17    0.24
  -4  -5  -1    1.80    0.35
   4  -5   1    2.05    0.45
   4  -5   1    2.15    0.45
   4  -5   1    1.87    0.45
  -4   5  -2   56.84    1.73
   4   5   2   59.87    1.77
  -4   5  -2   58.52    1.56
   4   5   2   59.86    1.73
   4   5   2   60.13    1.48
  -4   5  -2   59.93    1.54
   4   5   2   57.58    1.48
   4  -5   2   61.38    1.73
   4  -5   2   58.53    1.74
  -4  -5  -2   59.81    1.49
   4  -5   2   58.79    1.68
   4   5   3    7.45    0.64
   4   5   3    8.97    0.70
   4   5   3    7.47    0.73
   4   5   3    8.87    0.82
  -4   5  -3    7.84    0.73
   4  -5   3    8.08    0.73
   4  -5   3    9.21    0.79
   4  -5   3    7.09    0.67
   4  -5   3    8.07    0.60
  -4  -5  -3    6.64    0.59
   4   5   4    0.63    0.40
   4   5   4    1.05    0.50
   4   5   4   -0.37    0.36
   4   5   4    0.38    0.44
  -4   5  -4   -0.17    0.40
   4  -5   4   -0.07    0.37
   4  -5   4    0.09    0.40
   4  -5   4    1.08    0.45
   4  -5   4    0.29    0.46
  -4  -5  -4   -0.43    0.35
   4   5   5   -0.18    0.48
  -4   5  -5    0.46    0.50
   4   5   5   -0.08    0.42
   4   5   5    1.59    0.53
   4   5   5    0.43    0.53
   4  -5   5    0.38    0.48
   4  -5   5   -0.35    0.44
   4  -5   5    0.00    0.46
   4   5   6    0.44    0.53
   4   5   6    1.42    0.68
   4   5   6    1.04    0.60
   4  -5   6    3.08    0.66
   4  -5   6    1.18    0.57
   4  -5   6    0.57    0.52
   4   5   7    1.97    0.69
   4   5   7    2.02    0.75
   4   5   7    3.20    0.72
   4  -5   7    1.02    0.64
   4  -5   7    0.60    0.59
   4  -5   7    1.43    0.65
   4   5   8    5.38    0.95
   4   5   8    3.08    0.92
   4   5   9   -2.03    0.66
   4   5   9    0.54    0.76
  -4   6   9    2.06    0.69
  -4  -6   9    1.27    0.66
  -4   6   8    0.14    0.54
  -4  -6   8   -0.78    0.47
  -4   6   7    1.27    0.46
  -4   6   7   -0.11    0.54
  -4   6   7    0.72    0.60
  -4  -6   7   -0.28    0.42
  -4   6   6   -0.17    0.45
  -4   6   6    0.16    0.36
  -4   6   6    0.72    0.52
  -4  -6   6   -0.20    0.36
  -4   6   5    2.29    0.33
  -4   6   5    3.20    0.61
  -4   6   5    2.14    0.52
  -4  -6   5    3.04    0.43
  -4  -6   5    1.64    0.53
  -4   6   4    1.55    0.44
  -4   6   4    0.70    0.42
  -4   6   4    1.13    0.49
  -4  -6   4    0.92    0.22
  -4  -6   4    1.78    0.45
  -4   6   3    0.70    0.43
   4   6  -3   -0.27    0.21
   4   6  -3   -0.07    0.22
  -4   6   3    0.75    0.40
  -4   6   3    0.20    0.37
  -4  -6   3   -0.38    0.27
  -4  -6   3   -0.21    0.21
   4   6  -2   23.46    0.82
  -4   6   2   26.18    1.04
  -4   6   2   25.93    1.13
   4   6  -2   24.13    0.81
  -4  -6   2   22.66    0.80
  -4  -6   2   23.06    0.65
   4  -6  -2   26.65    1.10
  -4  -6   2   24.33    0.79
   4   6  -1   50.38    1.36
  -4   6   1   52.86    1.61
   4   6  -1   51.02    1.38
   4  -6  -1   54.22    1.57
  -4  -6   1   51.70    1.18
   4  -6  -1   53.92    1.59
  -4  -6   1   50.37    1.12
  -4  -6   1   50.36    1.12
   4  -6  -1   54.92    1.58
  -4  -6   1   51.75    1.35
  -4   6   0    0.64    0.38
  -4   6   0    0.12    0.19
   4   6   0    0.64    0.37
   4   6   0    0.22    0.34
  -4   6   0    0.38    0.22
   4  -6   0   -0.13    0.35
  -4  -6   0    0.51    0.28
   4  -6   0    0.41    0.38
   4  -6   0    0.70    0.37
   4   6   1    2.81    0.50
   4   6   1    3.30    0.34
  -4   6  -1    3.68    0.42
   4   6   1    3.44    0.49
  -4   6  -1    4.06    0.40
   4   6   1    2.95    0.28
  -4   6  -1    3.32    0.51
  -4  -6  -1    2.66    0.26
   4  -6   1    4.12    0.55
   4  -6   1    2.35    0.49
  -4  -6  -1    3.48    0.42
   4  -6   1    3.15    0.50
  -4   6  -2   23.05    0.92
  -4   6  -2   23.94    0.93
   4   6   2   23.16    1.11
   4   6   2   22.31    0.80
  -4   6  -2   22.50    1.05
   4   6   2   22.37    1.04
   4   6   2   21.33    0.83
   4  -6   2   21.97    1.04
   4  -6   2   23.20    1.07
   4  -6   2   22.03    1.02
  -4  -6  -2   21.48    0.79
   4   6   3    0.26    0.43
   4   6   3   -0.54    0.28
  -4   6  -3    0.17    0.36
   4   6   3   -0.13    0.33
  -4   6  -3   -0.16    0.36
   4   6   3    0.02    0.39
   4  -6   3    0.33    0.42
   4  -6   3    0.30    0.39
   4  -6   3   -0.09    0.31
   4  -6   3    0.65    0.42
  -4  -6  -3   -0.40    0.28
   4   6   4   -0.08    0.39
   4   6   4    0.43    0.49
  -4   6  -4    0.48    0.44
   4   6   4    0.48    0.40
   4   6   4   -0.52    0.40
   4  -6   4   -0.07    0.41
   4  -6   4    0.13    0.42
   4  -6   4    0.37    0.39
   4  -6   4   -0.32    0.43
   4   6   5    0.53    0.47
   4   6   5    0.51    0.57
   4   6   5    1.28    0.52
  -4   6  -5    0.93    0.53
   4   6   5    1.30    0.57
   4  -6   5    1.08    0.50
   4  -6   5    1.69    0.51
   4  -6   5    0.99    0.51
   4   6   6    1.38    0.61
   4   6   6    0.96    0.65
   4   6   6    0.82    0.57
   4  -6   6    1.41    0.57
   4  -6   6    0.92    0.56
   4  -6   6    0.25    0.51
   4   6   7    0.13    0.62
   4   6   7    0.81    0.62
   4   6   7    1.07    0.68
   4  -6   7    0.70    0.59
   4  -6   7    0.56    0.59
   4   6   8    2.57    0.83
   4   6   8    3.70    0.95
   4   6   9   -0.22    0.76
   4   6   9   -1.04    0.78
  -4   7   9   -0.60    0.57
  -4  -7   9   -0.04    0.59
  -4   7   8   -0.43    0.48
  -4   7   8   -0.55    0.65
  -4  -7   8   -0.52    0.48
  -4   7   7    0.98    0.62
  -4   7   7    0.45    0.45
  -4   7   7    0.20    0.60
  -4  -7   7    0.15    0.46
  -4   7   6    0.78    0.37
  -4   7   6    0.76    0.54
  -4   7   6    0.93    0.53
  -4  -7   6    0.64    0.42
  -4   7   5    2.50    0.58
  -4   7   5    2.29    0.34
  -4   7   5    1.18    0.53
  -4  -7   5    2.34    0.43
  -4  -7   5    1.65    0.55
  -4   7   4    1.34    0.51
  -4   7   4    1.26    0.45
  -4   7   4    1.29    0.47
  -4  -7   4    0.85    0.33
  -4  -7   4    1.92    0.47
  -4  -7   4    1.13    0.32
  -4   7   3    8.41    0.76
   4   7  -3    7.89    0.45
  -4   7   3    7.44    0.71
   4   7  -3    7.12    0.45
  -4   7   3    8.78    0.83
  -4  -7   3    6.99    0.48
  -4  -7   3    6.46    0.42
  -4  -7   3    7.18    0.58
   4   7  -2   74.38    1.64
  -4   7   2   72.79    2.10
  -4   7   2   75.74    1.97
   4   7  -2   71.17    1.64
  -4  -7   2   69.32    1.65
  -4  -7   2   72.73    1.56
  -4  -7   2   71.81    1.60
   4   7  -1   13.42    0.71
  -4   7   1   13.44    0.85
   4   7  -1   14.89    0.71
   4  -7  -1   15.61    0.93
  -4  -7   1   14.80    0.69
   4  -7  -1   13.06    0.85
   4   7   0    2.31    0.43
  -4   7   0    3.06    0.51
  -4   7   0    3.23    0.31
  -4   7   0    3.35    0.33
   4   7   0    2.27    0.42
   4  -7   0    2.81    0.49
  -4  -7   0    2.17    0.35
   4  -7   0    2.94    0.53
   4  -7   0    3.56    0.53
  -4   7  -1    3.84    0.56
   4   7   1    2.89    0.50
   4   7   1    3.48    0.50
   4   7   1    3.73    0.30
  -4   7  -1    2.69    0.40
  -4   7  -1    3.71    0.41
   4  -7   1    3.14    0.52
   4  -7   1    3.79    0.54
   4  -7   1    3.09    0.54
  -4  -7  -1    3.62    0.44
  -4   7  -2   15.04    0.80
  -4   7  -2   16.09    0.93
   4   7   2   15.80    0.91
   4   7   2   16.19    0.67
   4   7   2   16.57    0.75
  -4   7  -2   17.23    0.85
   4   7   2   15.55    1.00
   4  -7   2   16.75    0.92
   4  -7   2   16.53    0.95
   4  -7   2   14.92    0.90
  -4   7  -3    7.78    0.79
   4   7   3    7.46    0.74
  -4   7  -3    8.78    0.73
   4   7   3    8.57    0.80
   4   7   3    7.43    0.63
   4   7   3    8.67    0.63
   4  -7   3    7.20    0.77
   4  -7   3    7.95    0.64
   4  -7   3    8.06    0.72
   4  -7   3    8.11    0.73
   4   7   4    1.17    0.54
   4   7   4    0.67    0.41
  -4   7  -4    0.14    0.45
   4   7   4    0.50    0.47
   4   7   4    0.73    0.44
   4  -7   4    0.88    0.47
   4  -7   4    0.72    0.47
   4  -7   4    0.73    0.50
   4  -7   4    0.71    0.42
   4   7   5    0.72    0.59
   4   7   5    1.78    0.62
   4   7   5    1.04    0.48
  -4   7  -5    1.42    0.58
   4   7   5    1.10    0.52
   4  -7   5    1.40    0.51
   4  -7   5    1.00    0.48
   4  -7   5    0.81    0.50
   4   7   6   10.57    1.12
   4   7   6   10.20    1.04
   4   7   6   11.28    1.02
   4  -7   6   11.56    0.99
   4  -7   6   11.20    1.02
   4  -7   6   10.03    0.93
   4   7   7    1.14    0.72
   4   7   7   -0.70    0.57
   4   7   7    0.13    0.65
   4  -7   7   -0.34    0.57
   4   7   8    1.39    0.77
   4   7   8    1.34    0.83
   4   7   9    2.47    0.93
   4   7   9    1.85    0.89
  -4   8   9    0.87    0.63
  -4  -8   9    1.54    0.71
  -4   8   8   11.24    0.99
  -4   8   8   14.81    1.37
  -4  -8   8   10.21    0.98
  -4   8   7    1.73    0.51
  -4   8   7    0.52    0.59
  -4   8   7    2.01    0.69
  -4  -8   7    0.56    0.47
  -4   8   6   -0.20    0.37
  -4   8   6   -0.22    0.48
  -4   8   6   -0.18    0.52
  -4  -8   6    0.41    0.44
  -4   8   5    0.52    0.46
  -4   8   5   -0.12    0.47
  -4   8   5    0.26    0.30
  -4   8   5    0.21    0.49
  -4  -8   5   -0.06    0.43
  -4  -8   5    0.32    0.36
  -4   8   4   19.15    1.05
  -4   8   4   21.27    1.15
  -4   8   4   20.80    1.21
  -4  -8   4   22.47    1.04
  -4  -8   4   20.47    0.83
  -4  -8   4   20.90    0.84
   4   8  -3    6.01    0.40
  -4   8   3    5.31    0.63
  -4   8   3    5.16    0.69
   4   8  -3    5.71    0.40
  -4   8   3    6.47    0.69
  -4  -8   3    5.80    0.45
  -4  -8   3    5.41    0.36
  -4  -8   3    6.69    0.56
  -4   8   2    3.85    0.57
   4   8  -2    4.78    0.42
   4   8  -2    4.34    0.41
  -4   8   2    4.22    0.57
  -4   8   2    4.36    0.63
  -4  -8   2    5.02    0.39
  -4  -8   2    4.90    0.42
  -4  -8   2    4.61    0.40
  -4   8   1   59.66    1.22
  -4   8   1   60.68    1.82
  -4   8   1   59.42    1.72
   4   8  -1   59.96    1.54
   4   8  -1   56.54    1.49
  -4  -8   1   58.72    1.49
   4  -8  -1   64.03    1.86
   4  -8  -1   59.90    1.79
  -4  -8   1   59.65    1.43
   4   8   0    1.62    0.40
  -4   8   0    0.69    0.28
   4   8   0    0.63    0.35
  -4   8   0    0.43    0.39
  -4   8   0    0.67    0.26
   4  -8   0    0.30    0.41
   4  -8   0    0.43    0.40
   4  -8   0    0.25    0.39
  -4  -8   0    1.24    0.33
  -4   8  -1    1.88    0.37
  -4   8  -1    2.69    0.50
   4   8   1    2.09    0.49
   4   8   1    2.07    0.45
  -4   8  -1    2.84    0.41
   4  -8   1    2.23    0.48
   4  -8   1    2.03    0.47
   4  -8   1    2.28    0.48
  -4  -8  -1    1.88    0.39
  -4   8  -2   10.38    0.80
   4   8   2    9.90    0.67
   4   8   2   10.68    0.55
  -4   8  -2    9.57    0.73
   4   8   2   10.49    0.86
   4   8   2   10.16    0.78
   4  -8   2    9.33    0.81
   4  -8   2    9.42    0.75
   4  -8   2    9.82    0.79
   4   8   3    2.76    0.58
   4   8   3    2.04    0.46
   4   8   3    2.51    0.54
   4   8   3    2.20    0.41
  -4   8  -3    1.80    0.51
  -4   8  -3    2.11    0.49
   4  -8   3    2.48    0.53
   4  -8   3    1.75    0.50
   4  -8   3    2.64    0.44
   4  -8   3    1.95    0.48
   4   8   4    1.09    0.48
   4   8   4    0.69    0.42
   4   8   4    0.20    0.50
   4   8   4    1.23    0.53
  -4   8  -4    0.87    0.49
   4  -8   4    0.27    0.40
   4  -8   4    0.68    0.52
   4  -8   4    0.82    0.47
   4  -8   4    0.84    0.46
   4   8   5    2.17    0.68
   4   8   5    1.39    0.60
  -4   8  -5    1.31    0.58
   4   8   5    0.98    0.49
   4   8   5    1.61    0.55
   4  -8   5    1.41    0.53
   4  -8   5    0.97    0.49
   4  -8   5    0.94    0.50
   4   8   6    0.70    0.64
   4   8   6   -0.13    0.54
   4   8   6   -0.09    0.55
   4  -8   6    1.41    0.58
   4  -8   6   -0.31    0.52
   4  -8   6    1.26    0.59
   4   8   7   -0.25    0.62
   4   8   7    0.40    0.65
   4   8   7    0.24    0.70
   4   8   8    0.21    0.76
   4   8   8   -0.99    0.67
   4   8   9    3.48    1.01
   4   8   9    3.14    0.96
  -4   9   8    0.61    0.76
  -4   9   8    1.35    0.60
  -4   9   8    0.55    0.67
  -4  -9   8    1.57    0.62
  -4   9   7    0.04    0.55
  -4   9   7   -0.48    0.60
  -4   9   7    0.09    0.45
  -4  -9   7   -0.55    0.43
  -4   9   6    4.20    0.79
  -4   9   6    5.95    0.80
  -4   9   6    5.34    0.59
  -4  -9   6    5.69    0.67
  -4   9   5   -0.20    0.48
  -4   9   5    0.14    0.32
  -4   9   5    0.04    0.46
  -4   9   5    0.78    0.53
  -4  -9   5    0.26    0.49
  -4  -9   5    0.37    0.39
  -4   9   4   -0.26    0.24
  -4   9   4   -0.17    0.22
  -4   9   4    0.85    0.50
  -4   9   4   -0.60    0.40
  -4   9   4   -0.08    0.42
  -4  -9   4    0.26    0.38
  -4  -9   4   -0.09    0.32
  -4  -9   4    0.34    0.32
  -4   9   3    1.64    0.50
   4   9  -3    1.01    0.23
  -4   9   3    1.59    0.50
  -4   9   3    1.78    0.48
   4   9  -3    1.18    0.23
  -4  -9   3    0.68    0.34
  -4  -9   3    0.66    0.33
  -4  -9   3    1.12    0.20
  -4   9   2   15.98    1.02
   4   9  -2   15.56    0.66
  -4   9   2   15.27    1.00
  -4   9   2   15.83    0.94
   4   9  -2   15.60    0.67
  -4  -9   2   16.33    0.66
  -4  -9   2   16.15    0.73
  -4  -9   2   16.38    0.64
  -4   9   1    9.97    0.48
  -4   9   1    9.42    0.50
  -4   9   1   10.35    0.80
   4   9  -1   10.59    0.63
  -4   9   1    8.46    0.73
   4   9  -1   10.41    0.66
  -4  -9   1   10.99    0.62
   4  -9  -1   11.79    0.84
   4  -9  -1    9.28    0.78
  -4  -9   1   12.12    0.67
  -4   9   0   18.30    0.98
   4   9   0   19.27    0.64
   4   9   0   20.39    0.94
  -4   9   0   18.62    0.73
   4   9   0   20.82    0.90
  -4   9   0   18.81    0.72
   4  -9   0   19.54    0.99
   4  -9   0   19.38    1.00
   4  -9   0   20.03    1.03
  -4  -9   0   20.09    0.83
  -4   9  -1    9.95    0.66
   4   9   1   10.75    0.84
   4   9   1   11.86    0.60
  -4   9  -1   11.38    0.82
  -4   9  -1   10.99    0.69
   4   9   1    9.33    0.74
   4  -9   1   11.45    0.47
   4  -9   1   12.66    0.86
  -4  -9  -1   10.37    0.73
   4  -9   1   11.94    0.88
   4  -9   1   10.03    0.82
   4   9   2    2.95    0.36
   4   9   2    2.38    0.44
  -4   9  -2    2.72    0.48
   4   9   2    2.34    0.51
  -4   9  -2    2.40    0.51
   4   9   2    2.55    0.53
   4  -9   2    2.54    0.51
   4  -9   2    2.22    0.53
   4  -9   2    2.41    0.54
   4   9   3    1.73    0.51
  -4   9  -3    0.53    0.41
   4   9   3    1.60    0.44
  -4   9  -3    1.29    0.47
   4   9   3    1.17    0.50
   4   9   3    1.34    0.38
   4  -9   3    0.50    0.42
   4  -9   3    0.90    0.37
   4  -9   3    0.69    0.48
   4  -9   3    1.08    0.45
   4   9   4    5.34    0.63
  -4   9  -4    4.47    0.71
   4   9   4    3.68    0.67
   4   9   4    4.36    0.71
   4   9   4    3.98    0.62
   4  -9   4    5.18    0.68
   4  -9   4    4.42    0.59
   4  -9   4    5.12    0.65
   4  -9   4    4.89    0.75
   4   9   5   -0.07    0.49
   4   9   5   -0.52    0.49
   4   9   5    0.64    0.60
   4   9   5    0.23    0.47
   4  -9   5    0.72    0.48
   4  -9   5    0.17    0.46
   4  -9   5    0.15    0.46
   4   9   6    0.72    0.60
   4   9   6    0.20    0.61
   4   9   6    0.06    0.64
   4  -9   6    0.61    0.50
   4  -9   6    0.46    0.51
   4  -9   6   -0.62    0.51
   4   9   7   -0.21    0.55
   4   9   7    1.12    0.75
   4   9   7    0.19    0.67
   4   9   8    1.55    0.85
   4   9   8    1.93    0.83
   4   9   9    4.16    1.10
  -4  10   8    0.79    0.67
  -4  10   8    0.07    0.48
  -4  10   8    1.38    0.77
  -4 -10   8   -0.01    0.55
  -4  10   7   -0.23    0.63
  -4  10   7    0.31    0.46
  -4  10   7    0.15    0.58
  -4 -10   7    2.13    0.59
  -4  10   6    0.34    0.42
  -4  10   6   -0.01    0.57
  -4  10   6    0.44    0.55
  -4 -10   6   -0.31    0.43
  -4  10   5    5.09    0.74
  -4  10   5    4.83    0.78
  -4  10   5    5.30    0.53
  -4 -10   5    6.40    0.77
  -4 -10   5    6.57    0.66
  -4  10   4    0.61    0.29
  -4  10   4    0.56    0.48
  -4  10   4    0.34    0.49
  -4  10   4    0.26    0.27
  -4  10   4   -0.23    0.47
  -4 -10   4    0.56    0.44
  -4 -10   4    0.44    0.37
  -4  10   3    3.20    0.32
  -4  10   3    3.25    0.63
  -4  10   3    3.00    0.58
  -4  10   3    4.04    0.66
  -4  10   3    3.11    0.33
  -4 -10   3    3.79    0.29
  -4 -10   3    3.05    0.43
  -4 -10   3    2.80    0.44
  -4  10   2    0.00    0.38
   4  10  -2   -0.27    0.25
   4  10  -2    0.32    0.26
  -4  10   2    0.00    0.20
  -4  10   2    0.59    0.39
  -4  10   2    0.16    0.22
  -4  10   2    0.78    0.45
  -4 -10   2    0.03    0.25
  -4 -10   2    0.58    0.25
  -4 -10   2    0.22    0.30
  -4  10   1    9.69    0.84
  -4  10   1   10.18    0.79
   4  10  -1    9.78    0.62
  -4  10   1    8.64    0.54
   4  10  -1   11.29    0.70
  -4  10   1    9.55    0.53
  -4 -10   1   11.80    0.68
  -4 -10   1   10.70    0.64
   4 -10  -1    9.78    0.79
   4 -10  -1    9.61    0.81
  -4  10   0    8.54    0.57
  -4  10   0    7.88    0.57
   4  10   0    8.08    0.64
   4  10   0    8.85    0.70
  -4  10   0    8.07    0.75
   4  10   0    8.58    0.52
   4 -10   0    6.89    0.71
  -4 -10   0    8.08    0.60
   4 -10   0    8.07    0.76
  -4  10  -1    1.81    0.39
  -4  10  -1    1.07    0.45
   4  10   1    2.41    0.49
   4  10   1    2.24    0.37
   4  10   1    1.90    0.49
  -4  10  -1    1.45    0.36
   4 -10   1    1.49    0.24
   4 -10   1    1.84    0.51
   4 -10   1    1.36    0.48
   4 -10   1    1.50    0.48
   4  10   2   10.36    0.82
   4  10   2   10.69    0.88
   4  10   2   10.64    0.71
  -4  10  -2   10.21    0.77
   4  10   2   10.09    0.56
  -4  10  -2    9.36    0.85
   4 -10   2   11.20    0.90
   4 -10   2    9.85    0.78
   4 -10   2   11.10    0.83
  -4  10  -3    0.03    0.40
   4  10   3   -0.32    0.41
  -4  10  -3   -0.14    0.42
   4  10   3    0.48    0.45
   4  10   3    0.76    0.36
   4  10   3    0.40    0.41
   4 -10   3    0.62    0.44
   4 -10   3    0.09    0.42
   4 -10   3    0.10    0.36
   4 -10   3    0.23    0.47
   4  10   4    2.83    0.52
   4  10   4    2.42    0.53
  -4  10  -4    1.75    0.56
  -4  10  -4    2.18    0.55
   4  10   4    1.99    0.64
   4  10   4    1.57    0.57
   4 -10   4    3.61    0.58
   4 -10   4    2.41    0.52
   4 -10   4    2.09    0.55
   4  10   5    0.33    0.57
   4  10   5   -0.45    0.49
   4  10   5   -0.28    0.42
   4  10   5    0.23    0.52
   4 -10   5    0.15    0.48
   4 -10   5   -0.05    0.44
   4 -10   5    0.00    0.46
   4  10   6    2.14    0.68
   4  10   6    1.15    0.74
   4  10   6    1.64    0.71
   4 -10   6    1.86    0.60
   4 -10   6    2.18    0.63
   4  10   7    0.67    0.65
   4  10   7    1.34    0.75
   4  10   7    0.42    0.74
   4  10   8    0.04    0.74
   4  10   8    0.77    0.88
  -4  11   8    0.11    0.55
  -4  11   8   -0.05    0.67
  -4  11   8    0.39    0.72
  -4 -11   8   -0.52    0.53
  -4  11   7   -0.48    0.57
  -4  11   7   -0.32    0.44
  -4  11   7    0.12    0.67
  -4 -11   7    0.30    0.52
  -4  11   6    2.51    0.69
  -4  11   6    1.10    0.47
  -4  11   6    2.47    0.72
  -4 -11   6    2.83    0.59
  -4  11   5   29.60    1.50
  -4  11   5   30.18    1.09
  -4  11   5   31.35    1.47
  -4 -11   5   28.25    1.22
  -4 -11   5   32.36    1.40
  -4  11   4    1.99    0.56
  -4  11   4    1.08    0.52
  -4  11   4    1.52    0.58
  -4  11   4    1.98    0.38
  -4 -11   4    1.49    0.48
  -4 -11   4   -0.03    0.38
  -4  11   3    0.59    0.51
  -4  11   3    1.06    0.31
  -4  11   3    1.01    0.49
  -4  11   3    0.70    0.50
  -4  11   3    0.85    0.29
  -4 -11   3    1.35    0.39
  -4 -11   3    0.76    0.36
  -4  11   2   -0.16    0.40
  -4  11   2    0.32    0.26
  -4  11   2    0.65    0.45
  -4  11   2    0.03    0.43
  -4  11   2    0.25    0.27
   4  11  -2    0.26    0.27
   4  11  -2    0.09    0.26
  -4 -11   2    0.18    0.26
  -4 -11   2   -0.05    0.25
  -4 -11   2    0.01    0.31
   4  11  -1   21.51    0.87
  -4  11   1   21.05    0.78
   4  11  -1   22.37    0.93
  -4  11   1   21.68    1.14
  -4  11   1   21.12    1.06
  -4  11   1   22.09    0.79
   4 -11  -1   22.65    1.12
  -4 -11   1   22.64    0.92
  -4  11   0    1.60    0.46
  -4  11   0    1.92    0.35
   4  11   0    2.51    0.35
  -4  11   0    1.28    0.48
   4  11   0    2.36    0.45
  -4  11   0    1.88    0.38
   4  11   0    2.82    0.49
  -4 -11   0    2.20    0.43
   4 -11   0    1.84    0.53
   4 -11   0    1.58    0.50
   4  11   1   39.52    1.16
   4  11   1   37.11    1.34
  -4  11  -1   36.47    1.44
  -4  11  -1   39.01    1.22
  -4  11  -1   37.87    1.21
   4  11   1   37.37    1.38
   4 -11   1   40.28    1.45
   4 -11   1   38.39    0.97
   4 -11   1   37.87    1.48
   4 -11   1   38.37    1.40
   4  11   2    1.66    0.32
   4  11   2    1.43    0.51
  -4  11  -2    2.05    0.53
   4  11   2    2.80    0.47
  -4  11  -2    1.76    0.44
   4  11   2    2.54    0.54
   4 -11   2    1.73    0.49
   4 -11   2    1.93    0.54
   4 -11   2    1.60    0.48
   4 -11   2    1.05    0.30
   4  11   3   24.50    1.26
   4  11   3   26.61    1.01
  -4  11  -3   25.22    1.31
   4  11   3   24.45    1.22
  -4  11  -3   25.64    1.18
   4  11   3   25.35    1.10
   4 -11   3   22.99    1.13
   4 -11   3   25.03    1.04
   4 -11   3   22.48    1.27
   4 -11   3   23.48    1.14
  -4  11  -4   -0.28    0.44
   4  11   4   -0.06    0.49
   4  11   4   -0.25    0.48
   4  11   4    0.35    0.41
  -4  11  -4   -0.30    0.46
   4  11   4   -0.26    0.45
   4 -11   4    0.37    0.45
   4 -11   4   -0.36    0.44
   4 -11   4   -0.65    0.40
   4  11   5    1.84    0.65
   4  11   5    2.66    0.72
   4  11   5    1.42    0.55
   4  11   5    0.84    0.56
   4 -11   5    1.15    0.54
   4 -11   5    1.99    0.60
   4 -11   5    1.43    0.54
   4  11   6    1.93    0.75
   4  11   6    1.90    0.73
   4  11   6    1.11    0.60
   4 -11   6    2.06    0.64
   4 -11   6    1.52    0.57
   4  11   7   -0.42    0.69
   4  11   7    0.40    0.67
   4  11   8    1.32    0.81
   4  11   8    0.63    0.87
  -4  12   8    0.15    0.65
  -4  12   8   -0.45    0.54
  -4  12   8   -0.02    0.73
  -4 -12   8   -0.38    0.55
  -4  12   7    0.46    0.64
  -4  12   7    1.62    0.74
  -4  12   7    1.05    0.54
  -4 -12   7    1.50    0.62
  -4  12   6    0.84    0.61
  -4  12   6   -0.41    0.41
  -4  12   6    0.22    0.60
  -4 -12   6    0.52    0.51
  -4  12   5   10.99    0.74
  -4  12   5    9.66    1.01
  -4  12   5   10.73    1.01
  -4 -12   5    8.60    0.79
  -4 -12   5    9.83    0.92
  -4  12   4   12.65    0.71
  -4  12   4   11.79    1.05
  -4  12   4   12.12    1.10
  -4  12   4   10.48    0.96
  -4 -12   4   11.46    0.85
  -4 -12   4   10.74    0.80
  -4  12   3    4.66    0.45
  -4  12   3    5.30    0.75
  -4  12   3    5.04    0.70
  -4  12   3    5.05    0.72
  -4  12   3    4.40    0.45
  -4 -12   3    3.79    0.49
  -4 -12   3    4.28    0.54
  -4 -12   3    4.06    0.53
  -4  12   2    5.23    0.71
   4  12  -2    5.09    0.45
  -4  12   2    4.12    0.67
  -4  12   2    5.31    0.46
  -4  12   2    4.19    0.64
  -4  12   2    4.87    0.47
   4  12  -2    4.38    0.45
  -4 -12   2    3.92    0.41
  -4 -12   2    5.00    0.54
  -4 -12   2    4.27    0.41
  -4  12   1    3.40    0.42
  -4  12   1    2.47    0.51
  -4  12   1    2.24    0.53
   4  12  -1    2.05    0.39
   4  12  -1    3.36    0.46
  -4  12   1    2.97    0.38
  -4  12   1    4.23    0.65
   4  12  -1    3.09    0.31
  -4 -12   1    2.90    0.45
   4 -12  -1    2.42    0.54
  -4  12   0   -0.38    0.27
  -4  12   0    0.29    0.43
   4  12   0    0.09    0.26
  -4  12   0   -0.11    0.37
   4  12   0    0.04    0.37
   4  12   0    0.21    0.35
  -4  12   0    0.58    0.34
   4 -12   0    0.39    0.43
   4 -12   0    0.02    0.41
  -4  12  -1   -0.39    0.34
   4  12   1    0.01    0.39
   4  12   1    0.17    0.32
   4  12   1    0.66    0.40
  -4  12  -1    0.14    0.30
  -4  12  -1   -0.17    0.39
   4 -12   1   -0.16    0.23
   4 -12   1   -0.63    0.41
   4 -12   1    0.26    0.42
   4  12   2    0.77    0.41
   4  12   2    0.27    0.30
  -4  12  -2    0.71    0.41
   4  12   2    0.06    0.42
  -4  12  -2    0.71    0.46
   4  12   2    0.13    0.28
   4  12   2    0.54    0.46
   4 -12   2    0.01    0.27
   4 -12   2    0.16    0.44
   4 -12   2    1.64    0.49
   4 -12   2    0.44    0.47
  -4  12  -3    0.51    0.45
   4  12   3    0.48    0.35
   4  12   3   -0.08    0.45
   4  12   3    0.12    0.40
  -4  12  -3    0.12    0.44
   4  12   3    0.64    0.50
   4 -12   3    0.08    0.44
   4 -12   3   -0.03    0.40
   4 -12   3   -0.19    0.46
   4 -12   3    0.41    0.39
   4  12   4    3.60    0.72
  -4  12  -4    3.94    0.67
   4  12   4    2.93    0.60
   4  12   4    3.46    0.71
   4  12   4    4.32    0.60
  -4  12  -4    3.73    0.71
   4 -12   4    3.61    0.62
   4 -12   4    3.65    0.60
   4 -12   4    2.54    0.60
   4  12   5    0.89    0.62
   4  12   5    1.15    0.58
   4  12   5    0.18    0.60
   4  12   5    1.46    0.56
   4 -12   5    1.18    0.56
   4 -12   5    0.51    0.50
   4  12   6   -0.81    0.53
   4  12   6    0.38    0.62
   4  12   6   -0.71    0.61
   4  12   7    0.85    0.74
   4  12   7   -0.13    0.76
   4  12   8    0.62    0.84
   4  12   8    0.40    0.77
  -4  13   8    0.61    0.77
  -4  13   8    0.84    0.72
  -4  13   8    0.22    0.55
  -4 -13   8   -0.75    0.54
  -4  13   7    0.46    0.65
  -4  13   7   -0.45    0.45
  -4  13   7   -1.22    0.61
  -4 -13   7    0.13    0.52
  -4  13   6    1.18    0.48
  -4  13   6    1.63    0.71
  -4  13   6    1.44    0.64
  -4 -13   6    0.30    0.53
  -4  13   5    0.60    0.64
  -4  13   5    0.71    0.58
  -4  13   5    0.09    0.41
  -4 -13   5    0.39    0.53
  -4 -13   5    0.32    0.48
  -4  13   4   16.23    0.82
  -4  13   4   15.94    1.10
  -4  13   4   16.14    1.23
  -4  13   4   16.38    1.18
  -4 -13   4   15.44    0.94
  -4 -13   4   16.05    0.96
  -4  13   3    1.15    0.56
  -4  13   3    0.46    0.33
  -4  13   3    0.97    0.54
  -4  13   3    0.75    0.47
  -4  13   3    0.22    0.32
  -4 -13   3    0.71    0.38
  -4 -13   3    0.65    0.42
  -4  13   2    0.67    0.34
   4  13  -2    0.13    0.29
  -4  13   2    0.16    0.30
   4  13  -2    0.27    0.29
  -4  13   2    0.23    0.50
   4  13  -2    0.28    0.26
  -4  13   2    0.45    0.46
  -4  13   2    0.79    0.46
  -4 -13   2    0.08    0.27
  -4 -13   2   -0.15    0.34
  -4 -13   2    0.92    0.31
  -4  13   1    6.91    0.79
  -4  13   1    8.65    0.63
  -4  13   1    9.25    0.83
   4  13  -1    8.50    0.51
   4  13  -1    7.94    0.62
  -4  13   1    8.00    0.59
   4  13  -1    9.25    0.72
  -4  13   1    8.95    0.87
   4 -13  -1    9.17    0.88
  -4  13   0   -0.30    0.28
   4  13   0    0.20    0.35
  -4  13   0    0.00    0.33
  -4  13   0    0.30    0.40
  -4  13   0   -0.09    0.41
   4  13   0   -0.18    0.35
   4  13   0    0.13    0.16
   4 -13   0   -0.78    0.39
   4 -13   0    0.27    0.43
   4  13   1    0.50    0.36
   4  13   1    0.53    0.43
  -4  13  -1    0.08    0.37
   4  13   1    0.44    0.42
  -4  13  -1    0.98    0.47
  -4  13  -1    0.96    0.43
   4 -13   1    0.51    0.47
   4 -13   1    1.16    0.49
   4 -13   1    0.23    0.25
   4  13   2    0.82    0.46
  -4  13  -2    0.36    0.43
   4  13   2    0.54    0.32
  -4  13  -2    1.74    0.55
   4  13   2    1.26    0.32
   4  13   2    1.34    0.43
   4  13   2    0.51    0.48
   4 -13   2    0.79    0.47
   4 -13   2    0.74    0.46
   4 -13   2    1.28    0.34
   4 -13   2    1.09    0.54
   4  13   3   -0.18    0.42
   4  13   3    0.10    0.33
   4  13   3   -0.08    0.48
  -4  13  -3    0.22    0.48
  -4  13  -3   -0.48    0.41
   4  13   3   -0.27    0.45
   4 -13   3    0.13    0.46
   4 -13   3    0.07    0.38
   4 -13   3   -0.41    0.43
  -4  13  -4    2.54    0.63
   4  13   4    1.41    0.60
   4  13   4    1.88    0.57
   4  13   4    0.85    0.44
   4  13   4    0.27    0.54
   4 -13   4    1.45    0.52
   4 -13   4    1.45    0.52
   4 -13   4    0.81    0.53
   4  13   5   16.62    1.17
   4  13   5   17.47    1.12
   4  13   5   18.74    1.37
   4  13   5   15.82    1.24
   4 -13   5   17.01    1.07
   4 -13   5   18.20    1.12
   4  13   6    0.80    0.70
   4  13   6    0.26    0.70
   4  13   6    1.35    0.65
   4  13   7   -0.74    0.66
   4  13   7   -0.44    0.75
   4  13   8    0.65    0.89
  -4  14   8    0.23    0.59
  -4  14   8   -0.37    0.76
  -4  14   8    2.29    0.85
  -4 -14   8    1.58    0.71
  -4  14   7    0.55    0.53
  -4  14   7   -0.22    0.63
  -4  14   7    0.73    0.73
  -4 -14   7    0.03    0.52
  -4  14   6    0.88    0.49
  -4  14   6    1.45    0.67
  -4  14   6    1.46    0.75
  -4 -14   6    0.30    0.56
  -4  14   5    3.90    0.80
  -4  14   5    3.65    0.56
  -4  14   5    3.08    0.75
  -4 -14   5    3.49    0.69
  -4 -14   5    2.57    0.61
  -4  14   4   28.36    1.12
  -4  14   4   31.15    1.53
  -4  14   4   26.74    1.43
  -4 -14   4   30.60    1.28
  -4 -14   4   31.47    1.29
  -4  14   3    0.19    0.53
  -4  14   3   -0.29    0.43
  -4  14   3    0.31    0.36
  -4  14   3    0.73    0.55
   4  14  -3    0.25    0.35
  -4 -14   3    1.11    0.48
  -4 -14   3    0.22    0.39
  -4  14   2   16.65    1.11
   4  14  -2   17.78    0.76
   4  14  -2   17.81    0.79
  -4  14   2   15.87    1.05
  -4  14   2   17.98    0.88
  -4  14   2   17.54    1.15
  -4  14   2   15.94    0.82
   4  14  -2   17.93    0.70
  -4 -14   2   16.34    0.71
  -4 -14   2   17.02    0.76
   4  14  -1    4.42    0.54
   4  14  -1    4.39    0.42
   4  14  -1    4.20    0.51
  -4  14   1    5.84    0.54
  -4  14   1    4.78    0.53
  -4  14   1    4.80    0.66
  -4  14   1    4.51    0.70
  -4  14   1    5.28    0.69
   4 -14  -1    4.03    0.68
  -4  14   0    7.08    0.74
  -4  14   0    6.69    0.63
   4  14   0    6.65    0.66
  -4  14   0    5.17    0.71
   4  14   0    7.32    0.70
  -4  14   0    6.74    0.61
   4 -14   0    5.60    0.75
   4  14   1   18.87    1.03
   4  14   1   19.23    0.60
   4  14   1   18.44    0.87
  -4  14  -1   20.65    1.15
  -4  14  -1   21.53    1.06
   4  14   1   18.97    1.06
  -4  14  -1   18.14    0.94
   4 -14   1   16.52    1.07
   4 -14   1   18.61    1.16
   4 -14   1   19.73    0.75
   4  14   2   13.29    0.98
   4  14   2   16.36    0.93
  -4  14  -2   14.89    1.05
   4  14   2   14.88    1.04
  -4  14  -2   16.55    0.98
   4  14   2   14.75    0.69
   4  14   2   16.72    0.71
   4 -14   2   16.28    1.09
   4 -14   2   16.10    1.04
   4 -14   2   13.49    0.74
   4  14   3    1.62    0.60
  -4  14  -3    2.41    0.57
   4  14   3    2.22    0.45
   4  14   3    2.02    0.56
  -4  14  -3    2.02    0.62
   4  14   3    1.70    0.58
   4 -14   3    2.70    0.49
   4 -14   3    3.56    0.64
   4 -14   3    2.80    0.59
  -4  14  -4    1.90    0.59
   4  14   4    0.52    0.58
   4  14   4    1.04    0.62
   4  14   4    0.12    0.46
   4  14   4    0.86    0.53
   4 -14   4    1.97    0.59
   4 -14   4    1.71    0.57
   4  14   5    0.99    0.61
   4  14   5    0.48    0.65
   4  14   5    0.35    0.53
   4  14   5   -0.04    0.60
   4 -14   5    0.22    0.51
   4 -14   5    0.69    0.55
   4  14   6   -0.28    0.68
   4  14   6    0.27    0.64
   4  14   7   -0.15    0.69
   4  14   7    0.20    0.74
   4  14   8    0.42    0.89
  -4  15   8    0.30    0.78
  -4  15   8    0.76    0.63
  -4  15   8    0.58    0.76
  -4 -15   8   -0.29    0.61
  -4  15   7   -0.04    0.67
  -4  15   7   -0.17    0.69
  -4  15   7   -0.19    0.50
  -4 -15   7    0.58    0.59
  -4  15   6    0.08    0.47
  -4  15   6    0.65    0.66
  -4  15   6    1.21    0.71
  -4 -15   6    1.17    0.59
  -4  15   5    2.01    0.70
  -4  15   5    1.10    0.48
  -4  15   5    1.10    0.70
  -4 -15   5    1.24    0.57
  -4  15   4    1.81    0.48
  -4  15   4    1.56    0.62
   4  15  -4    0.45    0.43
  -4  15   4    0.95    0.64
  -4 -15   4    1.48    0.54
  -4 -15   4    1.24    0.51
  -4  15   3    2.46    0.63
   4  15  -3    1.67    0.40
  -4  15   3    1.74    0.68
  -4  15   3    3.35    0.71
  -4  15   3    1.91    0.46
  -4 -15   3    2.07    0.46
  -4 -15   3    1.90    0.54
   4  15  -2    1.74    0.39
  -4  15   2    1.04    0.43
  -4  15   2    2.12    0.60
   4  15  -2    1.19    0.32
  -4  15   2    1.46    0.60
   4  15  -2    1.30    0.36
  -4  15   2    1.27    0.54
  -4 -15   2    1.42    0.35
  -4 -15   2    1.50    0.50
  -4  15   1    0.78    0.49
  -4  15   1   -0.21    0.36
   4  15  -1    0.35    0.39
  -4  15   1    0.14    0.46
  -4  15   1    0.33    0.48
   4  15  -1   -0.06    0.35
   4  15  -1    0.39    0.32
  -4  15   1    0.16    0.34
   4 -15  -1    0.58    0.49
   4  15   0    4.81    0.64
  -4  15   0    5.06    0.58
  -4  15   0    5.78    0.58
  -4  15   0    6.23    0.77
  -4  15   0    5.19    0.68
  -4  15   0    4.05    0.67
   4  15   0    4.60    0.52
   4  15   0    4.50    0.60
   4 -15   0    4.86    0.73
  -4  15  -1   -0.54    0.42
   4  15   1    0.72    0.45
   4  15   1   -0.18    0.21
   4  15   1   -0.10    0.21
  -4  15  -1    0.49    0.41
   4  15   1    0.58    0.43
   4  15   1   -0.13    0.34
  -4  15  -1   -0.24    0.39
   4 -15   1   -0.08    0.49
   4 -15   1   -0.07    0.27
   4 -15   1   -0.19    0.44
   4  15   2   46.78    1.71
  -4  15  -2   42.88    1.55
   4  15   2   45.06    1.27
   4  15   2   46.80    1.27
   4  15   2   43.71    1.47
   4  15   2   47.48    1.71
  -4  15  -2   41.82    1.74
  -4  15  -2   44.48    1.56
   4 -15   2   45.00    1.68
   4  15   3   12.86    0.93
   4  15   3    9.90    0.99
  -4  15  -3   11.06    0.93
   4  15   3   12.20    0.82
   4  15   3   12.37    0.77
  -4  15  -3   12.86    1.06
   4  15   3   11.28    1.03
   4 -15   3   12.96    0.97
   4 -15   3   14.41    1.01
  -4  15  -4    2.52    0.67
   4  15   4    2.69    0.68
   4  15   4    2.17    0.53
   4  15   4    1.75    0.68
   4  15   4    1.83    0.60
   4 -15   4    3.33    0.62
   4 -15   4    4.12    0.68
   4  15   5   -0.17    0.60
   4  15   5    0.63    0.66
   4  15   5   -0.33    0.57
   4 -15   5   -0.15    0.51
   4 -15   5    0.81    0.56
   4  15   6    0.33    0.70
   4  15   6    1.72    0.74
   4  15   7    1.75    0.86
   4  15   7   -0.33    0.69
   4  15   8    1.61    0.98
  -4  16   8    0.55    0.79
  -4 -16   8    0.38    0.67
  -4  16   7    1.25    0.81
  -4  16   7    1.63    0.62
  -4  16   7    0.67    0.75
  -4 -16   7    0.82    0.67
  -4  16   6    0.34    0.72
  -4  16   6    0.37    0.64
  -4  16   6   -0.04    0.48
  -4 -16   6    0.17    0.56
  -4  16   5   -0.27    0.60
  -4  16   5    0.37    0.61
  -4  16   5    0.81    0.48
  -4 -16   5    1.23    0.56
  -4  16   4    2.46    0.52
  -4  16   4    2.85    0.75
  -4  16   4    4.07    0.76
  -4 -16   4    2.75    0.62
  -4  16   3    2.38    0.65
  -4  16   3    3.33    0.69
  -4  16   3    3.08    0.53
   4  16  -3    3.11    0.48
  -4 -16   3    2.88    0.50
  -4 -16   3    2.73    0.59
  -4  16   2    6.67    0.88
  -4  16   2    5.94    0.84
  -4  16   2    6.73    0.66
   4  16  -2    7.21    0.59
   4  16  -2    6.20    0.49
  -4  16   2    6.01    0.80
   4  16  -2    6.44    0.56
  -4 -16   2    7.03    0.57
  -4 -16   2    5.89    0.73
  -4  16   1    3.42    0.54
   4  16  -1    3.47    0.51
  -4  16   1    3.79    0.66
  -4  16   1    2.45    0.65
   4  16  -1    3.58    0.53
  -4  16   1    2.99    0.68
  -4  16   0    0.30    0.38
  -4  16   0   -0.70    0.41
   4  16   0   -0.54    0.33
   4  16   0   -0.04    0.41
  -4  16   0    0.52    0.50
  -4  16   0    0.19    0.49
   4  16   0   -0.46    0.38
   4 -16   0    0.22    0.48
   4  16   1    6.82    0.44
  -4  16  -1    5.04    0.65
  -4  16  -1    4.86    0.76
   4  16   1    7.48    0.68
   4  16   1    6.36    0.74
  -4  16  -1    6.67    0.74
   4  16   1    7.16    0.78
  -4  16  -2    3.75    0.72
   4  16   2    5.88    0.50
  -4  16  -2    3.96    0.63
  -4  16  -2    3.24    0.62
   4  16   2    3.64    0.67
   4  16   2    4.22    0.60
   4  16   2    5.59    0.77
   4  16   2    4.53    0.48
   4 -16   2    4.12    0.68
   4  16   3    0.01    0.45
   4  16   3    0.50    0.42
  -4  16  -3    0.28    0.49
   4  16   3    0.24    0.54
   4  16   3    0.43    0.54
  -4  16  -3    0.05    0.42
   4  16   3    0.11    0.35
   4 -16   3    0.42    0.50
   4  16   4    1.26    0.65
   4  16   4    2.82    0.63
   4  16   4    1.31    0.64
  -4  16  -4    1.74    0.64
   4 -16   4    2.25    0.64
   4  16   5   -0.21    0.57
   4  16   5   -0.07    0.61
   4 -16   5   -0.69    0.51
   4  16   6    0.31    0.67
   4  16   6    0.38    0.70
   4  16   7    0.19    0.73
   4  16   7   -0.54    0.77
   4  16   8    0.95    0.96
  -4  17   8   -1.08    0.77
  -4  17   7    1.17    0.83
  -4  17   7    0.65    0.73
  -4  17   7    0.09    0.53
  -4 -17   7    0.10    0.62
  -4  17   6    0.47    0.78
  -4  17   6    0.22    0.68
  -4  17   6    0.02    0.51
  -4 -17   6    1.14    0.64
  -4  17   5    0.37    0.64
  -4  17   5    0.51    0.67
  -4  17   5    1.39    0.52
  -4 -17   5    1.86    0.64
  -4  17   4    7.19    0.73
  -4  17   4    5.40    0.88
  -4  17   4    6.10    0.95
  -4 -17   4    7.26    0.83
  -4  17   3    3.28    0.72
  -4  17   3    3.38    0.70
  -4  17   3    1.71    0.50
  -4 -17   3    1.96    0.58
   4  17  -2    2.96    0.47
  -4  17   2    3.80    0.58
  -4  17   2    2.49    0.69
  -4  17   2    2.81    0.66
   4  17  -2    3.61    0.48
  -4  17   2    4.97    0.80
  -4 -17   2    4.04    0.66
   4  17  -1    2.51    0.32
   4  17  -1    3.01    0.52
  -4  17   1    2.07    0.59
   4  17  -1    2.25    0.48
  -4  17   1    3.31    0.69
  -4  17   1    3.41    0.56
  -4  17   1    2.19    0.62
   4  17   0    0.41    0.45
  -4  17   0   -0.14    0.43
   4  17   0    0.93    0.45
  -4  17   0    0.37    0.48
  -4  17   0    0.43    0.51
  -4  17   0   -0.22    0.40
   4  17   1    1.62    0.30
  -4  17  -1    1.40    0.59
  -4  17  -1    0.91    0.48
  -4  17  -1    1.04    0.54
   4  17   1    0.91    0.43
   4  17   1    0.82    0.51
  -4  17  -1    0.51    0.48
   4  17   1    1.97    0.56
  -4  17  -2    5.46    0.70
  -4  17  -2    6.97    0.86
   4  17   2    6.09    0.83
   4  17   2    7.69    0.76
   4  17   2    6.70    0.84
   4  17   2    6.79    0.56
  -4  17  -2    6.01    0.76
   4  17   3   10.66    1.06
  -4  17  -3   10.81    0.89
  -4  17  -3   10.12    0.93
   4  17   3   10.39    1.03
   4  17   3   11.06    0.94
   4 -17   3   11.47    0.99
   4  17   4    2.52    0.74
   4  17   4    2.21    0.68
   4  17   4    1.80    0.71
  -4  17  -4    2.08    0.66
  -4  17  -4    1.81    0.53
   4 -17   4    1.83    0.65
   4  17   5    1.04    0.68
   4  17   5    0.55    0.69
   4  17   6   -1.42    0.61
   4  17   6    0.78    0.71
   4  17   7    0.43    0.84
  -4  18   7    2.26    0.94
  -4  18   7    0.31    0.77
  -4  18   7    2.05    0.67
  -4 -18   7    1.60    0.73
  -4  18   6    0.86    0.78
  -4  18   6    1.86    0.81
  -4  18   6    0.95    0.54
  -4 -18   6    0.71    0.67
  -4  18   5    0.24    0.68
  -4  18   5   -0.14    0.45
  -4  18   5    0.14    0.60
  -4 -18   5    0.74    0.60
  -4  18   4   -0.54    0.60
  -4  18   4    0.33    0.60
  -4  18   4    0.79    0.48
  -4 -18   4    0.40    0.55
  -4  18   3    0.18    0.58
  -4  18   3   -0.86    0.47
  -4  18   3   -0.53    0.40
  -4 -18   3   -0.12    0.51
   4  18  -2    0.97    0.38
  -4  18   2    2.15    0.63
  -4  18   2    1.28    0.61
   4  18  -2    1.64    0.45
  -4  18   2    1.76    0.50
  -4 -18   2    0.62    0.50
  -4  18   1    0.74    0.59
  -4  18   1    0.85    0.59
   4  18  -1    0.90    0.44
  -4  18   1    0.73    0.47
  -4  18   1    1.12    0.56
   4  18  -1    0.16    0.41
  -4 -18   1    1.01    0.54
  -4  18   0    3.54    0.65
   4  18   0    3.17    0.58
   4  18   0    3.31    0.61
  -4  18   0    3.08    0.71
  -4  18   0    3.32    0.70
  -4  18   0    2.63    0.56
  -4  18  -1    0.82    0.54
  -4  18  -1    0.62    0.57
   4  18   1    1.39    0.55
  -4  18  -1    1.42    0.54
   4  18   1    0.88    0.52
  -4  18  -1    1.59    0.56
  -4  18  -2   -0.98    0.46
   4  18   2    0.86    0.55
  -4  18  -2   -0.75    0.42
  -4  18  -2    0.17    0.48
   4  18   2    0.02    0.52
   4  18   3    0.51    0.57
  -4  18  -3    0.62    0.55
  -4  18  -3    0.01    0.43
   4  18   3   -0.56    0.53
   4 -18   3    0.37    0.54
   4  18   4    0.99    0.66
  -4  18  -4    2.92    0.72
   4  18   4    1.11    0.67
  -4  18  -4    1.14    0.51
   4 -18   4    2.06    0.62
   4  18   5    2.80    0.79
   4  18   5    1.01    0.71
   4  18   6   -0.28    0.71
   4  18   6   -0.18    0.69
   4  18   7   -0.07    0.78
  -4  19   7    1.17    0.67
  -4  19   7    2.34    0.93
  -4 -19   7    1.42    0.74
  -4  19   6    1.40    0.77
  -4  19   6    0.60    0.57
  -4  19   6   -0.23    0.72
  -4 -19   6    1.44    0.70
  -4  19   5    1.07    0.73
  -4  19   5    0.42    0.66
  -4  19   5    1.54    0.57
  -4 -19   5    0.62    0.59
  -4  19   4    2.75    0.78
  -4  19   4    3.03    0.61
  -4  19   4    3.21    0.84
  -4 -19   4    1.85    0.65
  -4  19   3    1.22    0.69
  -4  19   3    1.64    0.53
  -4  19   3    3.08    0.75
  -4 -19   3    0.79    0.58
   4  19  -2    0.61    0.39
  -4  19   2   -0.18    0.55
  -4  19   2    0.40    0.50
  -4  19   2    0.72    0.55
  -4 -19   2    0.79    0.54
  -4  19   1    4.02    0.63
  -4  19   1    4.29    0.76
   4  19  -1    4.12    0.59
   4  19  -1    4.38    0.61
  -4  19   1    3.41    0.75
  -4 -19   1    3.66    0.71
   4  19   0    0.75    0.47
  -4  19   0    0.74    0.56
   4  19   0    1.18    0.50
  -4  19   0    0.87    0.51
  -4  19   0    0.41    0.50
  -4 -19   0    0.97    0.58
  -4  19  -1    0.12    0.52
   4  19   1   -0.11    0.46
  -4  19  -1   -0.07    0.46
  -4  19  -1   -0.27    0.44
   4  19   1    0.59    0.50
  -4  19  -2    2.94    0.67
  -4  19  -2    1.53    0.61
  -4  19  -2    3.61    0.66
   4  19   2    3.26    0.73
   4  19   2    4.13    0.74
   4  19   3    3.79    0.82
  -4  19  -3    5.24    0.75
  -4  19  -3    4.85    0.70
  -4  19  -3    4.37    0.75
   4  19   3    5.33    0.84
  -4  19  -4    0.81    0.50
   4  19   4    0.39    0.65
  -4  19  -4    1.26    0.65
   4  19   4   -0.07    0.62
   4  19   5    0.50    0.67
   4  19   5    1.03    0.69
   4  19   6    4.04    0.96
   4  19   6    4.14    1.00
   4  19   7    1.51    0.91
  -4  20   7   -0.58    0.58
  -4  20   7    0.61    0.82
  -4 -20   7    0.43    0.69
  -4  20   6    0.76    0.79
  -4  20   6    0.27    0.74
  -4  20   6    1.68    0.65
  -4 -20   6    1.69    0.79
  -4  20   5    1.46    0.80
  -4  20   5    2.25    0.77
  -4  20   5    2.88    0.69
  -4 -20   5    2.05    0.69
  -4  20   4    2.25    0.80
  -4  20   4    1.35    0.58
  -4  20   4    2.80    0.77
  -4 -20   4    2.23    0.69
  -4  20   3    4.56    0.70
  -4  20   3    3.93    0.84
  -4  20   3    4.05    0.80
  -4 -20   3    5.15    0.79
  -4  20   2   -0.26    0.54
  -4  20   2    1.14    0.54
  -4  20   2    0.25    0.57
  -4 -20   2    0.78    0.60
  -4  20   1    4.34    0.79
  -4  20   1    2.98    0.62
  -4  20   1    2.73    0.69
   4  20  -1    2.92    0.57
   4  20  -1    3.79    0.61
  -4 -20   1    3.33    0.68
   4  20   0    2.20    0.58
  -4  20   0    1.76    0.58
  -4  20   0    2.30    0.63
   4  20   0    1.93    0.55
  -4  20   0    2.24    0.68
  -4 -20   0    1.60    0.62
   4  20   1    1.87    0.62
  -4  20  -1    2.41    0.66
   4  20   1    1.95    0.60
  -4  20  -1    2.14    0.60
  -4  20  -1    1.74    0.60
  -4  20  -2    1.34    0.57
  -4  20  -2    0.97    0.53
   4  20   2    0.72    0.61
   4  20   2    1.24    0.59
  -4  20  -2    0.82    0.58
   4  20   3   -0.04    0.56
  -4  20  -3    0.05    0.58
   4  20   3    0.58    0.60
  -4  20  -3    0.33    0.49
  -4  20  -3    0.29    0.54
   4  20   4   -0.22    0.62
  -4  20  -4   -0.32    0.49
   4  20   4   -0.27    0.60
  -4  20  -4    0.45    0.62
   4  20   5   -0.39    0.61
   4  20   5   -0.76    0.60
   4  20   6    0.65    0.78
   4  20   7    2.70    1.01
  -4  21   7    1.09    0.92
  -4 -21   7   -0.17    0.68
  -4  21   6    0.00    0.59
  -4  21   6    0.09    0.81
  -4 -21   6    0.58    0.69
  -4  21   5    0.63    0.56
  -4  21   5    1.18    0.78
  -4  21   5    0.85    0.74
  -4 -21   5    0.32    0.63
  -4  21   4    0.11    0.67
  -4  21   4    1.87    0.63
  -4  21   4    1.31    0.74
  -4 -21   4    0.62    0.67
  -4  21   3   -0.26    0.49
  -4  21   3    0.15    0.64
  -4  21   3    1.08    0.66
  -4 -21   3   -0.02    0.56
  -4  21   2   -0.05    0.52
  -4  21   2   -0.52    0.55
  -4  21   2   -0.55    0.51
  -4 -21   2    0.09    0.59
   4  21  -1    8.16    0.80
  -4  21   1    9.51    0.92
  -4  21   1    8.98    1.03
  -4  21   1    8.37    0.96
   4  21  -1    9.99    0.87
  -4 -21   1    8.30    0.95
   4  21   0    0.01    0.48
  -4  21   0    0.28    0.54
   4  21   0    0.17    0.47
  -4  21   0    0.65    0.54
  -4  21   0   -1.27    0.48
  -4 -21   0    0.35    0.59
  -4  21  -1   17.52    1.15
  -4  21  -1   18.12    1.20
   4  21   1   18.05    1.17
  -4  21  -1   15.65    1.19
   4  21   1   17.99    1.20
  -4 -21  -1   15.42    1.16
   4  21   2    5.12    0.86
  -4  21  -2    4.43    0.77
  -4  21  -2    4.40    0.77
   4  21   2    4.70    0.80
  -4  21  -2    4.77    0.77
  -4 -21  -2    4.85    0.79
   4  21   3    0.38    0.63
  -4  21  -3    0.98    0.62
  -4  21  -3    1.24    0.55
  -4  21  -3    0.94    0.52
   4  21   3    0.01    0.57
   4  21   4    0.14    0.66
   4  21   4   -0.20    0.61
   4  21   5    1.96    0.82
   4  21   5    2.52    0.83
   4  21   6   -0.27    0.69
  -4  22   6   -0.61    0.58
  -4  22   6    0.25    0.82
  -4 -22   6    1.27    0.75
  -4  22   5    7.50    0.92
  -4  22   5    5.92    1.06
  -4  22   5    7.52    1.11
[truncated: 304,593 more chars]
