# Supplementary material for: (Z)-N-(2,6-Diiso­propyl­phen­yl)-1-[(2-meth­oxyphen­yl)amino]­methanimine oxide
Source: IUCrdata. 2024 Oct 21;9(Pt 10):x240988. doi: 10.1107/S241431462400988X (PMC11660170; doi:10.1107/S241431462400988X)
Supplement: Supplementary file 2 [file x-09-x240988-Isup2.hkl]

data_I                                                                          
_shelx_title ' 16zs_boo_wm12_0ma in P2(1)/c'                                    
_shelx_refln_list_code          4                                               
_shelx_F_calc_maximum      199.03                                               
_exptl_crystal_F_000       704.00                                               
_reflns_d_resolution_high  0.8333                                               
                                                                                
loop_                                                                           
 _space_group_symop_operation_xyz                                               
 'x, y, z'                                                                      
 '-x, y+1/2, -z+1/2'                                                            
 '-x, -y, -z'                                                                   
 'x, -y-1/2, z-1/2'                                                             
                                                                                
_cell_length_a    10.1243                                                       
_cell_length_b    23.9410                                                       
_cell_length_c     7.5053                                                       
_cell_angle_alpha  90.000                                                       
_cell_angle_beta   91.315                                                       
_cell_angle_gamma  90.000                                                       
                                                                                
_shelx_F_squared_multiplier     1.000                                           
                                                                                
loop_                                                                           
 _refln_index_h                                                                 
 _refln_index_k                                                                 
 _refln_index_l                                                                 
 _refln_F_squared_calc                                                          
 _refln_F_squared_meas                                                          
 _refln_F_squared_sigma                                                         
 _refln_observed_status                                                         
   1   0   0       1465.40       1186.24        11.73 o                         
   2   0   0      14828.63      14231.97       114.08 o                         
   3   0   0        120.68        125.48         6.65 o                         
   4   0   0        462.45        549.98        12.33 o                         
   5   0   0       8144.42       8159.76        82.61 o                         
   6   0   0        463.65        462.94        14.76 o                         
   7   0   0         25.97         20.31         4.67 o                         
   8   0   0        274.44        258.03         9.47 o                         
   9   0   0         16.36          9.32         7.00 o                         
  10   0   0        267.85        237.42        16.13 o                         
  11   0   0          0.09         -0.50        17.10 o                         
  12   0   0          3.59          9.44        18.91 o                         
   1   1   0         49.38         38.11         1.53 o                         
   2   1   0       8207.62       7489.23        48.36 o                         
   3   1   0        164.82        160.70         6.58 o                         
   4   1   0       1414.77       1398.56        21.36 o                         
   5   1   0        134.78        140.97         7.66 o                         
   6   1   0         69.78         96.79         5.08 o                         
   7   1   0          5.04          1.06         3.33 o                         
   8   1   0        413.40        389.16         7.95 o                         
   9   1   0        154.95        124.08         6.63 o                         
  10   1   0        202.22        205.71        18.19 o                         
  11   1   0         11.08          0.63         9.73 o                         
  12   1   0          8.14         -2.35        12.93 o                         
   0   2   0          3.98         -1.76         1.76 o                         
   1   2   0        153.08        145.85         3.47 o                         
   2   2   0        876.13        850.32         8.17 o                         
   3   2   0         68.71         75.89         3.55 o                         
   4   2   0        378.32        366.25         9.61 o                         
   5   2   0         77.85         93.48         7.54 o                         
   6   2   0        156.20        176.30         5.74 o                         
   7   2   0        235.67        231.95         6.27 o                         
   8   2   0        768.38        769.83        10.13 o                         
   9   2   0         33.05         42.39         6.14 o                         
  10   2   0        649.56        646.97        20.62 o                         
  11   2   0          0.28         -5.51         9.23 o                         
  12   2   0          4.17         -4.05        10.89 o                         
   1   3   0       2290.10       1989.99        11.14 o                         
   2   3   0          1.77          4.95         3.35 o                         
   3   3   0       1655.15       1684.82        13.09 o                         
   4   3   0       1212.11       1311.38        16.14 o                         
   5   3   0        348.01        360.01         7.78 o                         
   6   3   0          4.97         11.14         4.16 o                         
   7   3   0          4.16         -2.30         3.74 o                         
   8   3   0         47.14         59.00         4.75 o                         
   9   3   0        382.48        340.69        12.17 o                         
  10   3   0         14.34         19.71        10.63 o                         
  11   3   0          1.15         -8.78         8.78 o                         
  12   3   0          0.94          4.72         9.80 o                         
   0   4   0      13527.53      12174.83        72.12 o                         
   1   4   0        545.80        447.10         4.58 o                         
   2   4   0       4262.29       3991.03        23.09 o                         
   3   4   0       5749.08       5436.08        36.94 o                         
   4   4   0        139.31        114.41         4.43 o                         
   5   4   0        751.68        816.06        10.80 o                         
   6   4   0          3.09          2.49         3.80 o                         
   7   4   0          2.90          8.18         3.82 o                         
   8   4   0        209.62        202.06         6.98 o                         
   9   4   0          3.05          2.26         6.33 o                         
  10   4   0        437.64        406.70        15.29 o                         
  11   4   0         87.19         72.33        10.86 o                         
  12   4   0         25.43         31.24        11.00 o                         
   1   5   0       4671.44       4625.88        23.16 o                         
   2   5   0       3936.27       3666.15        23.08 o                         
   3   5   0       4157.36       4031.67        25.66 o                         
   4   5   0        284.41        280.08         7.19 o                         
   5   5   0        365.86        353.00         8.49 o                         
   6   5   0         35.44         51.48         4.06 o                         
   7   5   0         15.13         15.15         3.87 o                         
   8   5   0         12.15         11.63         5.22 o                         
   9   5   0        247.39        230.09        10.88 o                         
  10   5   0         94.26         83.12        11.32 o                         
  11   5   0          7.71         -0.01         8.87 o                         
   0   6   0      18176.32      16832.61        99.91 o                         
   1   6   0        239.02        261.28         4.88 o                         
   2   6   0         17.93         17.12         2.68 o                         
   3   6   0        293.04        293.49         5.90 o                         
   4   6   0         19.22         13.89         3.71 o                         
   5   6   0        546.12        549.98         9.12 o                         
   6   6   0        203.48        208.38         6.08 o                         
   7   6   0         31.33         37.37         4.20 o                         
   8   6   0         26.20         35.49         5.54 o                         
   9   6   0        201.67        202.40        13.00 o                         
  10   6   0         94.87         90.22        10.91 o                         
  11   6   0         63.01         74.52        14.31 o                         
   1   7   0       1143.27       1074.18         8.52 o                         
   2   7   0          8.97          4.05         2.69 o                         
   3   7   0        478.28        495.52        10.47 o                         
   4   7   0         98.41        112.45         5.47 o                         
   5   7   0        383.17        389.49         8.52 o                         
   6   7   0        289.58        320.96         8.36 o                         
   7   7   0        716.63        752.47        13.17 o                         
   8   7   0         49.29         38.11         7.09 o                         
   9   7   0         64.79         68.46        12.60 o                         
  10   7   0        568.48        563.38        19.17 o                         
  11   7   0         77.83         60.79        11.04 o                         
   0   8   0       5281.60       4857.47        34.93 o                         
   1   8   0          7.56         -1.48         2.80 o                         
   2   8   0          3.00          5.16         2.66 o                         
   3   8   0        196.47        186.72         5.77 o                         
   4   8   0         44.48         28.59         4.80 o                         
   5   8   0        239.42        229.54         7.23 o                         
   6   8   0         34.97         27.46         4.68 o                         
   7   8   0          0.75          3.58         5.24 o                         
   8   8   0        110.41        108.86         9.16 o                         
   9   8   0          4.32         -9.01         9.01 o                         
  10   8   0        181.58        180.25        13.12 o                         
  11   8   0        116.58        107.67        12.91 o                         
   1   9   0         16.22          8.27         2.95 o                         
   2   9   0        255.25        299.08         6.36 o                         
   3   9   0        906.08       1014.33        11.86 o                         
   4   9   0        789.68        744.56        10.20 o                         
   5   9   0         23.89         27.12         4.64 o                         
   6   9   0         50.35         59.43         5.45 o                         
   7   9   0         55.03         60.54         7.63 o                         
   8   9   0        317.40        302.44        12.84 o                         
   9   9   0         90.62         95.17        12.29 o                         
  10   9   0         51.41         54.69        11.86 o                         
  11   9   0         75.18         67.42        12.86 o                         
   0  10   0         12.54          3.93         5.12 o                         
   1  10   0        446.57        470.96         7.50 o                         
   2  10   0        371.51        389.14         7.12 o                         
   3  10   0        530.80        427.85         8.52 o                         
   4  10   0        376.67        313.30         8.04 o                         
   5  10   0        276.60        284.12         8.53 o                         
   6  10   0         10.61          9.26         4.82 o                         
   7  10   0          2.98          7.56         6.93 o                         
   8  10   0        438.80        433.26        15.08 o                         
   9  10   0        986.25       1013.84        25.91 o                         
  10  10   0          5.93          1.29         9.06 o                         
  11  10   0         42.00         51.78        11.08 o                         
   1  11   0        977.58       1095.90        11.85 o                         
   2  11   0        561.62        597.00         8.73 o                         
   3  11   0        110.34        114.86         5.39 o                         
   4  11   0         68.13         80.84         5.19 o                         
   5  11   0         22.92         30.13         5.28 o                         
   6  11   0          6.52          2.65         5.01 o                         
   7  11   0         99.68         87.23         8.75 o                         
   8  11   0          1.62         -1.99         8.03 o                         
   9  11   0         91.43        121.17        11.64 o                         
  10  11   0        131.03        127.97        12.71 o                         
  11  11   0          8.47         -2.80        10.14 o                         
   0  12   0       3311.99       3354.87        32.62 o                         
   1  12   0        510.31        487.48        10.06 o                         
   2  12   0          0.46          2.57         3.32 o                         
   3  12   0        253.98        254.64         6.63 o                         
   4  12   0         10.45          3.97         4.37 o                         
   5  12   0        275.97        278.32         9.61 o                         
   6  12   0         89.98         88.21         8.34 o                         
   7  12   0        334.67        343.07        13.60 o                         
   8  12   0         67.55         70.42         9.86 o                         
   9  12   0        192.04        170.03        14.71 o                         
  10  12   0         25.37         38.67        10.47 o                         
  11  12   0        125.11        131.75        13.51 o                         
   1  13   0         59.06         70.92         4.53 o                         
   2  13   0        128.14        161.04         5.67 o                         
   3  13   0         55.63         56.80         4.32 o                         
   4  13   0          3.55         -1.41         3.80 o                         
   5  13   0        112.12        121.93         6.50 o                         
   6  13   0         31.03         39.51         7.52 o                         
   7  13   0          2.40         -4.84         8.13 o                         
   8  13   0        372.98        387.10        16.56 o                         
   9  13   0          3.08          3.74         9.84 o                         
  10  13   0         24.73         27.25        10.48 o                         
   0  14   0        340.00        386.92        12.43 o                         
   1  14   0        144.24        157.97         5.77 o                         
   2  14   0          7.11          5.56         3.76 o                         
   3  14   0        246.36        242.37         6.69 o                         
   4  14   0        247.01        251.34         9.83 o                         
   5  14   0         43.79         44.48         6.96 o                         
   6  14   0        109.79        107.90        11.06 o                         
   7  14   0        409.93        392.56        22.01 o                         
   8  14   0         96.08        109.51        12.62 o                         
   9  14   0         53.31         75.67        12.11 o                         
  10  14   0         17.89         18.98        11.21 o                         
   1  15   0          0.58          0.64         3.90 o                         
   2  15   0        174.12        202.29         6.34 o                         
   3  15   0         23.57         22.79         4.51 o                         
   4  15   0        194.44        192.67         8.01 o                         
   5  15   0        202.33        215.39        13.55 o                         
   6  15   0         35.48         20.53         8.32 o                         
   7  15   0         17.51         33.28         9.02 o                         
   8  15   0         70.13         93.14        18.92 o                         
   9  15   0        233.98        214.43        14.46 o                         
  10  15   0        139.43        130.60        13.29 o                         
   0  16   0         26.89         30.12         6.41 o                         
   1  16   0        288.69        306.16         7.77 o                         
   2  16   0        223.16        222.12         7.76 o                         
   3  16   0         60.19         70.50         6.24 o                         
   4  16   0          1.05         -3.92         5.59 o                         
   5  16   0        231.68        207.64        11.30 o                         
   6  16   0          0.10         -4.92         7.81 o                         
   7  16   0        201.48        213.81        13.45 o                         
   8  16   0         12.32         -7.55         8.60 o                         
   9  16   0          1.77          9.47         9.87 o                         
  10  16   0         18.10         24.21        10.74 o                         
   1  17   0        139.07        148.19         6.26 o                         
   2  17   0        333.91        346.64         9.16 o                         
   3  17   0        782.43        799.66        16.14 o                         
   4  17   0         20.52         10.68         7.02 o                         
   5  17   0         79.90         68.73         9.51 o                         
   6  17   0         70.65         68.20        10.68 o                         
   7  17   0        332.54        305.31        16.30 o                         
   8  17   0          1.82          0.28         9.16 o                         
   9  17   0         93.14         98.36        12.09 o                         
   0  18   0         39.58         51.54         8.67 o                         
   1  18   0        226.81        221.06         7.38 o                         
   2  18   0          8.65         11.92         4.65 o                         
   3  18   0        352.82        386.22        10.19 o                         
   4  18   0        113.53        121.48         9.80 o                         
   5  18   0          2.05         -7.95         7.95 o                         
   6  18   0         18.16         21.30         9.46 o                         
   7  18   0        187.43        179.75        14.30 o                         
   8  18   0        184.78        195.72        14.09 o                         
   9  18   0          4.70          1.44         9.84 o                         
   1  19   0         40.22         36.91         5.40 o                         
   2  19   0        261.92        247.23         8.41 o                         
   3  19   0        102.01        126.91         7.60 o                         
   4  19   0         23.98         31.25         8.06 o                         
   5  19   0         16.01         27.69         9.01 o                         
   6  19   0          0.49          6.16         8.97 o                         
   7  19   0       1201.08       1186.97        26.39 o                         
   8  19   0         22.00         12.86        14.51 o                         
   9  19   0        297.86        327.51        19.41 o                         
   0  20   0         57.90         79.60         8.79 o                         
   1  20   0         51.21         55.23         6.21 o                         
   2  20   0          5.80         11.08         5.57 o                         
   3  20   0        148.08        165.32        10.20 o                         
   4  20   0         77.33         77.15         9.41 o                         
   5  20   0         31.27         30.65         9.43 o                         
   6  20   0          0.00          5.36         9.09 o                         
   7  20   0         89.04         96.17        12.26 o                         
   8  20   0         71.88         70.96        11.86 o                         
   1  21   0          0.11         -0.06         5.58 o                         
   2  21   0          4.50         -5.49         5.49 o                         
   3  21   0         27.48         28.94         8.39 o                         
   4  21   0         10.22          0.17         7.99 o                         
   5  21   0         70.25         62.44        10.45 o                         
   6  21   0         81.42         99.68        11.81 o                         
   7  21   0          3.07         -0.27         9.60 o                         
   8  21   0          5.39          0.33        10.29 o                         
   0  22   0        350.00        320.66        14.96 o                         
   1  22   0         55.85         48.84         6.88 o                         
   2  22   0        563.52        543.67        15.57 o                         
   3  22   0        491.04        451.76        16.54 o                         
   4  22   0         10.82          6.88         8.29 o                         
   5  22   0         58.55         52.99         9.72 o                         
   6  22   0         11.57         27.37        10.33 o                         
   7  22   0        154.00        194.03        14.68 o                         
   1  23   0        271.47        256.40        11.15 o                         
   2  23   0         43.23         29.51         8.81 o                         
   3  23   0         92.79         98.40        10.49 o                         
   4  23   0          1.67          7.71         8.75 o                         
   5  23   0         53.23         53.34        12.00 o                         
   6  23   0         63.32         95.72        11.45 o                         
   7  23   0       1106.68       1080.06        38.81 o                         
   0  24   0          8.28         20.22        10.97 o                         
   1  24   0         86.80        111.85        10.85 o                         
   2  24   0         90.92         87.04        11.25 o                         
   3  24   0          5.72         13.24         8.89 o                         
   4  24   0         19.16         14.18         9.15 o                         
   5  24   0         60.80         56.70        10.47 o                         
   6  24   0        191.90        197.83        15.40 o                         
   1  25   0          9.81         17.71        10.04 o                         
   2  25   0        135.01        140.20        13.05 o                         
   3  25   0        179.61        186.10        19.53 o                         
   4  25   0         35.84         37.42        10.18 o                         
   5  25   0          2.17         -2.12         9.10 o                         
   0  26   0          7.67          7.27        21.80 o                         
   1  26   0        224.47        222.77        14.77 o                         
   2  26   0        165.55        149.25        13.58 o                         
   3  26   0          6.07         -9.89         9.89 o                         
   4  26   0          5.14         -6.92         9.82 o                         
   5  26   0         55.61         44.71        13.32 o                         
   1  27   0        163.98        191.14        14.66 o                         
   2  27   0         90.48         79.36        11.98 o                         
   3  27   0         25.59         30.41        11.07 o                         
   4  27   0          2.11         -4.89        12.01 o                         
   0  28   0         21.65          0.76        23.71 o                         
   1  28   0         48.94         51.13        13.75 o                         
   2  28   0          5.29         30.81        11.29 o                         
 -12   1   1          3.68          4.19        12.31 o                         
 -11   1   1          0.78         -3.59         6.41 o                         
 -10   1   1        264.88        226.62        17.12 o                         
  -9   1   1        109.09        107.45         9.55 o                         
  -8   1   1          3.79          2.36         6.38 o                         
  -7   1   1          8.64         18.48         5.65 o                         
  -6   1   1          0.62          2.49         4.84 o                         
  -5   1   1        566.70        540.97        12.45 o                         
  -4   1   1       1942.40       1913.18        19.75 o                         
  -3   1   1         54.98         71.48         6.03 o                         
  -2   1   1       8493.60       8216.85        57.06 o                         
  -1   1   1        143.82        123.57         4.46 o                         
   0   1   1        137.16        141.30         2.61 o                         
   1   1   1       1047.86        973.50         7.14 o                         
   2   1   1        534.00        494.96         5.60 o                         
   3   1   1        504.11        431.46         5.89 o                         
   4   1   1        272.42        349.90        13.59 o                         
   5   1   1         94.51        109.17         4.82 o                         
   6   1   1        402.17        463.37         8.52 o                         
   7   1   1        158.42        156.45         6.30 o                         
   8   1   1        979.35        962.62        15.04 o                         
   9   1   1        576.11        573.05        13.03 o                         
  10   1   1          2.74        -10.41        10.41 o                         
  11   1   1          7.03         -2.61        12.28 o                         
  12   1   1          8.46         12.33        13.53 o                         
 -12   2   1          0.18         -4.57         9.71 o                         
 -11   2   1          8.58         12.33         9.27 o                         
 -10   2   1        180.96        168.55        12.80 o                         
  -9   2   1         69.15         67.13         8.70 o                         
  -8   2   1         24.70         28.65         6.49 o                         
  -7   2   1          0.47          7.64         5.42 o                         
  -6   2   1         54.49         38.42         5.59 o                         
  -5   2   1        139.28        199.81         7.77 o                         
  -4   2   1        823.04        800.57        11.61 o                         
  -3   2   1      10431.83       9849.55        61.65 o                         
  -2   2   1       4267.58       4146.11        29.03 o                         
  -1   2   1      13054.12      12176.23        71.38 o                         
   0   2   1       6596.80       5728.74        27.76 o                         
   1   2   1       7633.69       7587.76        34.87 o                         
   2   2   1       1683.93       1457.54         9.49 o                         
   3   2   1        232.17        220.44         4.87 o                         
   4   2   1        663.95        526.24         7.95 o                         
   5   2   1        550.49        508.08         8.33 o                         
   6   2   1         51.73         71.79         4.70 o                         
   7   2   1        120.63        157.18         6.18 o                         
   8   2   1          3.81         12.91         5.33 o                         
   9   2   1        168.79        197.46         8.95 o                         
  10   2   1          9.35         13.22         9.92 o                         
  11   2   1         21.38          9.09        13.12 o                         
  12   2   1        106.26        116.29        17.48 o                         
 -12   3   1         56.43         63.72        10.66 o                         
 -11   3   1        118.63        141.24        20.11 o                         
 -10   3   1         87.48         72.16        11.39 o                         
  -9   3   1        272.53        297.35        13.61 o                         
  -8   3   1        140.11        143.67         8.79 o                         
  -7   3   1         49.27         49.86         6.33 o                         
  -6   3   1        533.08        508.06        11.93 o                         
  -5   3   1       2287.00       2346.74        24.22 o                         
  -4   3   1          1.66         16.49         4.27 o                         
  -3   3   1          8.94         14.74         4.13 o                         
  -2   3   1       1547.52       1502.85        12.57 o                         
  -1   3   1       9773.41       9527.55        65.95 o                         
   0   3   1       2661.57       2410.11        12.62 o                         
   1   3   1        224.67        204.18         3.77 o                         
   2   3   1       1002.50        970.88        10.99 o                         
   3   3   1          1.67          6.32         2.01 o                         
   4   3   1        534.22        576.98         7.64 o                         
   5   3   1        527.71        569.71         8.71 o                         
   6   3   1         15.88          9.68         3.72 o                         
   7   3   1        376.75        375.24         8.56 o                         
   8   3   1        511.84        494.62        11.48 o                         
   9   3   1        273.52        239.64        11.41 o                         
  10   3   1         52.70         52.35        10.38 o                         
  11   3   1          3.96         -3.47         9.47 o                         
 -11   4   1          9.55          4.44         8.18 o                         
 -10   4   1          5.41          2.75         9.08 o                         
  -9   4   1        735.92        700.05        18.74 o                         
  -8   4   1         44.35         44.28         6.89 o                         
  -7   4   1          2.87          2.45         5.32 o                         
  -6   4   1         19.44         25.61         5.31 o                         
  -5   4   1        278.13        323.90         9.32 o                         
  -4   4   1        947.98        971.94        12.60 o                         
  -3   4   1          0.67          0.49         3.97 o                         
  -2   4   1        589.06        600.74         6.88 o                         
  -1   4   1         44.45         46.96         3.74 o                         
   0   4   1        693.78        652.48         8.12 o                         
   1   4   1       1638.47       1583.94        10.67 o                         
   2   4   1        127.59        127.24         6.75 o                         
   3   4   1         13.80          7.76         2.71 o                         
   4   4   1        805.27        755.87         8.64 o                         
   5   4   1       1380.70       1384.12        13.64 o                         
   6   4   1         81.58         91.43         4.93 o                         
   7   4   1        224.74        235.66         7.11 o                         
   8   4   1          6.77          4.17         5.16 o                         
   9   4   1         70.46         64.10         8.36 o                         
  10   4   1        128.74        124.91        12.00 o                         
  11   4   1        189.42        192.00        14.67 o                         
 -11   5   1        190.20        167.43        12.08 o                         
 -10   5   1         61.09         54.86        10.87 o                         
  -9   5   1         23.28         23.25         9.00 o                         
  -8   5   1        190.14        195.59         8.36 o                         
  -7   5   1         64.23         58.54         5.48 o                         
  -6   5   1          5.08         -4.72         4.72 o                         
  -5   5   1        331.27        350.18         9.50 o                         
  -4   5   1        973.01        966.67        12.64 o                         
  -3   5   1       3331.59       3289.02        24.08 o                         
  -2   5   1       2999.27       2853.14        19.50 o                         
  -1   5   1       2268.51       2158.22        13.03 o                         
   0   5   1       1521.89       1458.16        14.27 o                         
   1   5   1       7759.79       7336.09        45.15 o                         
   2   5   1       1004.19        916.40         8.50 o                         
   3   5   1        899.89        847.76         7.93 o                         
   4   5   1         46.98         63.25         5.06 o                         
   5   5   1          6.09          8.70         3.54 o                         
   6   5   1         74.28         83.11         5.49 o                         
   7   5   1        547.86        529.04         9.51 o                         
   8   5   1          5.03         13.62         5.21 o                         
   9   5   1          0.25          6.69         7.60 o                         
  10   5   1         46.46         28.80         9.01 o                         
  11   5   1         10.41         11.35        10.28 o                         
 -11   6   1          0.22          3.81         8.37 o                         
 -10   6   1        479.13        481.17        22.85 o                         
  -9   6   1         43.86         46.67         9.87 o                         
  -8   6   1         56.51         53.81         7.22 o                         
  -7   6   1         39.09         37.12         5.40 o                         
  -6   6   1        567.92        540.39        10.52 o                         
  -5   6   1       4809.10       4860.56        37.70 o                         
  -4   6   1       2032.86       1982.51        17.85 o                         
  -3   6   1       1485.50       1562.29        14.54 o                         
  -2   6   1       2334.45       2428.18        14.42 o                         
  -1   6   1        499.06        491.92         5.50 o                         
   0   6   1      39611.02      37208.58       162.32 o                         
   1   6   1       5258.94       4714.44        25.39 o                         
   2   6   1         89.17         82.75         4.28 o                         
   3   6   1       1217.14       1225.82        10.72 o                         
   4   6   1        105.36        124.53         4.77 o                         
   5   6   1       3130.69       3140.71        23.10 o                         
   6   6   1        225.05        244.27         8.31 o                         
   7   6   1         50.74         50.78         4.74 o                         
   8   6   1         29.70         24.64         5.54 o                         
   9   6   1        163.07        173.95        11.63 o                         
  10   6   1         92.56         83.47        13.68 o                         
  11   6   1         72.05         62.54        16.12 o                         
 -11   7   1          1.78          2.74         8.70 o                         
 -10   7   1        441.20        429.22        15.91 o                         
  -9   7   1         21.08          4.29         8.82 o                         
  -8   7   1        206.50        232.56        12.56 o                         
  -7   7   1        404.93        387.92        10.06 o                         
  -6   7   1         79.78         96.49         7.80 o                         
  -5   7   1        314.08        316.68         9.65 o                         
  -4   7   1        553.28        545.56        15.34 o                         
  -3   7   1         19.38         16.94         3.25 o                         
  -2   7   1          7.73          2.60         2.63 o                         
  -1   7   1          3.89         10.28         2.55 o                         
   0   7   1       6968.11       6514.34        33.74 o                         
   1   7   1        177.02        159.68         4.46 o                         
   2   7   1        564.14        464.87         7.31 o                         
   3   7   1        866.00        773.73         8.96 o                         
   4   7   1        118.75        132.73         5.40 o                         
   5   7   1        668.79        696.46        10.34 o                         
   6   7   1         22.62         19.54         3.76 o                         
   7   7   1        122.33        121.50         6.22 o                         
   8   7   1         40.64         50.37         7.73 o                         
   9   7   1         58.01         54.32         9.19 o                         
  10   7   1          9.05          5.25         9.28 o                         
  11   7   1          2.27         14.75        10.17 o                         
 -11   8   1          7.35         14.92        10.33 o                         
 -10   8   1         73.62         63.96        14.03 o                         
  -9   8   1          1.23         26.17        10.82 o                         
  -8   8   1          0.08          9.59         9.26 o                         
  -7   8   1        643.10        618.87        19.92 o                         
  -6   8   1         90.00        110.15         7.34 o                         
  -5   8   1          4.98         14.75         5.11 o                         
  -4   8   1       2215.41       2282.35        19.82 o                         
  -3   8   1        677.07        708.48         8.57 o                         
  -2   8   1       4575.23       4558.54        27.10 o                         
  -1   8   1         20.21         21.74         2.65 o                         
   0   8   1       1819.41       1687.39        12.04 o                         
   1   8   1       1876.67       1898.79        13.90 o                         
   2   8   1         77.86         99.94         4.38 o                         
   3   8   1         48.23         46.60         3.62 o                         
   4   8   1         96.80         86.02         5.63 o                         
   5   8   1        169.13        193.64         6.58 o                         
   6   8   1          0.58         -4.05         4.68 o                         
   7   8   1        108.95        113.00         8.51 o                         
   8   8   1       1126.12       1085.84        21.23 o                         
   9   8   1        112.55        123.12        12.51 o                         
  10   8   1        293.61        293.05        18.94 o                         
  11   8   1         17.38         29.24        11.28 o                         
 -11   9   1        193.21        206.71        13.87 o                         
 -10   9   1         37.30         39.01         9.25 o                         
  -9   9   1        363.29        336.01        16.08 o                         
  -8   9   1         22.58         24.14         9.14 o                         
  -7   9   1         16.63         11.44         7.33 o                         
  -6   9   1          0.95         -3.74         4.36 o                         
  -5   9   1         79.29        108.08         6.08 o                         
  -4   9   1        354.23        395.91        10.74 o                         
  -3   9   1         90.29         95.68         4.38 o                         
  -2   9   1        417.10        451.03         7.72 o                         
  -1   9   1        205.54        206.40         4.82 o                         
   0   9   1       5654.51       5343.23        30.25 o                         
   1   9   1        716.07        764.99         9.58 o                         
   2   9   1          0.25         -1.72         3.59 o                         
   3   9   1        135.84        148.74         6.71 o                         
   4   9   1        424.14        423.50         9.83 o                         
   5   9   1       2789.40       2786.23        23.34 o                         
   6   9   1          3.72         -2.96         4.87 o                         
   7   9   1         96.25         86.22         8.29 o                         
   8   9   1         23.18         23.91         9.41 o                         
   9   9   1        572.10        577.62        19.46 o                         
  10   9   1          9.78          9.94         9.66 o                         
  11   9   1         35.88         46.57        17.55 o                         
 -11  10   1         94.07         72.61        11.07 o                         
 -10  10   1        113.30        118.79        14.02 o                         
  -9  10   1        369.93        371.28        20.13 o                         
  -8  10   1        107.70        122.64         9.22 o                         
  -7  10   1        297.33        333.37        10.23 o                         
  -6  10   1          4.36          5.45         4.42 o                         
  -5  10   1          2.04         -0.61         4.02 o                         
  -4  10   1        362.57        386.30         9.08 o                         
  -3  10   1       1863.26       1936.28        14.12 o                         
  -2  10   1        282.35        272.99        10.56 o                         
  -1  10   1        505.03        539.18         9.82 o                         
   0  10   1       3179.47       3023.37        19.68 o                         
   1  10   1        295.40        262.30         6.49 o                         
   2  10   1        507.57        452.12         8.19 o                         
   3  10   1          1.62          6.33         3.03 o                         
   4  10   1         65.62         66.41         4.75 o                         
   5  10   1         68.94         90.67         6.10 o                         
   6  10   1        184.97        194.43        11.10 o                         
   7  10   1          0.31          3.25         6.93 o                         
   8  10   1          8.49         14.25         7.75 o                         
   9  10   1        474.54        472.13        22.85 o                         
  10  10   1        239.17        215.26        17.89 o                         
  11  10   1        225.22        234.03        16.02 o                         
 -11  11   1         21.63         -5.23        11.41 o                         
 -10  11   1         31.16         47.32        12.13 o                         
  -9  11   1        278.16        304.63        14.50 o                         
  -8  11   1         16.28         15.17         8.29 o                         
  -7  11   1        385.83        361.49        16.28 o                         
  -6  11   1        106.90         99.81         6.62 o                         
  -5  11   1          0.00         -4.18         4.18 o                         
  -4  11   1        854.50        836.43        12.50 o                         
  -3  11   1         40.43         37.99         3.39 o                         
  -2  11   1       1523.30       1470.97        11.29 o                         
  -1  11   1         55.94         51.64         3.68 o                         
   0  11   1          1.79          3.83         3.41 o                         
   1  11   1       3228.84       3234.33        22.30 o                         
   2  11   1          0.01         -3.55         3.97 o                         
   3  11   1       2792.15       2783.13        23.89 o                         
   4  11   1       1471.50       1465.58        15.40 o                         
   5  11   1        204.94        235.84         8.24 o                         
   6  11   1          6.33         15.22         6.53 o                         
   7  11   1        740.01        741.70        18.12 o                         
   8  11   1        135.59        146.08        12.10 o                         
   9  11   1         71.82         76.37        12.30 o                         
  10  11   1         49.45         61.25        11.56 o                         
  11  11   1         16.23         17.50        10.77 o                         
 -10  12   1        112.16        126.97        13.18 o                         
  -9  12   1          4.75         23.96         9.64 o                         
  -8  12   1        119.79        117.98        10.25 o                         
  -7  12   1         30.29         42.73         7.72 o                         
  -6  12   1          9.70          0.48         5.51 o                         
  -5  12   1        186.19        204.30         7.53 o                         
  -4  12   1         98.66        114.21         6.38 o                         
  -3  12   1          6.45          3.04         2.99 o                         
  -2  12   1        234.58        244.20         5.52 o                         
  -1  12   1        811.82        853.91        13.59 o                         
   0  12   1       1812.22       1725.43        14.20 o                         
   1  12   1        829.36        801.02        10.60 o                         
   2  12   1          5.50          1.29         4.09 o                         
   3  12   1         96.58        107.09         5.95 o                         
   4  12   1          0.25         -0.76         4.29 o                         
   5  12   1        458.05        444.71        10.68 o                         
   6  12   1        586.41        615.46        16.17 o                         
   7  12   1        708.90        661.08        18.47 o                         
   8  12   1        772.18        807.30        21.65 o                         
   9  12   1         11.32          7.89         9.24 o                         
  10  12   1        224.47        210.94        18.88 o                         
 -10  13   1          5.60         -0.03        10.79 o                         
  -9  13   1        377.13        404.29        16.60 o                         
  -8  13   1          1.32          3.68         7.91 o                         
  -7  13   1       1258.09       1225.34        23.03 o                         
  -6  13   1        548.31        529.73        14.61 o                         
  -5  13   1        141.25        174.05         7.68 o                         
  -4  13   1        316.86        324.96         8.68 o                         
  -3  13   1         18.37         11.25         3.21 o                         
  -2  13   1        171.73        211.93         5.39 o                         
  -1  13   1          3.41          5.06         3.52 o                         
   0  13   1       2355.30       2413.16        17.92 o                         
   1  13   1          0.03         -3.32         3.96 o                         
   2  13   1        300.31        284.77         7.72 o                         
   3  13   1        801.94        765.99        18.34 o                         
   4  13   1         29.66         21.09         4.91 o                         
   5  13   1         93.70         72.64         7.39 o                         
   6  13   1        210.48        180.17        10.86 o                         
   7  13   1       2199.72       2156.46        37.38 o                         
   8  13   1        249.61        242.35        14.36 o                         
   9  13   1          9.31         12.11        11.31 o                         
  10  13   1         53.87         58.85        11.66 o                         
 -10  14   1         29.22         17.50        10.00 o                         
  -9  14   1          2.14          3.80         8.67 o                         
  -8  14   1          1.91         -6.96         7.91 o                         
  -7  14   1        235.48        247.21        13.48 o                         
  -6  14   1        178.71        188.40        11.51 o                         
  -5  14   1        259.28        256.35        11.18 o                         
  -4  14   1        171.18        180.95         7.16 o                         
  -3  14   1        241.60        259.78         6.92 o                         
  -2  14   1       1421.13       1502.22        13.48 o                         
  -1  14   1        277.96        271.45         6.88 o                         
   0  14   1        116.09        118.87         5.56 o                         
   1  14   1         40.83         47.87         4.79 o                         
   2  14   1        274.58        265.61         7.71 o                         
   3  14   1        206.55        221.73         9.52 o                         
   4  14   1        732.77        732.84        12.63 o                         
   5  14   1        372.64        366.14        13.57 o                         
   6  14   1        996.78       1010.02        20.79 o                         
   7  14   1        124.21        136.52        15.18 o                         
   8  14   1         18.17         17.49         9.46 o                         
   9  14   1          9.79          6.36         9.78 o                         
  10  14   1         25.47         13.14        10.42 o                         
 -10  15   1         19.93         22.38        11.34 o                         
  -9  15   1        105.55         99.04        11.50 o                         
  -8  15   1        251.68        266.60        14.25 o                         
  -7  15   1         98.07        123.84        17.72 o                         
  -6  15   1        253.66        282.53        13.02 o                         
  -5  15   1          5.04          6.30         6.75 o                         
  -4  15   1          1.04          9.48         5.01 o                         
  -3  15   1        241.05        249.60         6.82 o                         
  -2  15   1        795.00        808.21        11.27 o                         
  -1  15   1        107.30        106.81         5.37 o                         
   0  15   1          9.24          9.35         4.07 o                         
   1  15   1        354.48        362.60         8.56 o                         
   2  15   1         25.10         22.15         4.60 o                         
   3  15   1          6.68          5.33         4.48 o                         
   4  15   1          0.75         -0.39         3.72 o                         
   5  15   1         45.74         46.54         8.14 o                         
   6  15   1         19.60         20.00         8.74 o                         
   7  15   1        213.93        236.55        17.72 o                         
   8  15   1         26.39         24.59        10.05 o                         
   9  15   1         22.73         13.14        11.19 o                         
  10  15   1          2.80          1.47        10.38 o                         
 -10  16   1          9.46         20.44        13.41 o                         
  -9  16   1         83.03         79.60        11.39 o                         
  -8  16   1        756.93        741.73        22.39 o                         
  -7  16   1         97.69        106.43        10.66 o                         
  -6  16   1          2.06         -3.16         7.59 o                         
  -5  16   1         85.37         75.01         8.36 o                         
  -4  16   1        124.02        129.20         9.10 o                         
  -3  16   1        434.96        445.13         9.21 o                         
  -2  16   1        175.88        152.68         5.96 o                         
  -1  16   1        219.90        208.55         7.61 o                         
   0  16   1        510.66        506.39         9.43 o                         
   1  16   1         41.11         47.53         5.14 o                         
   2  16   1        332.01        348.65         8.83 o                         
   3  16   1        164.14        162.19         7.01 o                         
   4  16   1        239.36        250.09        11.89 o                         
   5  16   1         74.14         77.62         9.01 o                         
   6  16   1          8.65         17.02         8.71 o                         
   7  16   1        583.21        577.98        19.33 o                         
   8  16   1          6.54         25.91        10.97 o                         
   9  16   1         73.27         97.63        16.29 o                         
  -9  17   1         56.30         49.15        13.36 o                         
  -8  17   1          0.80          4.00        10.08 o                         
  -7  17   1       1059.38       1097.68        23.45 o                         
  -6  17   1          0.21          7.10         7.99 o                         
  -5  17   1         98.12         93.93         9.83 o                         
  -4  17   1         88.35        103.13         7.60 o                         
  -3  17   1          3.56          9.17         4.53 o                         
  -2  17   1         29.67         18.27         4.51 o                         
  -1  17   1        136.24        141.03         6.26 o                         
   0  17   1        146.27        134.92         6.33 o                         
   1  17   1         13.75         11.01         4.77 o                         
   2  17   1        151.00        174.75         7.23 o                         
   3  17   1        356.88        366.49        11.75 o                         
   4  17   1         41.10         47.26         6.16 o                         
   5  17   1          0.79          9.11         8.89 o                         
   6  17   1          0.02         -8.27         8.27 o                         
   7  17   1        547.42        531.42        19.27 o                         
   8  17   1         90.46         70.62        11.46 o                         
   9  17   1          3.75         -6.25        12.80 o                         
  -9  18   1          1.42        -12.27        12.27 o                         
  -8  18   1         73.20         96.72        12.94 o                         
  -7  18   1         91.91        114.19        11.37 o                         
  -6  18   1          0.89          7.29         8.33 o                         
  -5  18   1        167.21        168.29        11.52 o                         
  -4  18   1         30.69         29.11         7.23 o                         
  -3  18   1        215.91        216.84        12.30 o                         
  -2  18   1        141.48        134.52         6.71 o                         
  -1  18   1          0.85          2.31         4.48 o                         
   0  18   1         30.96         31.96         5.07 o                         
   1  18   1         93.51         87.77         6.28 o                         
   2  18   1         56.81         55.58         5.76 o                         
   3  18   1        516.51        542.15        12.25 o                         
   4  18   1         39.07         42.81         8.53 o                         
   5  18   1        277.02        299.29        14.93 o                         
   6  18   1        138.43        155.81        13.82 o                         
   7  18   1         74.01         71.11        11.23 o                         
   8  18   1        395.72        404.49        18.83 o                         
   9  18   1         15.08         20.52        10.52 o                         
  -9  19   1          4.57        -10.47        18.52 o                         
  -8  19   1        179.09        150.95        17.41 o                         
  -7  19   1         87.23         80.03        10.81 o                         
  -6  19   1        220.92        196.72        12.98 o                         
  -5  19   1         20.14          9.41         8.41 o                         
  -4  19   1        166.79        154.55        10.38 o                         
  -3  19   1         13.01         21.16         5.78 o                         
  -2  19   1         91.75        106.40         6.56 o                         
  -1  19   1          1.14          4.96         5.17 o                         
   0  19   1         50.55         57.20         5.65 o                         
   1  19   1         24.83         17.08         5.34 o                         
   2  19   1          4.52         18.51         5.74 o                         
   3  19   1        223.52        217.47         9.14 o                         
   4  19   1          7.56          1.47         8.10 o                         
   5  19   1        119.91        130.47        12.93 o                         
   6  19   1        146.14        156.97        14.45 o                         
   7  19   1        289.16        288.96        16.20 o                         
   8  19   1         21.88          0.45         9.78 o                         
  -8  20   1        291.50        306.71        22.17 o                         
  -7  20   1          3.46          9.78        12.56 o                         
  -6  20   1        340.11        345.74        16.26 o                         
  -5  20   1          2.64         -6.80         7.58 o                         
  -4  20   1        117.60        128.90        10.14 o                         
  -3  20   1        193.73        186.62        13.76 o                         
  -2  20   1         21.64          2.45         5.76 o                         
  -1  20   1         47.13         50.17         6.12 o                         
   0  20   1         26.83         22.52         5.91 o                         
   1  20   1        456.96        428.14        10.64 o                         
   2  20   1       1110.12       1121.78        16.94 o                         
   3  20   1          1.56         -3.02         6.60 o                         
   4  20   1         67.45         77.78        10.52 o                         
   5  20   1         24.22         38.83         9.79 o                         
   6  20   1         20.59         11.98         9.67 o                         
   7  20   1        507.94        515.86        23.59 o                         
   8  20   1          0.21         -4.80        10.76 o                         
  -8  21   1         14.69         27.24        14.71 o                         
  -7  21   1        224.43        216.75        21.88 o                         
  -6  21   1         17.12         43.44        11.67 o                         
  -5  21   1          4.36         11.03         8.34 o                         
  -4  21   1        365.35        341.71        14.25 o                         
  -3  21   1          8.91         10.64         7.87 o                         
  -2  21   1         24.09         20.95         6.82 o                         
  -1  21   1          1.59         -3.91         5.46 o                         
   0  21   1          0.53          2.10         7.08 o                         
   1  21   1         71.80         75.90         7.20 o                         
   2  21   1          7.56         11.92         6.36 o                         
   3  21   1          6.45          8.27         7.97 o                         
   4  21   1        688.62        657.57        18.39 o                         
   5  21   1          2.31          1.31         9.11 o                         
   6  21   1        416.85        380.49        18.31 o                         
   7  21   1         52.39         34.13        10.87 o                         
   8  21   1        173.85        159.32        14.54 o                         
  -7  22   1          4.20        -14.73        17.99 o                         
  -6  22   1         31.34         29.21        12.01 o                         
  -5  22   1          0.01         -2.06         9.38 o                         
  -4  22   1         25.68         16.14         8.49 o                         
  -3  22   1        296.45        263.53        13.07 o                         
  -2  22   1         57.51         51.89         8.51 o                         
  -1  22   1          4.61         -0.23         6.03 o                         
   0  22   1          0.00         -2.36         6.00 o                         
   1  22   1          3.65          4.42         6.68 o                         
   2  22   1         47.94         55.25         9.05 o                         
   3  22   1        119.18        134.86        12.49 o                         
   4  22   1        342.61        346.36        15.23 o                         
   5  22   1         11.05         13.73         9.93 o                         
   6  22   1         29.73         33.88        10.84 o                         
   7  22   1        146.84        162.48        17.40 o                         
  -7  23   1          1.79         -9.55        11.86 o                         
  -6  23   1         80.85         71.88        14.36 o                         
  -5  23   1          0.02          5.27        10.89 o                         
  -4  23   1          4.11        -10.46        10.46 o                         
  -3  23   1          4.93          4.51         8.79 o                         
  -2  23   1        378.21        368.91        14.90 o                         
  -1  23   1          2.13          0.71         6.94 o                         
   0  23   1         68.05         76.20         7.92 o                         
   1  23   1          4.00         10.91         7.24 o                         
   2  23   1         19.12         21.72         9.32 o                         
   3  23   1         61.23         51.60        11.77 o                         
   4  23   1          0.45          6.39         8.74 o                         
   5  23   1         93.97         89.05        11.23 o                         
   6  23   1        141.91        137.21        13.96 o                         
   7  23   1         87.26         84.88        12.66 o                         
  -6  24   1          1.00          5.23        12.07 o                         
  -5  24   1         81.60         88.11        14.12 o                         
  -4  24   1          9.90          7.37        11.51 o                         
  -3  24   1        441.01        463.59        17.00 o                         
  -2  24   1          0.03         -8.26         8.26 o                         
  -1  24   1        182.19        197.01        14.11 o                         
   0  24   1         28.48         28.35         8.41 o                         
   1  24   1         63.41         43.00         9.29 o                         
   2  24   1          1.06         17.71         9.57 o                         
   3  24   1         47.48         54.39        10.70 o                         
   4  24   1         70.13         79.44        10.95 o                         
   5  24   1         93.07        109.35        12.11 o                         
   6  24   1        121.74        158.25        13.35 o                         
  -5  25   1          0.00         -1.19        11.97 o                         
  -4  25   1          1.64         -2.01        11.57 o                         
  -3  25   1          1.35         -8.69        11.14 o                         
  -2  25   1        140.01        134.89        12.25 o                         
  -1  25   1          0.12         -1.19         9.24 o                         
   0  25   1          9.04         17.07         9.75 o                         
   1  25   1         89.62        104.28        11.96 o                         
   2  25   1        108.58        109.79        12.20 o                         
   3  25   1         65.27         56.92        15.83 o                         
   4  25   1          5.55          6.24        10.53 o                         
   5  25   1         74.78         83.06        12.90 o                         
  -5  26   1          1.60         -3.17        12.90 o                         
  -4  26   1         11.15         21.55        13.08 o                         
  -3  26   1         38.05         36.33        14.91 o                         
  -2  26   1         61.31         59.24        15.22 o                         
  -1  26   1          1.39          2.69        11.17 o                         
   0  26   1         76.88         74.72        11.57 o                         
   1  26   1          2.72          5.51        15.13 o                         
   2  26   1          6.36         -9.78         9.78 o                         
   3  26   1         25.48         22.29        10.58 o                         
   4  26   1         74.24         91.64        12.62 o                         
  -3  27   1          2.87         16.26        14.69 o                         
  -2  27   1         43.78         28.77        14.48 o                         
  -1  27   1         24.26         23.18        12.60 o                         
   0  27   1          5.22         12.77        11.59 o                         
   1  27   1          4.87          1.03        10.83 o                         
   2  27   1          4.77         -2.18        11.25 o                         
   3  27   1         32.17         20.40        11.38 o                         
  -2  28   1         24.29         20.76        23.01 o                         
  -1  28   1         45.02         57.68        15.85 o                         
   0  28   1         41.73         28.38        21.62 o                         
   1  28   1          1.70          2.54        17.10 o                         
   2  28   1          0.83          0.29        11.28 o                         
 -11   0   2          9.22         -3.02        26.01 o                         
 -10   0   2          0.05          8.41        25.44 o                         
  -9   0   2        140.45        130.56        14.40 o                         
  -8   0   2         80.19         65.30        11.68 o                         
  -7   0   2       1459.71       1439.06        31.08 o                         
  -6   0   2         19.09         36.45         8.86 o                         
  -5   0   2       1040.72       1074.25        23.55 o                         
  -4   0   2        590.77        585.62        14.72 o                         
  -3   0   2       1943.58       1896.48        34.75 o                         
  -2   0   2       4968.56       5102.81        56.75 o                         
  -1   0   2       1448.23       1280.53        16.16 o                         
   0   0   2       7125.57       6772.63        48.27 o                         
   1   0   2      21254.46      20450.23       138.07 o                         
   2   0   2        193.51        144.91         6.16 o                         
   3   0   2        802.63        764.86        13.11 o                         
   4   0   2        749.07        746.09        13.24 o                         
   5   0   2         18.04         17.35         5.25 o                         
   6   0   2       1940.16       1961.13        27.61 o                         
   7   0   2         13.75         16.96         7.23 o                         
   8   0   2          0.36         13.61         8.65 o                         
   9   0   2         85.47        106.38        12.16 o                         
  10   0   2         94.66        105.05        21.59 o                         
  11   0   2          3.53         25.01        19.70 o                         
 -11   1   2          6.08         16.32        11.30 o                         
 -10   1   2        108.12        116.82        14.02 o                         
  -9   1   2          5.73          2.29         7.17 o                         
  -8   1   2          0.04          2.48         6.46 o                         
  -7   1   2        409.48        403.05        22.61 o                         
  -6   1   2         20.15         12.38         5.51 o                         
  -5   1   2         35.74         47.80         5.98 o                         
  -4   1   2         46.22         40.70         4.62 o                         
  -3   1   2          8.17          9.13         4.24 o                         
  -2   1   2        334.66        334.18         7.85 o                         
  -1   1   2         45.52         64.18         2.92 o                         
   0   1   2       4756.51       4340.32        23.74 o                         
   1   1   2       2772.00       2496.14        15.36 o                         
   2   1   2          1.58          5.36         3.14 o                         
   3   1   2        800.95        729.08         8.71 o                         
   4   1   2        832.49        833.20        10.53 o                         
   5   1   2       1525.32       1518.26        13.76 o                         
   6   1   2         18.08         18.21         4.52 o                         
   7   1   2        673.76        662.83        12.03 o                         
   8   1   2        362.07        364.00        11.94 o                         
   9   1   2          0.03         -6.44         6.44 o                         
  10   1   2         17.76         23.56        12.43 o                         
  11   1   2          0.59        -12.55        12.55 o                         
 -11   2   2          8.31        -17.11        17.11 o                         
 -10   2   2         59.65         52.32        13.75 o                         
  -9   2   2        399.31        408.46        17.17 o                         
  -8   2   2        145.66        165.60        10.13 o                         
  -7   2   2        691.13        709.24        25.12 o                         
  -6   2   2          5.96         19.17         5.74 o                         
  -5   2   2       1114.63       1157.85        17.47 o                         
  -4   2   2       1285.60       1343.53        17.61 o                         
  -3   2   2       3588.85       3652.12        31.67 o                         
  -2   2   2       1118.45       1111.29        16.92 o                         
  -1   2   2        441.18        400.53         5.19 o                         
   0   2   2        283.13        251.99         4.63 o                         
   1   2   2         52.95         58.18         3.26 o                         
   2   2   2        333.69        305.29         6.01 o                         
   3   2   2        246.15        245.85         5.70 o                         
   4   2   2        308.04        323.18         8.27 o                         
   5   2   2        264.43        235.71         5.90 o                         
   6   2   2         66.50         71.12         5.18 o                         
   7   2   2         28.85         31.24         5.63 o                         
   8   2   2         19.33         15.52         6.34 o                         
   9   2   2        259.95        263.42        12.50 o                         
  10   2   2          1.32        -11.37        11.37 o                         
  11   2   2        175.13        189.38        18.95 o                         
 -11   3   2         22.51         10.23        11.93 o                         
 -10   3   2          4.91          4.93         9.18 o                         
  -9   3   2          0.39         -1.43         8.16 o                         
  -8   3   2        141.26        125.58        12.37 o                         
  -7   3   2          4.71         -2.31         5.76 o                         
  -6   3   2        378.73        368.54        11.57 o                         
  -5   3   2        311.58        329.05        10.38 o                         
  -4   3   2          1.06          0.70         4.46 o                         
  -3   3   2        382.06        374.01         7.99 o                         
  -2   3   2        606.70        598.10        11.72 o                         
  -1   3   2          1.67          3.92         3.65 o                         
   0   3   2        419.34        423.42         5.38 o                         
   1   3   2        211.27        196.93         4.60 o                         
   2   3   2        222.82        224.63         5.34 o                         
   3   3   2        102.16        127.19         4.47 o                         
   4   3   2        430.63        424.20         7.86 o                         
   5   3   2         11.75         14.63         3.43 o                         
   6   3   2         25.02         32.31         4.95 o                         
   7   3   2        532.76        537.02        11.89 o                         
   8   3   2        194.02        201.46         9.79 o                         
   9   3   2        184.30        181.80        12.54 o                         
  10   3   2         29.79         16.15        10.58 o                         
  11   3   2         31.77         55.54        14.67 o                         
 -11   4   2         33.91         33.54        12.53 o                         
 -10   4   2        142.14        145.63        12.84 o                         
  -9   4   2        275.37        266.40        15.36 o                         
  -8   4   2        349.39        338.72        13.01 o                         
  -7   4   2          2.96         11.56         6.09 o                         
  -6   4   2        317.94        360.64        12.97 o                         
  -5   4   2       2339.98       2529.20        25.45 o                         
  -4   4   2        767.53        748.47        13.85 o                         
  -3   4   2        186.89        217.43         6.33 o                         
  -2   4   2        485.01        533.83         8.12 o                         
  -1   4   2        361.92        365.53         7.67 o                         
   0   4   2       1128.46       1005.88         8.54 o                         
   1   4   2        367.56        402.97         7.29 o                         
   2   4   2         54.11         34.96         3.43 o                         
   3   4   2       1751.74       1842.05        13.82 o                         
   4   4   2         45.92         42.47         4.12 o                         
   5   4   2        690.64        725.95        11.81 o                         
   6   4   2        338.96        324.92         7.47 o                         
   7   4   2        325.39        348.27        10.20 o                         
   8   4   2         44.09         47.96         6.50 o                         
   9   4   2          4.90         17.97         8.45 o                         
  10   4   2         15.95         18.13        12.15 o                         
  11   4   2         55.34         49.82        15.18 o                         
 -11   5   2         38.80         32.83        12.80 o                         
 -10   5   2         80.58         81.10        13.32 o                         
  -9   5   2          0.56          2.20         8.54 o                         
  -8   5   2          0.18          4.53         6.94 o                         
  -7   5   2         62.50         56.99         7.25 o                         
  -6   5   2        168.08        190.81        17.45 o                         
  -5   5   2         67.07         61.83         5.08 o                         
  -4   5   2          6.20          7.45         4.20 o                         
  -3   5   2        647.86        547.93         9.58 o                         
  -2   5   2         41.07         63.25         5.74 o                         
  -1   5   2       1240.06       1100.92        12.25 o                         
   0   5   2       2772.34       2551.82        16.28 o                         
   1   5   2       1201.47       1084.28         9.80 o                         
   2   5   2        330.22        330.27         6.98 o                         
   3   5   2       5021.32       5094.15        31.46 o                         
   4   5   2       2364.27       2265.28        18.66 o                         
   5   5   2         84.59         87.25         4.97 o                         
   6   5   2        113.56        121.11         5.65 o                         
   7   5   2         46.74         56.12         6.09 o                         
   8   5   2        543.87        556.04        12.71 o                         
   9   5   2        200.21        213.68        13.04 o                         
  10   5   2         43.48         48.76        14.55 o                         
  11   5   2          1.03         -8.63        15.90 o                         
 -11   6   2         72.75         79.38        13.97 o                         
 -10   6   2         11.97         -8.82        10.99 o                         
  -9   6   2         33.83         39.70         9.83 o                         
  -8   6   2         10.24         15.47         8.21 o                         
  -7   6   2        495.17        499.47        13.94 o                         
  -6   6   2        182.40        177.90         8.25 o                         
  -5   6   2       1602.42       1593.90        17.14 o                         
  -4   6   2        903.91        925.20        17.67 o                         
  -3   6   2        575.42        590.74        12.11 o                         
  -2   6   2        162.35        149.85         4.85 o                         
  -1   6   2          1.21          4.44         4.97 o                         
   0   6   2       1399.60       1325.12        10.11 o                         
   1   6   2       2858.38       2832.47        19.93 o                         
   2   6   2        856.31        869.36        10.39 o                         
   3   6   2        239.05        283.38         6.92 o                         
   4   6   2        755.85        857.86        10.88 o                         
   5   6   2        158.66        159.85         5.81 o                         
   6   6   2         87.45         93.68         5.34 o                         
   7   6   2        149.60        149.90         8.77 o                         
   8   6   2         49.79         66.34         9.22 o                         
   9   6   2          3.02         -2.71         8.34 o                         
  10   6   2          4.55         -6.49         9.60 o                         
  11   6   2          3.27         11.96        10.96 o                         
 -11   7   2          4.24         -8.75        11.63 o                         
 -10   7   2         19.23         16.51        11.44 o                         
  -9   7   2        100.51         97.00        14.53 o                         
  -8   7   2        783.44        765.61        20.78 o                         
  -7   7   2       1170.05       1134.54        18.03 o                         
  -6   7   2       3115.04       3159.26        29.13 o                         
  -5   7   2         34.61         37.17         4.42 o                         
  -4   7   2       2656.38       2771.20        24.71 o                         
  -3   7   2         32.10         23.45         4.59 o                         
  -2   7   2        265.62        236.19         8.29 o                         
  -1   7   2        174.38        180.89         8.15 o                         
   0   7   2          4.41          5.35         2.75 o                         
   1   7   2         53.94         71.21         4.45 o                         
   2   7   2       5503.00       5694.32        35.87 o                         
   3   7   2         13.10         12.18         4.17 o                         
   4   7   2        613.70        616.45        10.28 o                         
   5   7   2         12.00         15.26         3.54 o                         
   6   7   2        519.14        503.97         9.41 o                         
   7   7   2        989.18       1016.77        15.34 o                         
   8   7   2         54.34         52.37         9.09 o                         
   9   7   2        283.64        317.43        16.67 o                         
  10   7   2        257.34        263.06        19.56 o                         
  11   7   2         94.37        126.60        14.11 o                         
 -11   8   2         41.47         15.34        14.50 o                         
 -10   8   2        144.97        140.71        17.49 o                         
  -9   8   2         79.18         75.91        26.65 o                         
  -8   8   2        357.88        352.20        17.59 o                         
  -7   8   2        631.45        645.96        15.76 o                         
  -6   8   2          4.31         18.86         4.46 o                         
  -5   8   2         22.95         30.07         7.07 o                         
  -4   8   2        164.18        176.85         6.14 o                         
  -3   8   2        643.84        641.89         7.51 o                         
  -2   8   2       1090.96       1173.16        10.53 o                         
  -1   8   2         38.54         44.25         3.45 o                         
   0   8   2       1874.26       1803.35        13.67 o                         
   1   8   2         62.98         60.69         4.48 o                         
   2   8   2        133.39        107.85         5.06 o                         
   3   8   2         16.93         18.79         4.32 o                         
   4   8   2        325.42        384.26         9.31 o                         
   5   8   2        398.54        352.47         8.04 o                         
   6   8   2         33.94         31.62         4.97 o                         
   7   8   2        341.54        331.31        11.73 o                         
   8   8   2        145.53        144.98        11.27 o                         
   9   8   2         97.95         85.81        11.84 o                         
  10   8   2        167.96        144.48        14.10 o                         
  11   8   2        320.94        334.98        19.47 o                         
 -11   9   2          1.95          9.65        13.96 o                         
 -10   9   2         52.15         46.56        32.70 o                         
  -9   9   2          2.19         19.98        10.72 o                         
  -8   9   2        233.50        261.30        14.22 o                         
  -7   9   2        229.84        280.85        14.01 o                         
  -6   9   2         24.22         29.18         4.53 o                         
  -5   9   2        520.26        554.11        13.39 o                         
  -4   9   2        638.74        609.97        10.14 o                         
  -3   9   2       1547.57       1502.39        12.64 o                         
  -2   9   2        526.31        491.95         7.00 o                         
  -1   9   2          2.99          3.59         2.55 o                         
   0   9   2       1833.75       1689.96        13.54 o                         
   1   9   2        871.18        880.06        11.78 o                         
   2   9   2        197.74        222.07         6.84 o                         
   3   9   2       1529.57       1571.83        15.98 o                         
   4   9   2         85.08         98.26         6.10 o                         
   5   9   2        206.13        213.78         7.04 o                         
   6   9   2         43.42         42.80         5.50 o                         
   7   9   2        220.49        229.76        10.10 o                         
   8   9   2        504.65        495.86        18.81 o                         
   9   9   2          4.77          2.21         9.78 o                         
  10   9   2         56.53         71.30        12.60 o                         
  11   9   2        233.80        223.46        16.66 o                         
 -11  10   2          4.80          5.01         9.25 o                         
 -10  10   2         14.58         19.84        11.78 o                         
  -9  10   2         40.54         20.65        10.88 o                         
  -8  10   2        309.71        343.14        20.88 o                         
  -7  10   2        109.08        117.94        11.64 o                         
  -6  10   2         36.24         39.99         6.77 o                         
  -5  10   2        576.40        645.59        13.67 o                         
  -4  10   2          1.86          7.72         3.28 o                         
  -3  10   2       1980.96       2002.90        15.59 o                         
  -2  10   2          0.06         -1.20         2.74 o                         
  -1  10   2        350.94        412.90         6.77 o                         
   0  10   2        135.51        123.95         5.55 o                         
   1  10   2        750.89        745.31        10.04 o                         
   2  10   2        234.70        273.67         7.53 o                         
   3  10   2        275.16        254.63         7.45 o                         
   4  10   2        392.95        396.63         9.76 o                         
   5  10   2        743.72        748.89        11.50 o                         
   6  10   2        150.43        173.95         8.38 o                         
   7  10   2        897.53        897.44        20.04 o                         
   8  10   2         11.05          8.01         9.22 o                         
   9  10   2          7.28         -9.05         9.45 o                         
  10  10   2          0.01          5.63        10.68 o                         
  11  10   2          0.23         -2.25        11.18 o                         
 -10  11   2          2.60         -8.65         8.65 o                         
  -9  11   2        158.64        152.54        14.58 o                         
  -8  11   2         41.33         49.68        10.74 o                         
  -7  11   2       1128.04       1144.03        23.78 o                         
  -6  11   2         40.65         38.18         7.55 o                         
  -5  11   2        550.73        562.24         8.93 o                         
  -4  11   2          5.25          5.88         3.57 o                         
  -3  11   2          0.00          4.88         3.22 o                         
  -2  11   2        469.06        473.50         8.35 o                         
  -1  11   2        231.83        237.02         6.17 o                         
   0  11   2       1410.76       1278.29        12.07 o                         
   1  11   2        646.66        668.29        10.40 o                         
   2  11   2        906.39        959.31        15.31 o                         
   3  11   2         30.26         40.40         4.91 o                         
   4  11   2         77.14         71.48         5.24 o                         
   5  11   2        193.75        201.09         7.14 o                         
   6  11   2        136.77        127.95         9.94 o                         
   7  11   2        971.71        902.12        25.66 o                         
   8  11   2        160.95        168.33        13.43 o                         
   9  11   2         36.53         44.63        10.91 o                         
  10  11   2        163.10        174.37        15.11 o                         
 -10  12   2         33.80         30.11        11.47 o                         
  -9  12   2         95.01        110.76        10.31 o                         
  -8  12   2         91.44         84.29         8.93 o                         
  -7  12   2        909.81        917.21        20.08 o                         
  -6  12   2        103.45        120.09         7.09 o                         
  -5  12   2        743.69        747.82        12.40 o                         
  -4  12   2        171.28        178.35         5.97 o                         
  -3  12   2         87.83         92.61         4.11 o                         
  -2  12   2        690.94        764.76        10.54 o                         
  -1  12   2        170.25        175.54         5.56 o                         
   0  12   2       3564.28       3305.08        22.93 o                         
   1  12   2         22.10         32.81         4.18 o                         
   2  12   2        213.53        218.99         7.21 o                         
   3  12   2       1738.11       1768.43        18.49 o                         
   4  12   2         16.17         17.08         4.32 o                         
   5  12   2       2087.24       2075.15        20.87 o                         
   6  12   2          7.85          8.80         7.61 o                         
   7  12   2        100.49         99.05        11.33 o                         
   8  12   2        151.12        168.63        13.34 o                         
   9  12   2         78.50         80.96        12.19 o                         
  10  12   2        126.71        101.67        13.66 o                         
 -10  13   2         40.74         30.76        22.50 o                         
  -9  13   2         35.01         37.25        10.32 o                         
  -8  13   2        306.36        311.75        14.99 o                         
  -7  13   2          3.81          0.96         9.77 o                         
  -6  13   2          9.73          3.53         6.26 o                         
  -5  13   2        198.33        200.30         8.37 o                         
  -4  13   2         15.66         12.59         3.74 o                         
  -3  13   2         23.70         29.48         3.69 o                         
  -2  13   2        117.89        132.60         4.94 o                         
  -1  13   2        250.97        262.47         8.44 o                         
   0  13   2       1792.08       1744.53        15.22 o                         
   1  13   2       1156.40       1115.12        12.32 o                         
   2  13   2        970.61       1019.10        13.42 o                         
   3  13   2        145.88        149.64         7.14 o                         
   4  13   2         36.37         37.10         4.78 o                         
   5  13   2        169.90        183.83         7.36 o                         
   6  13   2         22.95         14.58         7.96 o                         
   7  13   2        525.91        574.77        31.05 o                         
   8  13   2         42.86         56.26        11.16 o                         
   9  13   2         33.77         25.91        11.00 o                         
  10  13   2          2.02         -2.21        11.03 o                         
 -10  14   2          1.94         27.90        11.97 o                         
  -9  14   2        109.95         90.28        15.49 o                         
  -8  14   2        149.88        151.30        11.32 o                         
  -7  14   2         20.73         13.29         8.14 o                         
  -6  14   2        139.06        160.13        10.15 o                         
  -5  14   2         57.75         58.89         7.38 o                         
  -4  14   2        612.48        657.11        10.10 o                         
  -3  14   2        592.04        601.48         8.77 o                         
  -2  14   2        241.99        247.38         6.44 o                         
  -1  14   2         57.27         56.67         4.61 o                         
   0  14   2         11.16         15.37         4.02 o                         
   1  14   2        983.15        972.72        12.40 o                         
   2  14   2        146.87        186.34         7.21 o                         
   3  14   2         11.27          9.91         4.90 o                         
   4  14   2        628.66        587.83        13.66 o                         
   5  14   2         29.60         40.17         5.55 o                         
   6  14   2        640.70        634.26        19.68 o                         
   7  14   2        610.46        586.49        19.65 o                         
   8  14   2        107.75        106.29        12.38 o                         
   9  14   2          0.00         -9.57         9.57 o                         
  10  14   2         10.23         19.02        12.10 o                         
 -10  15   2         77.39         90.08        20.85 o                         
  -9  15   2        203.90        191.69        21.56 o                         
  -8  15   2        301.25        311.49        19.18 o                         
  -7  15   2        256.36        261.12        15.55 o                         
  -6  15   2         88.41         94.91         9.03 o                         
  -5  15   2        200.39        196.87        16.40 o                         
  -4  15   2         59.47         54.88         5.38 o                         
  -3  15   2         68.04         68.92         4.57 o                         
  -2  15   2         36.54         43.51         4.55 o                         
  -1  15   2         31.74         33.56         4.57 o                         
   0  15   2       1522.92       1475.76        14.68 o                         
   1  15   2         10.16          6.89         4.92 o                         
   2  15   2        125.23        121.09         6.58 o                         
   3  15   2        296.45        311.73        13.34 o                         
   4  15   2       1717.07       1722.39        19.92 o                         
   5  15   2         30.00         24.54         8.72 o                         
   6  15   2       1034.05        981.67        26.53 o                         
   7  15   2        101.52         92.41        12.18 o                         
   8  15   2        535.43        531.09        21.04 o                         
   9  15   2         35.95         25.84        11.22 o                         
  -9  16   2          5.03         24.96        12.34 o                         
  -8  16   2         25.30         15.37        24.23 o                         
  -7  16   2        437.00        409.45        21.48 o                         
  -6  16   2         75.81         65.48         9.01 o                         
  -5  16   2         28.73         39.98         7.85 o                         
  -4  16   2        260.42        250.28         8.20 o                         
  -3  16   2        356.19        359.69         9.50 o                         
  -2  16   2         29.32         26.51         4.52 o                         
  -1  16   2        618.04        654.62        10.53 o                         
   0  16   2        247.45        232.23         7.47 o                         
   1  16   2        373.66        389.06         9.33 o                         
   2  16   2        889.50        895.93        13.01 o                         
   3  16   2         14.99         25.08         5.86 o                         
   4  16   2        151.57        175.07        10.36 o                         
   5  16   2        114.22        125.42        11.23 o                         
   6  16   2        354.40        361.98        18.50 o                         
   7  16   2          7.94         12.85         9.93 o                         
   8  16   2         71.32         61.03        11.66 o                         
   9  16   2         26.18         24.90        11.42 o                         
  -9  17   2         32.75         66.22        17.68 o                         
  -8  17   2         41.42         39.31        12.97 o                         
  -7  17   2        203.11        201.70        17.48 o                         
  -6  17   2        336.19        336.59        20.34 o                         
  -5  17   2        720.06        702.97        22.71 o                         
  -4  17   2        138.77        136.40        10.25 o                         
  -3  17   2        565.31        601.10        11.69 o                         
  -2  17   2        512.44        527.70        10.69 o                         
  -1  17   2         40.59         48.52         5.08 o                         
   0  17   2          0.75          2.73         4.72 o                         
   1  17   2       1839.61       1858.79        18.66 o                         
   2  17   2         27.13         37.08         5.52 o                         
   3  17   2       1303.67       1290.55        17.40 o                         
   4  17   2        243.09        252.32        10.64 o                         
   5  17   2        289.33        281.65        19.10 o                         
   6  17   2        170.21        172.52        13.21 o                         
   7  17   2         22.91         20.07        12.31 o                         
   8  17   2         35.82         60.24        13.33 o                         
   9  17   2         10.26         10.29        11.24 o                         
  -9  18   2         13.99         -4.77        12.73 o                         
  -8  18   2        109.56         85.73        14.90 o                         
  -7  18   2        124.37        134.36        23.33 o                         
  -6  18   2          0.25         24.55        12.20 o                         
  -5  18   2          2.73          2.97         7.91 o                         
  -4  18   2         68.28         53.43         7.64 o                         
  -3  18   2        191.80        210.26         8.23 o                         
  -2  18   2         31.39         26.35         6.91 o                         
  -1  18   2         24.62         20.78         5.47 o                         
   0  18   2          5.38          9.00         5.08 o                         
   1  18   2        429.36        439.69        10.38 o                         
   2  18   2         69.95         81.43         6.43 o                         
   3  18   2        155.17        166.79         9.02 o                         
   4  18   2          0.17         -7.22        11.36 o                         
   5  18   2         15.82         36.03         9.66 o                         
   6  18   2          0.39         -8.55         9.54 o                         
   7  18   2         32.21         35.10        10.58 o                         
   8  18   2          0.12         -4.10        10.23 o                         
   9  18   2         48.21         59.05        16.34 o                         
  -8  19   2        288.48        310.76        22.14 o                         
  -7  19   2        549.08        533.24        25.88 o                         
  -6  19   2         65.58         77.39        14.63 o                         
  -5  19   2        274.71        262.25        20.10 o                         
  -4  19   2          9.86         18.30         8.42 o                         
  -3  19   2          0.12         -1.42         6.23 o                         
  -2  19   2          3.83          3.64         5.64 o                         
  -1  19   2         31.87         26.56         5.75 o                         
   0  19   2        340.94        343.00        10.03 o                         
   1  19   2         10.12          4.73         5.35 o                         
   2  19   2        482.20        470.30        11.62 o                         
   3  19   2        431.85        413.20        11.94 o                         
   4  19   2        112.12        123.39        12.64 o                         
   5  19   2       1041.04       1024.81        26.99 o                         
   6  19   2         10.92          7.95        10.11 o                         
   7  19   2          1.04         -9.57         9.57 o                         
   8  19   2         15.47         20.17        11.16 o                         
  -8  20   2          0.62         13.20        23.40 o                         
  -7  20   2         11.46         -2.06        24.20 o                         
  -6  20   2         24.02         21.97        11.11 o                         
  -5  20   2         13.37          2.66        10.49 o                         
  -4  20   2         12.86         18.08        10.73 o                         
  -3  20   2        200.94        208.47        11.04 o                         
  -2  20   2        169.82        180.23         8.63 o                         
  -1  20   2         81.67         53.69         6.82 o                         
   0  20   2        106.13        123.72         9.21 o                         
   1  20   2        361.56        373.11        10.78 o                         
   2  20   2        372.03        371.48        11.38 o                         
   3  20   2         73.69         79.98         8.88 o                         
   4  20   2         52.09         39.03         9.82 o                         
   5  20   2          0.47         17.93        13.92 o                         
   6  20   2          3.64         11.71        10.99 o                         
   7  20   2         87.64         66.26        12.05 o                         
   8  20   2         11.34         -2.09        11.23 o                         
  -7  21   2          5.31         20.37        11.92 o                         
  -6  21   2         17.33         11.89        11.60 o                         
  -5  21   2          5.42          6.82        10.86 o                         
  -4  21   2          2.45        -10.17        10.33 o                         
  -3  21   2          8.24          2.08        10.72 o                         
  -2  21   2         30.70         30.63         7.16 o                         
  -1  21   2         83.88         66.59         7.45 o                         
   0  21   2         89.23         86.98         7.29 o                         
   1  21   2        203.09        200.42         9.89 o                         
   2  21   2         57.72         52.33         7.70 o                         
   3  21   2         54.73         58.17         9.40 o                         
   4  21   2        166.47        180.11        12.36 o                         
   5  21   2          7.95         -3.07         9.70 o                         
   6  21   2         15.33         34.69        10.93 o                         
   7  21   2        129.96        114.04        15.19 o                         
  -7  22   2          9.58          3.34        12.48 o                         
  -6  22   2        128.47        127.77        15.11 o                         
  -5  22   2         46.20         19.20        11.85 o                         
  -4  22   2          0.02         -4.90        10.91 o                         
  -3  22   2         38.75         27.88        11.59 o                         
  -2  22   2          3.30         15.82        10.76 o                         
  -1  22   2        332.60        316.77        11.31 o                         
   0  22   2          6.94         -1.44         6.54 o                         
   1  22   2         44.60         44.92         7.78 o                         
   2  22   2        182.63        178.84        12.11 o                         
   3  22   2          0.00         -8.77         8.77 o                         
   4  22   2         92.21         90.01        13.86 o                         
   5  22   2         12.03         21.96        10.17 o                         
   6  22   2         12.16         16.76        10.59 o                         
   7  22   2          6.69          3.91        10.69 o                         
  -6  23   2         82.03        109.09        15.18 o                         
  -5  23   2         12.65         24.64        12.35 o                         
  -4  23   2          0.35         -1.60        11.10 o                         
  -3  23   2         50.50         59.04        12.92 o                         
  -2  23   2          6.61         26.23        11.41 o                         
  -1  23   2         10.88         34.52        11.52 o                         
   0  23   2        551.01        583.13        16.13 o                         
   1  23   2         44.12         46.34         9.41 o                         
   2  23   2          0.03         -0.72         8.29 o                         
   3  23   2          7.38         18.43         9.66 o                         
   4  23   2          1.64         -2.86        12.14 o                         
   5  23   2        206.05        224.48        15.71 o                         
   6  23   2        253.16        257.67        19.88 o                         
  -6  24   2          0.00         12.64        12.58 o                         
  -5  24   2          1.25         -4.37        11.80 o                         
  -4  24   2         74.42         99.80        14.63 o                         
  -3  24   2          0.06         -7.11        11.27 o                         
  -2  24   2          0.05          9.72        11.29 o                         
  -1  24   2        136.63        147.44        16.84 o                         
   0  24   2         14.67          4.55         8.99 o                         
   1  24   2         22.22         20.85         9.52 o                         
   2  24   2         22.76         26.16         9.97 o                         
   3  24   2        101.75         98.50        11.94 o                         
   4  24   2         18.84         21.20        10.59 o                         
   5  24   2        228.77        243.15        16.22 o                         
   6  24   2         20.55         34.50        11.90 o                         
  -5  25   2          2.26         -1.81        13.19 o                         
  -4  25   2          0.49          2.02        12.27 o                         
  -3  25   2         38.58         20.77        13.02 o                         
  -2  25   2          0.91         12.48        11.82 o                         
  -1  25   2          1.02        -12.79        12.79 o                         
   0  25   2         92.32        122.25        17.03 o                         
   1  25   2          2.79         10.88        11.03 o                         
   2  25   2         24.26         26.99        11.71 o                         
   3  25   2         21.72         17.35        10.24 o                         
   4  25   2         11.72         18.93        10.46 o                         
   5  25   2         37.52         63.09        12.64 o                         
  -4  26   2          0.84         12.70        12.98 o                         
  -3  26   2         12.55         18.54        13.08 o                         
  -2  26   2          6.96         25.21        15.07 o                         
  -1  26   2         39.38         28.35        15.03 o                         
   0  26   2        219.73        218.39        20.54 o                         
   1  26   2        106.49         90.29        20.96 o                         
   2  26   2        219.63        220.80        19.84 o                         
   3  26   2         75.92         65.92        11.87 o                         
   4  26   2          2.18          1.95        10.34 o                         
  -3  27   2         24.46         30.67        16.48 o                         
  -2  27   2         28.32         11.14        15.70 o                         
  -1  27   2         29.71         35.70        19.53 o                         
   0  27   2         38.52         28.77        15.33 o                         
   1  27   2         20.20         23.58        18.07 o                         
   2  27   2         16.77         15.61        19.89 o                         
   3  27   2          1.30          9.14        19.28 o                         
   0  28   2        115.62        103.42        21.94 o                         
 -11   1   3         38.35         40.05        12.81 o                         
 -10   1   3          1.62         -7.54        10.05 o                         
  -9   1   3        437.21        406.12        15.24 o                         
  -8   1   3         28.98         21.50         7.53 o                         
  -7   1   3         10.12         33.22         6.88 o                         
  -6   1   3         30.81         50.33         7.17 o                         
  -5   1   3          6.84          6.15         6.39 o                         
  -4   1   3         98.10         95.89         6.55 o                         
  -3   1   3        162.87        203.30         6.86 o                         
  -2   1   3          3.49         12.92         3.69 o                         
  -1   1   3         29.35         35.53         3.41 o                         
   0   1   3         42.41         50.34         3.73 o                         
   1   1   3       1190.45       1172.06        11.29 o                         
   2   1   3       1151.57       1223.91        12.80 o                         
   3   1   3       1445.10       1516.62        15.67 o                         
   4   1   3        358.12        347.57         9.58 o                         
   5   1   3          0.13         -4.27         4.27 o                         
   6   1   3        129.15        126.81         6.40 o                         
   7   1   3        543.49        582.99        17.44 o                         
   8   1   3        356.64        344.53        12.48 o                         
   9   1   3        128.91        138.78        10.69 o                         
  10   1   3        209.83        226.28        19.34 o                         
  11   1   3         46.49         64.87        17.39 o                         
 -11   2   3         18.23          5.41        11.79 o                         
 -10   2   3          2.12         -2.60        10.46 o                         
  -9   2   3         14.13         34.30         9.40 o                         
  -8   2   3        328.59        336.01        21.38 o                         
  -7   2   3       3246.90       3213.03        39.55 o                         
  -6   2   3         55.29         79.27         7.34 o                         
  -5   2   3        294.32        303.17        11.20 o                         
  -4   2   3       1620.63       1532.42        23.50 o                         
  -3   2   3        774.80        866.85        11.80 o                         
  -2   2   3        789.11        857.49         9.95 o                         
  -1   2   3         96.55        125.60         4.13 o                         
   0   2   3         49.78         70.96         3.96 o                         
   1   2   3         54.21         60.50         4.11 o                         
   2   2   3        429.20        489.82         8.68 o                         
   3   2   3       2623.58       2666.89        22.32 o                         
   4   2   3          1.39          1.94         4.21 o                         
   5   2   3        110.62        114.05         6.63 o                         
   6   2   3        211.95        204.28         7.42 o                         
   7   2   3        744.07        760.61        15.43 o                         
   8   2   3        979.29        940.34        17.88 o                         
   9   2   3          1.46          8.51        10.14 o                         
  10   2   3          0.59        -12.08        12.08 o                         
  11   2   3        132.94        126.33        17.83 o                         
 -11   3   3          2.84         -2.92        11.49 o                         
 -10   3   3         35.48         36.29        11.59 o                         
  -9   3   3         96.67         91.44        10.75 o                         
  -8   3   3        687.31        673.54        25.74 o                         
  -7   3   3        288.56        310.06        18.62 o                         
  -6   3   3        737.03        736.49        15.29 o                         
  -5   3   3         58.28         61.09         6.11 o                         
  -4   3   3         13.18          6.72         4.14 o                         
  -3   3   3       2748.75       2719.99        25.39 o                         
  -2   3   3       1505.55       1505.37        13.74 o                         
  -1   3   3        988.84       1069.59        11.13 o                         
   0   3   3        151.39        160.75         6.46 o                         
   1   3   3        245.50        245.81         5.82 o                         
   2   3   3        101.33        133.32         5.44 o                         
   3   3   3       1197.22       1315.42        14.47 o                         
   4   3   3         52.88         36.11         4.80 o                         
   5   3   3        651.38        625.34        10.95 o                         
   6   3   3        430.87        430.40        10.66 o                         
   7   3   3         97.83         99.79         8.01 o                         
   8   3   3       1308.47       1319.89        20.75 o                         
   9   3   3        383.73        400.53        19.19 o                         
  10   3   3         56.82         74.88        15.00 o                         
  11   3   3          8.90          0.04        13.75 o                         
 -11   4   3         83.68        106.56        17.07 o                         
 -10   4   3         59.86         47.96        14.13 o                         
  -9   4   3         43.81         45.51        10.36 o                         
  -8   4   3        986.80        964.49        22.03 o                         
  -7   4   3        305.87        318.38        28.62 o                         
  -6   4   3          4.46         12.22         5.73 o                         
  -5   4   3        978.76        958.70        19.50 o                         
  -4   4   3        313.65        316.66         9.59 o                         
  -3   4   3       1737.76       1866.80        18.99 o                         
  -2   4   3         59.13         63.40         9.06 o                         
  -1   4   3        349.23        359.21        10.82 o                         
   0   4   3        213.64        251.56         5.62 o                         
   1   4   3        940.13       1071.08        20.55 o                         
   2   4   3       2189.03       2395.13        23.51 o                         
   3   4   3        195.59        265.01         7.51 o                         
   4   4   3         44.76         30.79         4.79 o                         
   5   4   3         57.00         48.73         5.16 o                         
   6   4   3        470.71        457.51        10.89 o                         
   7   4   3        838.10        809.61        26.26 o                         
   8   4   3         58.40         56.30         8.17 o                         
   9   4   3        229.28        210.51        15.44 o                         
  10   4   3         10.59         17.72        13.22 o                         
  11   4   3         99.27        117.40        17.42 o                         
 -11   5   3         12.01          1.87        11.41 o                         
 -10   5   3          5.21          3.71        11.70 o                         
  -9   5   3          5.52          6.25         8.41 o                         
  -8   5   3         50.47         44.35         7.84 o                         
  -7   5   3        925.49        935.74        18.57 o                         
  -6   5   3         50.41         50.05         5.90 o                         
  -5   5   3        938.95        967.36        14.29 o                         
  -4   5   3         67.94         87.43         6.01 o                         
  -3   5   3         18.89         21.10         3.23 o                         
  -2   5   3        730.84        769.85        12.39 o                         
  -1   5   3         75.65         92.81         5.69 o                         
   0   5   3       1242.54       1264.85        12.00 o                         
   1   5   3        176.66        151.78         5.49 o                         
   2   5   3        770.39        753.68        10.68 o                         
   3   5   3          8.47         16.98         4.63 o                         
   4   5   3        268.03        303.63         8.56 o                         
   5   5   3         99.17        114.87         5.89 o                         
   6   5   3        106.86        100.61         6.69 o                         
   7   5   3        267.47        238.29        14.71 o                         
   8   5   3        282.98        281.38        13.77 o                         
   9   5   3        331.87        334.78        20.74 o                         
  10   5   3          8.47          5.33        13.14 o                         
  11   5   3        108.21         84.74        19.27 o                         
 -11   6   3         13.50         28.59        14.79 o                         
 -10   6   3          3.07         15.97        10.77 o                         
  -9   6   3         23.87         18.13        10.08 o                         
  -8   6   3          0.04         -3.32        11.23 o                         
  -7   6   3       3288.03       3181.91        33.89 o                         
  -6   6   3        394.21        405.03        11.55 o                         
  -5   6   3        144.52        152.70         6.88 o                         
  -4   6   3          4.64          0.05         5.76 o                         
  -3   6   3        104.31         95.87         8.97 o                         
  -2   6   3       2041.71       2206.71        21.45 o                         
  -1   6   3         18.42         16.26         4.76 o                         
   0   6   3        439.15        448.98         6.97 o                         
   1   6   3       1586.20       1536.31        14.69 o                         
   2   6   3        401.74        351.04         8.36 o                         
   3   6   3        854.12        852.56        12.07 o                         
   4   6   3          1.27         -0.31         4.02 o                         
   5   6   3        197.23        203.19         7.08 o                         
   6   6   3         72.79         71.20         5.85 o                         
   7   6   3         67.71         56.47         7.07 o                         
   8   6   3       1921.11       1890.18        30.18 o                         
   9   6   3        155.06        167.86        16.92 o                         
  10   6   3        334.90        383.87        23.21 o                         
  11   6   3          2.78         13.54        17.79 o                         
 -11   7   3          4.47         26.19        24.86 o                         
 -10   7   3         13.01         28.05        13.95 o                         
  -9   7   3        188.10        182.18        14.65 o                         
  -8   7   3          4.84          2.53         8.06 o                         
  -7   7   3        136.28        155.63        10.86 o                         
  -6   7   3        326.01        296.92        11.75 o                         
  -5   7   3          4.19         -3.13         4.12 o                         
  -4   7   3        305.82        281.28         8.62 o                         
  -3   7   3        313.89        367.35        11.80 o                         
  -2   7   3        143.70        158.68         6.71 o                         
  -1   7   3         74.69        107.93         6.35 o                         
   0   7   3       4401.48       4607.13        28.94 o                         
   1   7   3       1141.99       1016.61        11.81 o                         
   2   7   3       3613.21       4033.67        28.18 o                         
   3   7   3        146.87        155.46         6.49 o                         
   4   7   3        240.15        307.51         8.59 o                         
   5   7   3        356.56        366.02        11.28 o                         
   6   7   3        609.85        601.63        11.70 o                         
   7   7   3        555.98        502.50        13.23 o                         
   8   7   3         44.33         49.54        10.87 o                         
   9   7   3         22.13         30.75        18.38 o                         
  10   7   3        164.04        191.00        18.88 o                         
 -11   8   3         16.50         22.26        18.68 o                         
 -10   8   3        322.57        288.94        28.12 o                         
  -9   8   3         61.19         69.75        13.32 o                         
  -8   8   3        295.46        305.13        15.96 o                         
  -7   8   3        235.50        217.74        15.71 o                         
  -6   8   3       1241.75       1282.08        19.14 o                         
  -5   8   3         16.84         11.75         4.98 o                         
  -4   8   3        231.87        222.41         6.46 o                         
  -3   8   3         10.52          8.54         3.82 o                         
  -2   8   3         27.47         25.58         4.70 o                         
  -1   8   3        501.88        484.77        10.98 o                         
   0   8   3        159.93        159.60         6.01 o                         
   1   8   3        130.42        134.95         5.54 o                         
   2   8   3        761.91        848.64        11.29 o                         
   3   8   3        217.75        207.12         9.46 o                         
   4   8   3         73.14         86.35         5.89 o                         
   5   8   3         76.68         73.49         5.92 o                         
   6   8   3         32.52         38.71         6.71 o                         
   7   8   3        651.44        647.33        15.96 o                         
   8   8   3         71.57         53.96        11.15 o                         
   9   8   3          0.03         11.64        10.50 o                         
  10   8   3        167.05        140.00        17.20 o                         
 -10   9   3         89.74        109.70        32.32 o                         
  -9   9   3         15.67         33.13        16.82 o                         
  -8   9   3        522.93        516.21        22.25 o                         
  -7   9   3        952.14        884.18        20.23 o                         
  -6   9   3        477.51        480.59        13.26 o                         
  -5   9   3        423.13        433.61         9.49 o                         
  -4   9   3         34.52         43.79         4.92 o                         
  -3   9   3        154.90        160.60         6.01 o                         
  -2   9   3          0.95          3.37         4.53 o                         
  -1   9   3          1.57          4.54         4.91 o                         
   0   9   3          0.00          0.06         2.69 o                         
   1   9   3        575.89        565.00         9.40 o                         
   2   9   3        249.22        297.01         7.54 o                         
   3   9   3        301.90        316.72         8.65 o                         
   4   9   3         40.52         41.76         5.27 o                         
   5   9   3          1.54          4.40         4.80 o                         
   6   9   3        307.93        308.82        11.86 o                         
   7   9   3         10.12         11.36         8.44 o                         
   8   9   3        143.59        152.75        20.26 o                         
   9   9   3        544.14        559.92        32.66 o                         
  10   9   3        237.60        261.00        17.90 o                         
 -10  10   3         64.65         42.33        19.20 o                         
  -9  10   3          1.87         -5.35        20.27 o                         
  -8  10   3        511.26        496.54        21.82 o                         
  -7  10   3        690.42        697.81        19.98 o                         
  -6  10   3         15.15         11.25         6.06 o                         
  -5  10   3         70.30         95.59        10.03 o                         
  -4  10   3        114.47        127.63         5.45 o                         
  -3  10   3        455.47        439.69        10.09 o                         
  -2  10   3        141.76        146.72         7.05 o                         
  -1  10   3         30.46         37.51         5.88 o                         
   0  10   3        242.98        239.79         8.54 o                         
   1  10   3        123.84        119.37         7.15 o                         
   2  10   3         53.26         70.20         5.11 o                         
   3  10   3          0.38          4.86         4.59 o                         
   4  10   3          5.82          8.66         4.96 o                         
   5  10   3         11.31          2.74         4.95 o                         
   6  10   3         94.54         85.88         8.26 o                         
   7  10   3          0.93         -8.53         8.53 o                         
   8  10   3        134.89        150.69        20.46 o                         
   9  10   3         38.19         57.70        11.86 o                         
  10  10   3          8.67         12.19        11.63 o                         
 -10  11   3        170.72        195.84        35.57 o                         
  -9  11   3        238.11        223.76        35.19 o                         
  -8  11   3        150.13        141.94        31.56 o                         
  -7  11   3         15.44         15.71        10.16 o                         
  -6  11   3          8.99         17.21         6.38 o                         
  -5  11   3         49.55         57.01         4.79 o                         
  -4  11   3         39.95         35.59         5.49 o                         
  -3  11   3        817.87        869.19        12.53 o                         
  -2  11   3        256.03        266.94         8.81 o                         
  -1  11   3        938.10        925.84        13.28 o                         
   0  11   3         58.68         53.85         4.02 o                         
   1  11   3         26.33         37.41         5.41 o                         
   2  11   3        619.69        565.14        11.68 o                         
   3  11   3          0.19          2.26         4.64 o                         
   4  11   3        929.31        945.81        13.96 o                         
   5  11   3        451.84        438.60        12.18 o                         
   6  11   3         59.32         58.83         7.82 o                         
   7  11   3        326.09        316.69        16.70 o                         
   8  11   3         44.75         42.93        11.77 o                         
   9  11   3          8.15         20.76        11.22 o                         
  10  11   3         21.29         42.53        12.61 o                         
 -10  12   3         75.88         80.17        21.47 o                         
  -9  12   3        185.61        213.14        26.07 o                         
  -8  12   3          0.44         -1.78        15.90 o                         
  -7  12   3         97.21        152.91        26.01 o                         
  -6  12   3         23.10         12.73         6.78 o                         
  -5  12   3          4.32         11.13         4.40 o                         
  -4  12   3        167.04        171.85         7.39 o                         
  -3  12   3          6.42          5.54         4.68 o                         
  -2  12   3        103.94        112.86         7.52 o                         
  -1  12   3         21.18         24.97         4.70 o                         
   0  12   3        711.47        741.52         9.90 o                         
   1  12   3         84.18         97.63         5.89 o                         
   2  12   3          4.39         -0.29         4.90 o                         
   3  12   3        152.16        158.70         7.25 o                         
   4  12   3         17.69          7.99         5.10 o                         
   5  12   3        450.41        425.25        12.23 o                         
   6  12   3          1.23          7.65         9.04 o                         
   7  12   3          0.17          5.92         9.53 o                         
   8  12   3         93.19        119.70        13.10 o                         
   9  12   3          0.05         11.47        10.94 o                         
  10  12   3          1.71          9.12        11.41 o                         
 -10  13   3          0.19         30.09        19.54 o                         
  -9  13   3        329.80        323.79        18.26 o                         
  -8  13   3         22.87         27.69        13.20 o                         
  -7  13   3          9.08          8.57         9.07 o                         
  -6  13   3        121.68        161.94        14.37 o                         
  -5  13   3        249.68        252.74         9.82 o                         
  -4  13   3         18.74         24.72         5.85 o                         
  -3  13   3        321.47        327.02         9.83 o                         
  -2  13   3        233.62        235.06         9.62 o                         
  -1  13   3         55.18         58.27         4.63 o                         
   0  13   3       1004.99       1007.88        11.89 o                         
   1  13   3          2.17          5.14         3.94 o                         
   2  13   3        353.84        342.17         9.28 o                         
   3  13   3        400.51        409.35        10.46 o                         
   4  13   3          6.95         -3.74         5.33 o                         
   5  13   3        555.00        534.15        13.28 o                         
   6  13   3         15.17         13.13         9.25 o                         
   7  13   3         19.66         28.39        13.42 o                         
   8  13   3         72.48         76.93        12.53 o                         
   9  13   3         69.54         47.76        17.06 o                         
  -9  14   3         13.60         27.71        11.87 o                         
  -8  14   3        126.17        111.63        13.44 o                         
  -7  14   3         15.05         12.51         9.90 o                         
  -6  14   3          6.45          0.91         9.59 o                         
  -5  14   3         36.05         34.48        11.22 o                         
  -4  14   3         12.75         12.81         6.12 o                         
  -3  14   3         74.30         73.88         7.62 o                         
  -2  14   3          5.97          7.19         6.08 o                         
  -1  14   3        184.11        189.50         6.08 o                         
   0  14   3        614.27        640.75        10.08 o                         
   1  14   3         16.86         27.35         4.43 o                         
   2  14   3        113.31        122.16         6.81 o                         
   3  14   3        180.39        173.44         7.77 o                         
   4  14   3         89.56         93.37         7.10 o                         
   5  14   3          1.28          4.35         7.00 o                         
   6  14   3         42.91         23.14        11.26 o                         
   7  14   3        118.19        134.85        13.03 o                         
   8  14   3          0.74         -9.99         9.99 o                         
   9  14   3          4.29          4.72        11.60 o                         
  -9  15   3         22.77         55.08        12.77 o                         
  -8  15   3         60.33         63.48        12.73 o                         
  -7  15   3         63.79         65.73        12.74 o                         
  -6  15   3        120.42        100.99        13.32 o                         
  -5  15   3         57.20         78.68        14.13 o                         
  -4  15   3         77.58         81.15         7.53 o                         
  -3  15   3        655.24        672.42        19.27 o                         
  -2  15   3        249.38        207.99        14.99 o                         
  -1  15   3          2.56         -3.34         3.56 o                         
   0  15   3       1246.74       1313.96        14.47 o                         
   1  15   3         20.67         22.55         4.92 o                         
   2  15   3        791.41        820.43        14.22 o                         
   3  15   3         13.48          9.21         5.34 o                         
   4  15   3        481.02        471.18        13.07 o                         
   5  15   3         59.46         54.10        15.36 o                         
   6  15   3         44.70         52.62        13.48 o                         
   7  15   3          4.10         20.08        10.17 o                         
   8  15   3          1.00         -9.67        10.40 o                         
   9  15   3         70.87         81.01        13.95 o                         
  -9  16   3        151.70        165.95        22.89 o                         
  -8  16   3          5.94         10.84        11.81 o                         
  -7  16   3         71.93         89.87        13.97 o                         
  -6  16   3         20.31         22.66        11.26 o                         
  -5  16   3         58.47         82.09        13.03 o                         
  -4  16   3        110.23        113.18         8.72 o                         
  -3  16   3        130.77        134.43         8.84 o                         
  -2  16   3          6.53         10.60         5.31 o                         
  -1  16   3        479.35        466.42         9.97 o                         
   0  16   3        222.41        224.97         7.90 o                         
   1  16   3          0.11          4.72         4.84 o                         
   2  16   3        115.68        115.01         7.13 o                         
   3  16   3        192.35        193.24         8.37 o                         
   4  16   3          0.82          9.35         6.09 o                         
   5  16   3         64.81         87.73        11.35 o                         
   6  16   3          6.87          9.77         9.74 o                         
   7  16   3          0.06          7.74        13.85 o                         
   8  16   3         31.03         26.23        11.69 o                         
   9  16   3         53.63         28.81        12.31 o                         
  -9  17   3        193.14        184.86        18.07 o                         
  -8  17   3         23.34          0.75        12.28 o                         
  -7  17   3         56.22         76.42        14.06 o                         
  -6  17   3         15.52         17.15        13.42 o                         
  -5  17   3        115.18        112.27        12.38 o                         
  -4  17   3        100.50         99.25        16.51 o                         
  -3  17   3          0.11          0.17         6.63 o                         
  -2  17   3          5.22          9.82         5.55 o                         
  -1  17   3        197.69        189.88         7.44 o                         
   0  17   3        510.80        506.20        11.15 o                         
   1  17   3          6.51         18.95         5.17 o                         
   2  17   3       1071.09       1058.71        15.47 o                         
   3  17   3         45.91         41.08         7.01 o                         
   4  17   3        404.04        411.95        15.12 o                         
   5  17   3       1032.03       1008.72        24.02 o                         
   6  17   3          3.55          8.24        10.90 o                         
   7  17   3          6.65         -4.40        10.20 o                         
   8  17   3         31.08         52.54        12.34 o                         
  -8  18   3         44.04         55.68        14.17 o                         
  -7  18   3        170.96        188.46        17.71 o                         
  -6  18   3          5.11          7.37         9.96 o                         
  -5  18   3          9.28          0.91        13.69 o                         
  -4  18   3          2.84         -9.12         9.12 o                         
  -3  18   3          2.01         -7.02         7.02 o                         
  -2  18   3        309.54        323.03        12.64 o                         
  -1  18   3        245.45        225.82         9.65 o                         
   0  18   3       2472.18       2382.80        23.36 o                         
   1  18   3       1269.33       1303.32        17.15 o                         
   2  18   3        126.92        139.44         8.12 o                         
   3  18   3        401.69        419.28        13.53 o                         
   4  18   3          1.59          6.64         8.83 o                         
   5  18   3         70.76         82.47        14.86 o                         
   6  18   3         30.62         31.25        10.58 o                         
   7  18   3         31.62         43.69        12.92 o                         
   8  18   3         62.98         40.38        17.00 o                         
  -8  19   3         21.24         13.36        13.08 o                         
  -7  19   3         14.77          5.78        12.15 o                         
  -6  19   3         14.10         17.47        10.88 o                         
  -5  19   3        211.63        209.98        18.77 o                         
  -4  19   3         60.25         65.78        15.84 o                         
  -3  19   3         84.86         88.32        20.65 o                         
  -2  19   3         34.96         40.95         8.19 o                         
  -1  19   3         44.59         40.48         8.28 o                         
   0  19   3        464.29        463.78        12.17 o                         
   1  19   3         14.86         15.41         6.30 o                         
   2  19   3        907.91        926.62        16.12 o                         
   3  19   3          5.62         13.22         7.47 o                         
   4  19   3        197.07        183.18        13.12 o                         
   5  19   3         35.75         50.20        10.85 o                         
   6  19   3         22.26         15.05        10.40 o                         
   7  19   3         42.11         32.57        11.33 o                         
   8  19   3         24.50         15.65        11.49 o                         
  -7  20   3        134.89        130.93        14.65 o                         
  -6  20   3         44.64         46.50        12.21 o                         
  -5  20   3         53.48         57.68        12.92 o                         
  -4  20   3        158.77        171.99        14.86 o                         
  -3  20   3         13.59         27.71        11.65 o                         
  -2  20   3         65.31         66.31         9.54 o                         
  -1  20   3        106.24        111.49        10.02 o                         
   0  20   3        191.97        199.61        11.70 o                         
   1  20   3       1959.98       1884.98        22.65 o                         
   2  20   3        120.43        113.31         9.22 o                         
   3  20   3        114.04        143.17        11.01 o                         
   4  20   3          7.15          9.24         9.41 o                         
   5  20   3         54.06         44.86        13.36 o                         
   6  20   3         24.29         -5.69        10.30 o                         
   7  20   3          4.77         -5.25        11.33 o                         
  -7  21   3         37.70         57.22        13.15 o                         
  -6  21   3          0.86         -0.89        10.99 o                         
  -5  21   3        162.73        189.45        16.07 o                         
  -4  21   3          3.95          7.23        11.00 o                         
  -3  21   3         91.35         82.92        12.99 o                         
  -2  21   3          0.80         -5.50        10.29 o                         
  -1  21   3        295.43        302.30        13.38 o                         
   0  21   3        295.74        315.84        23.45 o                         
   1  21   3         32.82         51.51         8.53 o                         
   2  21   3        286.55        294.42        13.54 o                         
   3  21   3        183.66        201.52        13.38 o                         
   4  21   3         14.16         27.55         9.81 o                         
   5  21   3         34.33         37.52        10.97 o                         
   6  21   3          0.60          6.51        11.56 o                         
   7  21   3          0.61         -5.55        10.83 o                         
  -6  22   3          4.86          9.98        12.20 o                         
  -5  22   3         12.51          6.53        12.02 o                         
  -4  22   3         81.71         87.56        13.88 o                         
  -3  22   3          2.39         10.96        14.24 o                         
  -2  22   3        194.12        211.53        16.23 o                         
  -1  22   3         32.30         37.07        10.41 o                         
   0  22   3         83.13         86.81        12.15 o                         
   1  22   3        229.61        253.33        17.54 o                         
   2  22   3          9.08         -0.22         8.30 o                         
   3  22   3         14.68         13.47         9.81 o                         
   4  22   3        125.02        112.37        12.68 o                         
   5  22   3          5.91         10.24        10.73 o                         
   6  22   3         23.83         27.47        11.40 o                         
  -6  23   3         65.55         74.86        14.43 o                         
  -5  23   3        160.87        137.75        15.81 o                         
  -4  23   3         31.59         39.63        12.89 o                         
  -3  23   3          5.58         20.87        12.37 o                         
  -2  23   3         26.65         36.61        12.78 o                         
  -1  23   3        334.93        356.80        19.89 o                         
   0  23   3        337.52        341.91        19.47 o                         
   1  23   3         49.32         26.00        14.24 o                         
   2  23   3         59.02         52.48        14.75 o                         
   3  23   3          9.11          4.87        11.07 o                         
   4  23   3         78.28         72.11        11.89 o                         
   5  23   3        100.35        120.92        16.95 o                         
  -5  24   3          1.28         -2.13        12.75 o                         
  -4  24   3        120.67        146.32        16.33 o                         
  -3  24   3          6.33          8.46        11.93 o                         
  -2  24   3        106.81        101.39        14.95 o                         
  -1  24   3          0.26          8.43        12.00 o                         
   0  24   3         16.38         39.49        14.88 o                         
   1  24   3        176.88        170.49        41.90 o                         
   2  24   3          1.53          4.08        16.47 o                         
   3  24   3         30.69         -2.10        17.28 o                         
   4  24   3          0.27          0.24        13.29 o                         
   5  24   3          2.08         -1.77        10.86 o                         
  -4  25   3          0.06          8.96        12.76 o                         
  -3  25   3          2.35         -0.46        11.97 o                         
  -2  25   3         59.15         66.68        14.20 o                         
  -1  25   3         81.68         85.91        24.56 o                         
   0  25   3        696.57        646.05        40.48 o                         
   1  25   3          0.32         -4.48        13.52 o                         
   2  25   3          1.30         16.43        17.84 o                         
   3  25   3         50.80         64.92        35.38 o                         
   4  25   3          6.37         -5.00        16.83 o                         
  -3  26   3         43.79         27.14        15.51 o                         
  -2  26   3         57.23         49.37        16.08 o                         
  -1  26   3        217.22        203.92        33.10 o                         
   0  26   3         24.20         36.34        15.62 o                         
   1  26   3        374.03        369.16        32.05 o                         
   2  26   3         12.22         22.38        19.89 o                         
   3  26   3         67.27         46.97        30.22 o                         
  -1  27   3          4.55         -5.92        15.04 o                         
   0  27   3        209.64        183.14        21.05 o                         
 -11   0   4          0.00         15.09        16.33 o                         
 -10   0   4        416.58        508.71        43.60 o                         
  -9   0   4          0.00        -10.54        10.54 o                         
  -8   0   4        471.64        479.12        21.68 o                         
  -7   0   4       3402.43       3222.70        64.78 o                         
  -6   0   4         34.62         63.38        19.09 o                         
  -5   0   4        573.28        579.48        29.83 o                         
  -4   0   4        665.08        729.04        26.58 o                         
  -3   0   4        292.41        290.36        11.12 o                         
  -2   0   4       5937.59       6244.34        56.18 o                         
  -1   0   4         14.97         16.46         5.22 o                         
   0   0   4        530.97        527.70        12.65 o                         
   1   0   4         11.55         23.77         6.26 o                         
   2   0   4        682.35        685.48        15.72 o                         
   3   0   4       3098.79       3348.38        39.11 o                         
   4   0   4         27.43         28.32        10.83 o                         
   5   0   4         42.17         37.88         8.01 o                         
   6   0   4        232.35        221.79        14.60 o                         
   7   0   4         28.81         22.70        10.67 o                         
   8   0   4       1880.14       1931.41        44.84 o                         
   9   0   4         10.44          6.52        13.05 o                         
  10   0   4         48.14         83.41        22.43 o                         
 -10   1   4         19.49         33.51        10.83 o                         
  -9   1   4         90.48        102.25        10.80 o                         
  -8   1   4        115.41        112.65         9.43 o                         
  -7   1   4        419.95        434.18        14.88 o                         
  -6   1   4          0.27          6.67         6.13 o                         
  -5   1   4         92.98        104.76         8.61 o                         
  -4   1   4        217.11        235.41        10.52 o                         
  -3   1   4          0.09          2.14         3.96 o                         
  -2   1   4        352.78        391.01         7.34 o                         
  -1   1   4         54.07         55.09         4.20 o                         
   0   1   4          2.80          3.26         3.52 o                         
   1   1   4        192.60        205.70         6.45 o                         
   2   1   4        313.69        381.78        12.58 o                         
   3   1   4        515.30        514.96        11.37 o                         
   4   1   4         18.77         23.21         5.15 o                         
   5   1   4        408.45        423.36        10.58 o                         
   6   1   4        565.49        522.02        14.34 o                         
   7   1   4       1498.58       1460.73        23.02 o                         
   8   1   4          6.15         18.70         8.15 o                         
   9   1   4          4.98          7.78        12.87 o                         
  10   1   4          5.81          8.90        13.54 o                         
 -10   2   4          8.10         14.70        20.25 o                         
  -9   2   4         62.28         58.67         9.81 o                         
  -8   2   4        127.77        161.46        10.59 o                         
  -7   2   4        118.31        126.69        11.77 o                         
  -6   2   4        359.37        368.70        14.89 o                         
  -5   2   4         17.11         15.63         6.85 o                         
  -4   2   4        153.72        151.29         8.92 o                         
  -3   2   4          5.80         14.57         4.01 o                         
  -2   2   4        106.01        112.44         9.81 o                         
  -1   2   4        184.85        221.36         6.35 o                         
   0   2   4          0.48          5.20         3.72 o                         
   1   2   4       1789.51       1817.60        17.14 o                         
   2   2   4         28.93         39.71         4.96 o                         
   3   2   4        327.27        338.23         8.99 o                         
   4   2   4         73.38         75.35         5.99 o                         
   5   2   4        270.12        252.80         8.86 o                         
   6   2   4       1010.78        981.67        17.43 o                         
   7   2   4        149.94        135.31        10.17 o                         
   8   2   4        437.85        449.83        18.69 o                         
   9   2   4        310.74        329.25        21.34 o                         
  10   2   4         45.67         47.77        15.38 o                         
 -10   3   4         20.91         -0.07        12.07 o                         
  -9   3   4        393.03        421.44        28.38 o                         
  -8   3   4         52.89         48.90         8.63 o                         
  -7   3   4         61.57         78.17         9.65 o                         
  -6   3   4        157.34        155.89         9.92 o                         
  -5   3   4         24.85         27.15         6.43 o                         
  -4   3   4        297.22        303.06         9.31 o                         
  -3   3   4         46.14         48.55         4.26 o                         
  -2   3   4        922.09        831.40        11.46 o                         
  -1   3   4        116.20        123.08         4.84 o                         
   0   3   4         15.64         22.59         3.97 o                         
   1   3   4          0.12          4.74         4.04 o                         
   2   3   4        150.80        172.36         6.81 o                         
   3   3   4          3.80          5.72         4.59 o                         
   4   3   4        234.11        240.22         8.33 o                         
   5   3   4         58.58         63.06         6.14 o                         
   6   3   4         26.59         23.46         6.74 o                         
   7   3   4        888.10        867.44        26.45 o                         
   8   3   4        126.42        138.86        10.67 o                         
   9   3   4          1.72         22.29        12.98 o                         
  10   3   4          0.45         22.03        14.24 o                         
 -10   4   4         27.33         17.48        15.26 o                         
  -9   4   4         59.19         78.51        28.69 o                         
  -8   4   4        102.86         75.74        10.51 o                         
  -7   4   4       1671.45       1640.26        26.21 o                         
  -6   4   4         22.20         19.63         5.99 o                         
  -5   4   4         25.85         35.46         5.20 o                         
  -4   4   4         30.10         32.82         4.68 o                         
  -3   4   4        227.15        238.60         6.79 o                         
  -2   4   4       1860.37       1944.44        17.10 o                         
  -1   4   4          1.10          2.20         3.19 o                         
   0   4   4         38.41         32.78         4.11 o                         
   1   4   4         67.24         73.08         5.00 o                         
   2   4   4        672.78        608.16        11.18 o                         
   3   4   4        414.27        437.60        12.53 o                         
   4   4   4        775.58        747.67        13.76 o                         
   5   4   4        338.01        346.45        10.83 o                         
   6   4   4        286.29        296.15        11.47 o                         
   7   4   4         98.77        104.49         9.47 o                         
   8   4   4        231.88        237.64        14.41 o                         
   9   4   4        272.73        240.67        19.23 o                         
  10   4   4          0.55        -12.54        12.54 o                         
 -10   5   4         23.90          1.91        19.89 o                         
  -9   5   4        153.78        187.42        29.07 o                         
  -8   5   4        247.73        228.14        23.75 o                         
  -7   5   4        369.62        412.74        12.58 o                         
  -6   5   4        105.52        113.98         8.67 o                         
  -5   5   4        116.23        107.61         6.33 o                         
  -4   5   4        137.44        124.53         6.64 o                         
  -3   5   4        716.45        777.38        15.28 o                         
  -2   5   4        488.24        534.55        12.70 o                         
  -1   5   4        736.19        801.14        16.25 o                         
   0   5   4        110.32        118.98         4.83 o                         
   1   5   4        290.43        342.56         9.63 o                         
   2   5   4        246.51        277.38         8.49 o                         
   3   5   4        311.61        335.87        11.29 o                         
   4   5   4          6.81          7.68         5.58 o                         
   5   5   4        192.02        185.96         7.99 o                         
   6   5   4       1261.01       1265.35        24.31 o                         
   7   5   4        996.97        929.43        19.32 o                         
   8   5   4        291.03        296.63        23.80 o                         
   9   5   4         30.17         27.33        13.01 o                         
  10   5   4          7.72         20.35        13.84 o                         
 -10   6   4         22.32        -14.15        19.51 o                         
  -9   6   4          0.28          2.23        25.24 o                         
  -8   6   4          9.59         -5.01        22.76 o                         
  -7   6   4        212.66        192.80        11.35 o                         
  -6   6   4         42.05         65.23         6.98 o                         
  -5   6   4         25.50         23.20         5.40 o                         
  -4   6   4         50.05         44.79         6.70 o                         
  -3   6   4          1.95          0.30         5.29 o                         
  -2   6   4         39.23         54.07         5.40 o                         
  -1   6   4          4.56          3.64         4.98 o                         
   0   6   4         18.92          9.52         3.64 o                         
   1   6   4        563.85        545.11         9.61 o                         
   2   6   4         11.60         15.90         5.60 o                         
   3   6   4        127.20        125.06         7.00 o                         
   4   6   4          3.13          3.56         5.30 o                         
   5   6   4        115.53        125.59         7.27 o                         
   6   6   4        701.00        663.99        16.09 o                         
   7   6   4         47.57         33.31         8.47 o                         
   8   6   4        903.37        912.10        28.29 o                         
   9   6   4        111.79         92.52        15.59 o                         
  10   6   4         12.21          9.84        18.72 o                         
 -10   7   4         18.37         -9.53        15.85 o                         
  -9   7   4        302.99        265.94        25.08 o                         
  -8   7   4        382.85        370.33        27.01 o                         
  -7   7   4        148.90        148.42        12.09 o                         
  -6   7   4         23.49         32.01         6.90 o                         
  -5   7   4         93.51         97.50         7.10 o                         
  -4   7   4         67.76         49.19         6.31 o                         
  -3   7   4         70.95         79.06         6.21 o                         
  -2   7   4         24.02         23.14         5.12 o                         
  -1   7   4          0.01         -0.77         5.11 o                         
   0   7   4        152.23        155.01         8.76 o                         
   1   7   4         68.98         67.23         5.00 o                         
   2   7   4        270.39        290.16         8.89 o                         
   3   7   4       1393.04       1439.20        17.79 o                         
   4   7   4         26.55         26.20         5.85 o                         
   5   7   4         21.76         26.32         6.36 o                         
   6   7   4         70.81         67.33         9.22 o                         
   7   7   4        111.41         92.85         9.90 o                         
   8   7   4       1726.74       1682.20        44.50 o                         
   9   7   4          6.72         28.85        13.47 o                         
  10   7   4         52.59         36.39        14.59 o                         
 -10   8   4         82.65         76.79        43.60 o                         
  -9   8   4        119.30        110.20        21.80 o                         
  -8   8   4         26.09         38.50        16.35 o                         
  -7   8   4        714.03        679.33        32.13 o                         
  -6   8   4         86.81         82.16         8.48 o                         
  -5   8   4        145.71        151.69        13.26 o                         
  -4   8   4        791.38        797.61        15.44 o                         
  -3   8   4         30.79         35.34         6.04 o                         
  -2   8   4          2.86          2.12         5.03 o                         
  -1   8   4         48.56         53.20         6.34 o                         
   0   8   4        144.31        197.91         5.89 o                         
   1   8   4        196.26        218.74         6.85 o                         
   2   8   4        206.96        206.77        10.18 o                         
   3   8   4        160.53        178.73         8.78 o                         
   4   8   4         33.24         27.94         5.98 o                         
   5   8   4          7.50          2.98         5.91 o                         
   6   8   4        220.01        219.35        12.22 o                         
   7   8   4          0.04         -9.04        10.61 o                         
   8   8   4         60.75         47.89        13.36 o                         
   9   8   4          4.19         -2.92        12.33 o                         
  10   8   4          1.02         16.65        14.46 o                         
 -10   9   4         53.53         35.65        19.45 o                         
  -9   9   4        226.53        229.47        25.86 o                         
  -8   9   4        350.85        280.83        25.24 o                         
  -7   9   4        393.86        436.69        44.56 o                         
  -6   9   4         38.79         62.18        10.41 o                         
  -5   9   4        217.73        238.85        14.45 o                         
  -4   9   4          0.52         -0.60         4.73 o                         
  -3   9   4        309.14        333.53        10.31 o                         
  -2   9   4         97.98         80.08         6.61 o                         
  -1   9   4          8.93          9.80         6.03 o                         
   0   9   4        258.90        275.15         8.10 o                         
   1   9   4          3.25         -4.10         4.10 o                         
   2   9   4          0.00         -0.73         4.91 o                         
   3   9   4         41.40         46.32         6.14 o                         
   4   9   4        197.79        178.30         8.45 o                         
   5   9   4        201.86        188.80        10.36 o                         
   6   9   4         53.09         37.57         9.39 o                         
   7   9   4         54.96         35.85        12.04 o                         
   8   9   4          2.21          4.79        12.04 o                         
   9   9   4        238.09        308.41        21.38 o                         
  10   9   4          2.78          2.41        16.38 o                         
 -10  10   4          9.17         -5.56        17.70 o                         
  -9  10   4         36.12         -2.35        17.17 o                         
  -8  10   4        104.56         87.44        44.75 o                         
  -7  10   4        111.58        124.24        20.47 o                         
  -6  10   4         77.99        108.42        18.43 o                         
  -5  10   4        360.67        384.69        17.51 o                         
  -4  10   4         18.41         14.36         5.35 o                         
  -3  10   4         56.63         70.43         6.30 o                         
  -2  10   4        418.58        414.81        10.91 o                         
  -1  10   4          1.44         -0.30         6.14 o                         
   0  10   4        566.95        531.21        12.52 o                         
   1  10   4        585.91        619.91        10.38 o                         
   2  10   4        437.56        464.13        10.96 o                         
   3  10   4         92.36        104.63         7.17 o                         
   4  10   4         78.72         94.05         7.07 o                         
   5  10   4          1.11          4.24         6.41 o                         
   6  10   4         31.06         33.25         8.41 o                         
   7  10   4         37.57         19.23        10.23 o                         
   8  10   4        236.24        255.75        19.18 o                         
   9  10   4        173.36        197.80        28.16 o                         
  -9  11   4        143.36        131.87        22.98 o                         
  -8  11   4        129.35        161.14        23.12 o                         
  -7  11   4         99.20        120.03        20.39 o                         
  -6  11   4        151.59        149.92        20.82 o                         
  -5  11   4          2.77          5.35         6.11 o                         
  -4  11   4         45.06         53.35         8.95 o                         
  -3  11   4        155.67        142.82         8.37 o                         
  -2  11   4        172.56        179.88         8.92 o                         
  -1  11   4        163.63        176.86         9.82 o                         
   0  11   4        127.67        127.47         7.99 o                         
   1  11   4        252.26        264.72         8.18 o                         
   2  11   4          4.56         -4.16         5.04 o                         
   3  11   4          0.83          4.30         5.32 o                         
   4  11   4          0.97         -5.66         5.66 o                         
   5  11   4         17.05         11.82         7.15 o                         
   6  11   4        165.98        176.70        13.45 o                         
   7  11   4          2.07         -9.67        10.26 o                         
   8  11   4        110.51        108.15        13.29 o                         
   9  11   4          2.81         -5.03        12.47 o                         
  -9  12   4        373.22        347.82        39.78 o                         
  -8  12   4         28.69         35.69        18.41 o                         
  -7  12   4         89.73        114.24        20.86 o                         
  -6  12   4         11.44          7.93         9.04 o                         
  -5  12   4         17.48         20.46         7.27 o                         
  -4  12   4        462.34        445.48        13.74 o                         
  -3  12   4        187.65        190.19        10.82 o                         
  -2  12   4        383.15        368.87        11.89 o                         
  -1  12   4       1025.14       1030.80        17.92 o                         
   0  12   4         44.36         43.63         5.26 o                         
   1  12   4         65.78         57.46         6.22 o                         
   2  12   4         17.02         19.25         5.56 o                         
   3  12   4        377.23        358.32        14.81 o                         
   4  12   4        134.43        137.35         8.19 o                         
   5  12   4          1.06          3.47         7.00 o                         
   6  12   4        127.21        141.97        13.07 o                         
   7  12   4          2.65          3.11        12.09 o                         
   8  12   4        112.26        100.80        13.98 o                         
   9  12   4         14.53          1.30        11.24 o                         
  -9  13   4         45.04         38.36        23.14 o                         
  -8  13   4         10.29         10.38        17.68 o                         
  -7  13   4          8.39          2.91         9.59 o                         
  -6  13   4         19.22         11.60        10.40 o                         
  -5  13   4        118.10        116.84        10.94 o                         
  -4  13   4        580.60        612.73        15.73 o                         
  -3  13   4        222.11        204.32         9.89 o                         
  -2  13   4        378.70        381.44        13.54 o                         
  -1  13   4         86.61         80.33         8.12 o                         
   0  13   4         53.18         49.71         5.89 o                         
   1  13   4        141.12        143.21         7.26 o                         
   2  13   4         33.26         31.39         5.77 o                         
   3  13   4         60.90         69.33         6.96 o                         
   4  13   4         56.81         51.37         7.43 o                         
   5  13   4         27.99         27.98         8.65 o                         
   6  13   4        141.18        156.92        13.40 o                         
   7  13   4         15.59         14.11        10.70 o                         
   8  13   4        121.26        137.20        14.28 o                         
   9  13   4          2.78         -4.56        12.09 o                         
  -9  14   4         17.71          3.83        10.62 o                         
  -8  14   4          0.66         15.57        10.69 o                         
  -7  14   4        149.60        175.35        15.21 o                         
  -6  14   4          3.93         -9.44         9.44 o                         
  -5  14   4        415.27        411.79        17.22 o                         
  -4  14   4       1175.03       1136.27        32.18 o                         
  -3  14   4         62.18         90.30         8.22 o                         
  -2  14   4        553.71        534.53        18.01 o                         
  -1  14   4          0.06         -5.65         6.49 o                         
   0  14   4        262.90        278.98        11.82 o                         
   1  14   4        538.89        521.87        14.55 o                         
   2  14   4        460.10        461.51        11.72 o                         
   3  14   4         89.27        109.10         7.63 o                         
   4  14   4         48.79         43.52         9.32 o                         
   5  14   4         66.50         58.06        10.58 o                         
   6  14   4        136.22        138.82        13.06 o                         
   7  14   4         14.82         15.07        10.65 o                         
   8  14   4        103.68        141.99        14.63 o                         
   9  14   4          7.18         -8.79        11.14 o                         
  -8  15   4          1.51          2.41        13.55 o                         
  -7  15   4         73.81         69.86        15.48 o                         
  -6  15   4         97.89        114.34        12.10 o                         
  -5  15   4         11.33         13.62         9.34 o                         
  -4  15   4         53.59         47.95         8.14 o                         
  -3  15   4        336.16        339.51        12.55 o                         
  -2  15   4        323.97        315.87        12.12 o                         
  -1  15   4          3.58          2.21         7.05 o                         
   0  15   4        945.03        927.84        17.34 o                         
   1  15   4         65.83         53.39         5.81 o                         
   2  15   4         18.34         14.69         6.19 o                         
   3  15   4        146.95        130.07         9.47 o                         
   4  15   4         97.25        106.86        10.87 o                         
   5  15   4         22.84         19.29         9.78 o                         
   6  15   4         26.26         26.55        10.70 o                         
   7  15   4         46.58         56.70        12.28 o                         
   8  15   4         20.97         17.70        11.55 o                         
  -8  16   4          1.18          8.91        12.15 o                         
  -7  16   4         59.90         68.10        13.75 o                         
  -6  16   4         25.72         26.82        10.43 o                         
  -5  16   4          0.36         -5.71        11.27 o                         
  -4  16   4        106.91        114.85        12.21 o                         
  -3  16   4        187.44        184.98        11.20 o                         
  -2  16   4        143.85        143.88         9.82 o                         
  -1  16   4        358.37        340.48        13.18 o                         
   0  16   4        179.24        170.49        10.68 o                         
   1  16   4        115.99        113.71         7.93 o                         
   2  16   4         76.79         82.73         7.86 o                         
   3  16   4         86.74        104.70         7.95 o                         
   4  16   4         65.28         75.54        10.95 o                         
   5  16   4        147.67        146.93        13.02 o                         
   6  16   4         12.43         10.46        10.66 o                         
   7  16   4         26.55         39.81        12.00 o                         
   8  16   4         73.05         70.87        22.31 o                         
  -8  17   4          7.12          9.68        12.43 o                         
  -7  17   4         14.45         10.33        10.60 o                         
  -6  17   4        299.98        282.68        21.70 o                         
  -5  17   4         54.43         72.73        12.08 o                         
  -4  17   4        268.65        255.66        16.29 o                         
  -3  17   4        110.31        109.49         9.89 o                         
  -2  17   4          4.58         17.47         8.21 o                         
  -1  17   4       2029.62       2031.17        27.84 o                         
   0  17   4         11.35         12.35         7.91 o                         
   1  17   4        989.72        994.25        23.32 o                         
   2  17   4        145.50        164.22         9.15 o                         
   3  17   4        289.04        276.24        11.12 o                         
   4  17   4         66.90         77.70        10.15 o                         
   5  17   4          5.22          3.42        11.45 o                         
   6  17   4          1.07         -7.41        12.48 o                         
   7  17   4        187.75        223.66        16.51 o                         
   8  17   4         51.78         62.20        13.51 o                         
  -7  18   4          0.60         -4.49        10.24 o                         
  -6  18   4         85.92         76.64        12.63 o                         
  -5  18   4          1.33         11.24        15.13 o                         
  -4  18   4          7.29         10.70        10.53 o                         
  -3  18   4          8.45          1.37        10.32 o                         
  -2  18   4          0.00         -5.61         8.05 o                         
  -1  18   4        127.14        122.33        10.11 o                         
   0  18   4        830.58        914.78        21.11 o                         
   1  18   4        263.50        266.14        13.85 o                         
   2  18   4         46.81         49.53         8.38 o                         
   3  18   4        211.42        221.47        13.70 o                         
   4  18   4         55.37         64.49        13.10 o                         
   5  18   4        255.01        250.92        16.10 o                         
   6  18   4          0.00          2.53        13.97 o                         
   7  18   4          1.78         -2.81        12.34 o                         
  -7  19   4          0.26         -1.33        11.12 o                         
  -6  19   4          0.28         13.18        12.42 o                         
  -5  19   4          5.30         -3.09        10.18 o                         
  -4  19   4        106.11        105.57        13.43 o                         
  -3  19   4         29.70         21.39        10.96 o                         
  -2  19   4        109.80         99.26        11.40 o                         
  -1  19   4        256.12        273.50        15.24 o                         
   0  19   4        652.79        590.27        18.32 o                         
   1  19   4        108.12         96.77        16.68 o                         
   2  19   4        131.63        142.85        14.82 o                         
   3  19   4         39.21         46.12         9.08 o                         
   4  19   4         13.62         23.13        11.36 o                         
   5  19   4        310.61        286.86        16.48 o                         
   6  19   4          0.32         -7.17        10.59 o                         
   7  19   4         17.14         26.58        13.33 o                         
  -6  20   4         85.58         53.79        14.85 o                         
  -5  20   4         16.27         14.78        11.61 o                         
  -4  20   4        101.60         81.57        13.26 o                         
  -3  20   4        180.60        187.72        15.68 o                         
  -2  20   4         68.39         66.35        12.47 o                         
  -1  20   4        134.97        141.45        12.99 o                         
   0  20   4        599.10        592.88        18.67 o                         
   1  20   4         19.14         28.16        10.63 o                         
   2  20   4          9.01         12.09        14.03 o                         
   3  20   4          0.28        -12.50        12.50 o                         
   4  20   4          0.77         -4.04        10.98 o                         
   5  20   4         25.08         32.65        13.07 o                         
   6  20   4         16.25         12.90        10.99 o                         
  -6  21   4          6.85          4.47        12.10 o                         
  -5  21   4          1.03        -11.05        11.05 o                         
  -4  21   4         50.54         37.63        13.53 o                         
  -3  21   4        101.28         79.83        13.61 o                         
  -2  21   4         89.71         90.15        13.84 o                         
  -1  21   4         45.04         48.08        11.45 o                         
   0  21   4        667.02        673.47        30.44 o                         
   1  21   4         33.61         57.51        13.34 o                         
   2  21   4        101.96         85.24        16.53 o                         
   3  21   4         13.87        -15.28        15.28 o                         
   4  21   4          4.52         -1.40        17.13 o                         
   5  21   4          5.88         11.62        14.72 o                         
   6  21   4         46.80         54.35        12.82 o                         
  -5  22   4        103.74        104.55        15.02 o                         
  -4  22   4         33.60         26.19        12.46 o                         
  -3  22   4          2.33         -2.96        11.33 o                         
  -2  22   4        358.54        306.43        19.66 o                         
  -1  22   4          0.38        -11.03        11.03 o                         
   0  22   4       1456.35       1444.60        44.08 o                         
   1  22   4         44.71         39.03        25.69 o                         
   2  22   4         25.08         15.30        14.35 o                         
   3  22   4          9.54         -7.26        16.89 o                         
   4  22   4         10.07          9.84        17.43 o                         
   5  22   4         56.52         47.67        34.42 o                         
  -5  23   4          2.40          7.99        12.79 o                         
  -4  23   4        320.11        330.81        20.65 o                         
  -3  23   4          8.02          7.16        14.96 o                         
  -2  23   4        224.21        230.62        18.55 o                         
  -1  23   4         87.98         74.64        14.26 o                         
   0  23   4        794.03        707.33        31.15 o                         
   1  23   4         65.50         65.49        16.19 o                         
   2  23   4         31.27         37.64        15.56 o                         
   3  23   4         35.89         26.82        18.80 o                         
   4  23   4          3.94        -16.05        16.59 o                         
  -4  24   4         11.62         15.48        13.02 o                         
  -3  24   4         36.08         59.51        14.48 o                         
  -2  24   4          3.13          7.51        12.59 o                         
  -1  24   4         79.05         38.33        13.56 o                         
   0  24   4        617.89        657.89        31.26 o                         
   1  24   4         34.83         51.29        16.05 o                         
   2  24   4          1.20          9.92        18.34 o                         
   3  24   4          0.95         -6.89        17.01 o                         
  -2  25   4         12.38         17.48        13.28 o                         
  -1  25   4          2.35         14.42        15.09 o                         
   0  25   4          3.30         -3.51        14.25 o                         
   1  25   4        135.31        104.41        18.38 o                         
   2  25   4         94.81         68.43        21.23 o                         
  -9   1   5         32.91         51.93        16.08 o                         
  -8   1   5          0.00         18.50         8.35 o                         
  -7   1   5        511.69        522.41        22.29 o                         
  -6   1   5        245.52        266.54        12.02 o                         
  -5   1   5        308.42        321.90        11.35 o                         
  -4   1   5        509.03        526.87        14.18 o                         
  -3   1   5        278.31        291.10         7.68 o                         
  -2   1   5          2.67          1.52         4.11 o                         
  -1   1   5          2.79          5.05         5.12 o                         
   0   1   5        285.58        261.36         8.69 o                         
   1   1   5         74.56         94.88         7.08 o                         
   2   1   5         23.43         15.64         5.06 o                         
   3   1   5       1307.39       1262.67        16.58 o                         
   4   1   5       1150.62       1160.92        16.48 o                         
   5   1   5        460.93        444.78        12.47 o                         
   6   1   5        257.74        256.21        13.48 o                         
   7   1   5         16.58         15.67        12.20 o                         
   8   1   5          0.41         18.59        12.53 o                         
   9   1   5         22.50          8.47        13.60 o                         
 -10   2   5         11.74          4.59        22.57 o                         
  -9   2   5         74.85         57.98        15.28 o                         
  -8   2   5         41.05         38.48        11.96 o                         
  -7   2   5        373.09        400.35        13.84 o                         
  -6   2   5        416.58        401.80        13.24 o                         
  -5   2   5        111.86        131.50         8.70 o                         
  -4   2   5        378.45        393.03        10.04 o                         
  -3   2   5       1610.94       1649.16        16.43 o                         
  -2   2   5        298.07        314.04         8.17 o                         
  -1   2   5          3.58          7.60         4.25 o                         
   0   2   5        270.31        271.13         7.80 o                         
   1   2   5          0.32          0.60         4.83 o                         
   2   2   5         47.20         65.61         6.85 o                         
   3   2   5        623.25        674.98        12.65 o                         
   4   2   5          9.28          8.89         5.58 o                         
   5   2   5         59.84         63.52         7.23 o                         
   6   2   5          4.48         17.48         8.51 o                         
   7   2   5          0.98          4.59        10.33 o                         
   8   2   5         28.33         10.65        16.71 o                         
   9   2   5         27.92         51.15        14.88 o                         
 -10   3   5         73.30         84.16        18.35 o                         
  -9   3   5         24.06         20.53        13.66 o                         
  -8   3   5         30.20         71.15        15.82 o                         
  -7   3   5         27.23         36.77        12.59 o                         
  -6   3   5         93.91         93.16         8.19 o                         
  -5   3   5        104.61        124.28         8.53 o                         
  -4   3   5         55.17         57.52         5.70 o                         
  -3   3   5         33.29         28.28         5.08 o                         
  -2   3   5         10.66         10.03         3.96 o                         
  -1   3   5        772.76        768.19        12.48 o                         
   0   3   5        240.36        239.47         7.30 o                         
   1   3   5        410.09        372.84         9.90 o                         
   2   3   5         34.27         54.28         6.07 o                         
   3   3   5        222.05        224.33         8.54 o                         
   4   3   5        161.42        186.41         8.43 o                         
   5   3   5        160.33        171.91         8.92 o                         
   6   3   5        109.75         86.77         9.44 o                         
   7   3   5        752.96        670.89        21.66 o                         
   8   3   5          2.75          8.33        12.70 o                         
   9   3   5         58.78         94.55        21.56 o                         
 -10   4   5         59.74         59.85        17.30 o                         
  -9   4   5         16.78         -4.81        12.85 o                         
  -8   4   5          2.02        -11.01        11.85 o                         
  -7   4   5         23.19         31.32        10.97 o                         
  -6   4   5         29.19         25.73         9.42 o                         
  -5   4   5         41.08         37.54        10.67 o                         
  -4   4   5         35.49         37.65         7.10 o                         
  -3   4   5        184.44        176.21         6.06 o                         
  -2   4   5         38.74         48.87         4.89 o                         
  -1   4   5          7.92         14.95         4.06 o                         
   0   4   5        143.96        153.60         7.36 o                         
   1   4   5         47.37         49.60         5.72 o                         
   2   4   5         36.38         27.67         5.63 o                         
   3   4   5        440.31        461.90        11.87 o                         
   4   4   5        544.80        521.17        13.89 o                         
   5   4   5        462.67        423.32        12.36 o                         
   6   4   5        559.14        572.55        18.02 o                         
   7   4   5        997.68        978.59        36.58 o                         
   8   4   5        113.05        122.52        15.90 o                         
   9   4   5          3.48          0.06        13.53 o                         
 -10   5   5         12.27         18.40        32.89 o                         
  -9   5   5          0.02         11.08        18.74 o                         
  -8   5   5          4.72        -12.57        12.57 o                         
  -7   5   5         56.41         47.35        11.40 o                         
  -6   5   5         87.29         67.16        12.12 o                         
  -5   5   5         23.04          8.89         6.94 o                         
  -4   5   5         15.90         16.46         5.95 o                         
  -3   5   5         95.72         96.05         7.98 o                         
  -2   5   5          2.36          5.55         5.97 o                         
  -1   5   5        257.28        252.91         6.92 o                         
   0   5   5         32.43         31.05         4.50 o                         
   1   5   5        177.74        185.00         7.13 o                         
   2   5   5        236.83        244.34         8.93 o                         
   3   5   5        189.27        205.02         8.91 o                         
   4   5   5          0.14          9.49         6.43 o                         
   5   5   5         14.14          9.15         6.32 o                         
   6   5   5         88.62         85.01        10.11 o                         
   7   5   5        418.08        404.74        18.59 o                         
   8   5   5          2.10          0.69        17.39 o                         
   9   5   5         84.92         74.26        20.85 o                         
  -9   6   5         20.87          5.47        15.24 o                         
  -8   6   5          8.89          3.36        13.18 o                         
  -7   6   5       1105.58       1095.22        50.30 o                         
  -6   6   5        236.95        252.52        16.79 o                         
  -5   6   5          5.79          3.69         7.07 o                         
  -4   6   5         98.26         97.29        10.38 o                         
  -3   6   5        193.32        180.48         9.90 o                         
  -2   6   5        444.01        469.80        19.63 o                         
  -1   6   5        813.18        772.20        13.85 o                         
   0   6   5         29.48         30.00         4.53 o                         
   1   6   5          0.07          0.62         4.43 o                         
   2   6   5         36.05         35.19         5.94 o                         
   3   6   5        910.30        912.47        15.92 o                         
   4   6   5         36.69         39.99         7.03 o                         
   5   6   5         11.49         14.98         6.94 o                         
   6   6   5          0.39         -2.48         8.07 o                         
   7   6   5        104.40         97.60        11.00 o                         
   8   6   5        177.16        208.95        18.38 o                         
   9   6   5         52.47         66.79        15.34 o                         
  -9   7   5         41.23         41.33        21.99 o                         
  -8   7   5         18.18         20.04        14.81 o                         
  -7   7   5        830.70        836.90        51.64 o                         
  -6   7   5         44.75         30.36        11.29 o                         
  -5   7   5        105.33        125.96        10.14 o                         
  -4   7   5         82.73         81.91         8.26 o                         
  -3   7   5          3.59         10.93         8.32 o                         
  -2   7   5        255.70        300.70        10.46 o                         
  -1   7   5         39.16         32.52         6.63 o                         
   0   7   5         97.76        101.60         6.93 o                         
   1   7   5          3.95          7.89         5.30 o                         
   2   7   5        117.71        112.26         7.21 o                         
   3   7   5          2.30         -3.58         5.90 o                         
   4   7   5         42.90         43.80         7.14 o                         
   5   7   5         32.80         24.56         8.44 o                         
   6   7   5          4.38         12.68         9.55 o                         
   7   7   5        172.43        159.85        16.62 o                         
   8   7   5         52.29         53.53        14.44 o                         
   9   7   5         11.11         13.97        13.95 o                         
  -9   8   5         19.89         13.27        18.55 o                         
  -8   8   5        145.59        142.49        37.29 o                         
  -7   8   5         27.98         11.76        14.76 o                         
  -6   8   5         40.78         49.70        16.77 o                         
  -5   8   5         51.45         75.83        10.95 o                         
  -4   8   5          0.01          7.56         6.23 o                         
  -3   8   5        759.42        729.75        16.78 o                         
  -2   8   5          5.03         10.84         6.46 o                         
  -1   8   5          5.56         12.80         6.24 o                         
   0   8   5        470.70        480.51        10.58 o                         
   1   8   5       1072.98       1133.92        14.33 o                         
   2   8   5         29.28         34.36         6.13 o                         
   3   8   5        122.22        122.24         8.22 o                         
   4   8   5         58.22         50.38         7.35 o                         
   5   8   5         79.67         83.49         9.87 o                         
   6   8   5        984.11        903.68        23.28 o                         
   7   8   5        130.24        190.32        22.19 o                         
   8   8   5        209.03        205.86        18.62 o                         
   9   8   5          0.61         16.55        13.72 o                         
  -9   9   5         61.36         72.29        19.81 o                         
  -8   9   5          7.60        -14.59        14.59 o                         
  -7   9   5          1.22          8.38        14.59 o                         
  -6   9   5        400.48        400.10        24.79 o                         
  -5   9   5        476.62        457.26        14.07 o                         
  -4   9   5          9.69          8.43         6.65 o                         
  -3   9   5        243.62        249.93        11.81 o                         
  -2   9   5         88.56         98.51         8.51 o                         
  -1   9   5        634.70        664.47        16.27 o                         
   0   9   5        490.19        512.83        14.19 o                         
   1   9   5          7.89          3.74         5.17 o                         
   2   9   5         88.36         78.61         7.08 o                         
   3   9   5        292.42        293.05        10.83 o                         
   4   9   5         14.36          6.81         7.05 o                         
   5   9   5        121.66        122.48        10.60 o                         
   6   9   5          3.42         -8.95         8.95 o                         
   7   9   5        166.79        161.67        16.41 o                         
   8   9   5        139.53        136.04        17.20 o                         
   9   9   5        211.10        166.58        18.35 o                         
  -9  10   5        216.00        215.39        26.44 o                         
  -8  10   5         46.37         64.52        26.01 o                         
  -7  10   5        376.92        394.12        29.03 o                         
  -6  10   5          0.50          5.28        10.60 o                         
  -5  10   5         75.19         92.43         9.08 o                         
  -4  10   5        243.21        218.36        13.23 o                         
  -3  10   5          0.92          4.40         6.65 o                         
  -2  10   5       1367.89       1373.98        22.31 o                         
  -1  10   5         31.53         43.09         7.90 o                         
   0  10   5        236.93        246.16        11.20 o                         
   1  10   5        180.61        171.85         7.78 o                         
   2  10   5         13.88         24.89         6.41 o                         
   3  10   5         71.31         75.63         8.10 o                         
   4  10   5          9.05         -0.95         6.89 o                         
   5  10   5          0.69         -7.16         7.93 o                         
   6  10   5          0.72         -2.13        12.64 o                         
   7  10   5        615.57        602.28        25.72 o                         
   8  10   5        227.65        225.91        19.60 o                         
   9  10   5         20.43          0.42        14.05 o                         
  -9  11   5          1.74          2.25        18.55 o                         
  -8  11   5        226.91        217.90        25.96 o                         
  -7  11   5          4.98          8.28        11.12 o                         
  -6  11   5       1578.01       1485.56        36.49 o                         
  -5  11   5        215.81        213.24        12.91 o                         
  -4  11   5       1272.26       1158.13        22.79 o                         
  -3  11   5        545.97        520.32        20.34 o                         
  -2  11   5         49.82         58.94         8.29 o                         
  -1  11   5        270.66        263.09        12.18 o                         
   0  11   5         23.85         22.33         7.32 o                         
   1  11   5        349.02        352.53        10.66 o                         
   2  11   5        191.02        182.02         9.02 o                         
   3  11   5        328.57        324.10        12.13 o                         
   4  11   5         48.39         61.41         8.46 o                         
   5  11   5          5.53          3.38         9.25 o                         
   6  11   5        207.14        232.84        17.70 o                         
   7  11   5         38.42         30.59        17.89 o                         
   8  11   5         50.46         63.85        15.04 o                         
  -8  12   5         93.53        111.89        22.17 o                         
  -7  12   5         14.84         15.95        11.41 o                         
  -6  12   5        154.75        151.70        12.06 o                         
  -5  12   5          0.13         -8.06         8.06 o                         
  -4  12   5        370.00        384.29        14.92 o                         
  -3  12   5          1.96          6.18         7.10 o                         
  -2  12   5        174.76        177.15        14.01 o                         
  -1  12   5        111.06         98.14         9.73 o                         
   0  12   5        761.23        771.27        18.78 o                         
   1  12   5        174.25        156.51        11.29 o                         
   2  12   5         53.05         41.76         6.82 o                         
   3  12   5          1.68         -4.72         6.80 o                         
   4  12   5         36.13         34.19         8.84 o                         
   5  12   5        904.21        826.94        22.22 o                         
   6  12   5        124.95        128.70        15.21 o                         
   7  12   5         64.79         77.32        14.68 o                         
   8  12   5         67.88         69.20        16.34 o                         
  -8  13   5         36.56         10.53        47.05 o                         
  -7  13   5         90.16         91.98        11.17 o                         
  -6  13   5        129.85        142.46        12.43 o                         
  -5  13   5          8.43         20.40         9.08 o                         
  -4  13   5         18.72         14.93         8.71 o                         
  -3  13   5        133.33        120.17         9.81 o                         
  -2  13   5         10.25         14.46         9.42 o                         
  -1  13   5         15.74          6.43         8.04 o                         
   0  13   5        815.86        751.15        20.49 o                         
   1  13   5        148.95        143.87        11.10 o                         
   2  13   5         59.00         35.65         7.35 o                         
   3  13   5        661.83        648.48        16.06 o                         
   4  13   5        660.92        662.74        18.27 o                         
   5  13   5         47.16         39.87        16.59 o                         
   6  13   5         38.15         52.83        14.80 o                         
   7  13   5          0.98          0.96        12.43 o                         
   8  13   5        268.70        297.98        22.80 o                         
  -8  14   5        110.93        141.58        16.80 o                         
  -7  14   5         41.06         28.56        14.10 o                         
  -6  14   5         27.08         11.23         9.86 o                         
  -5  14   5         77.71         85.42        11.85 o                         
  -4  14   5        147.96        129.16        11.37 o                         
  -3  14   5         12.99         10.84         7.71 o                         
  -2  14   5        853.75        834.42        19.29 o                         
  -1  14   5          0.04         -7.77         7.77 o                         
   0  14   5          2.79         -7.36        10.55 o                         
   1  14   5        165.28        175.94        13.07 o                         
   2  14   5         36.69         10.59         9.35 o                         
   3  14   5         49.13         48.96         8.30 o                         
   4  14   5         33.57         16.89         8.88 o                         
   5  14   5          0.11         10.76        11.28 o                         
   6  14   5        278.23        277.55        19.22 o                         
   7  14   5         14.68          3.50        12.81 o                         
   8  14   5        120.60        156.61        30.75 o                         
  -8  15   5          2.95          1.28        12.09 o                         
  -7  15   5          8.64          6.87        10.13 o                         
  -6  15   5        162.75        154.94        13.73 o                         
  -5  15   5         60.07         56.60        11.22 o                         
  -4  15   5         50.06         50.91        11.28 o                         
  -3  15   5          0.08          3.90         7.93 o                         
  -2  15   5         56.81         58.39         9.42 o                         
  -1  15   5         55.51         29.59         9.94 o                         
   0  15   5        737.70        746.13        19.60 o                         
   1  15   5          1.75         -4.12        10.15 o                         
   2  15   5         15.32         11.15        10.83 o                         
   3  15   5          0.26         13.20         9.63 o                         
   4  15   5          1.06          5.48         9.82 o                         
   5  15   5         91.49        115.26        14.22 o                         
   6  15   5         44.83         53.92        13.80 o                         
   7  15   5         76.78         68.61        14.81 o                         
  -7  16   5        211.76        184.58        15.09 o                         
  -6  16   5          0.26         15.47        10.72 o                         
  -5  16   5        392.19        341.72        18.13 o                         
  -4  16   5         10.68         21.54        10.71 o                         
  -3  16   5          4.39          4.17         8.15 o                         
  -2  16   5        153.60        145.96        12.41 o                         
  -1  16   5          0.02         -5.88         9.21 o                         
   0  16   5        909.45        840.03        20.85 o                         
   1  16   5          0.51         -9.05         9.05 o                         
   2  16   5         73.01         81.16        12.88 o                         
   3  16   5          5.31          9.27        13.17 o                         
   4  16   5          5.86        -12.34        12.34 o                         
   5  16   5        107.63         78.57        14.30 o                         
   6  16   5          1.80         -5.42        11.87 o                         
   7  16   5         19.88          8.60        13.54 o                         
  -7  17   5         68.47         77.92        12.93 o                         
  -6  17   5          4.53         20.36        10.87 o                         
  -5  17   5         13.64         20.87        10.96 o                         
  -4  17   5         43.27         40.46        13.08 o                         
  -3  17   5         73.52         93.16        13.47 o                         
  -2  17   5         55.55         42.84        10.34 o                         
  -1  17   5        211.40        187.76        13.90 o                         
   0  17   5         49.10         43.22        11.97 o                         
   1  17   5         39.78         44.24        11.14 o                         
   2  17   5          7.65         -0.68         9.78 o                         
   3  17   5        103.60        147.08        17.45 o                         
   4  17   5          1.50         30.48        18.53 o                         
   5  17   5          0.00          3.94        15.18 o                         
   6  17   5         24.52         15.34        18.40 o                         
  -6  18   5         43.89         24.08        11.84 o                         
  -5  18   5        133.80        152.75        14.94 o                         
  -4  18   5          3.92          8.21        10.75 o                         
  -3  18   5          1.77         -3.87        14.58 o                         
  -2  18   5         45.05         45.24        12.25 o                         
  -1  18   5         39.24         54.02        11.30 o                         
   0  18   5        158.28        153.71        15.42 o                         
   1  18   5        272.75        274.69        20.10 o                         
   2  18   5          0.50         16.49        15.02 o                         
   3  18   5          0.11         24.95        14.02 o                         
   4  18   5         73.29         73.89        34.23 o                         
   5  18   5         10.39         30.76        28.11 o                         
   6  18   5        323.04        311.73        24.94 o                         
  -6  19   5         37.49         45.60        12.72 o                         
  -5  19   5         19.10         -8.33        11.40 o                         
  -4  19   5         24.02         35.35        12.02 o                         
  -3  19   5        101.13         81.08        13.77 o                         
  -2  19   5          3.95         11.57        11.58 o                         
  -1  19   5         43.20         51.47        12.55 o                         
   0  19   5        279.33        283.53        29.73 o                         
   1  19   5        287.31        262.06        19.78 o                         
   2  19   5          0.70         -4.35        11.69 o                         
   3  19   5         42.25         40.88        15.04 o                         
   4  19   5          6.96         29.11        18.39 o                         
   5  19   5          1.11         20.36        19.51 o                         
  -5  20   5         38.77         18.88        12.85 o                         
  -4  20   5         92.13         86.02        14.01 o                         
  -3  20   5        303.17        313.70        19.42 o                         
  -2  20   5         27.01          8.10        12.24 o                         
  -1  20   5        173.39        152.05        15.74 o                         
   0  20   5        544.45        527.12        25.23 o                         
   1  20   5         63.86         78.65        14.20 o                         
   2  20   5        136.82        106.42        18.00 o                         
   3  20   5          9.41         33.78        19.47 o                         
   4  20   5          4.83        -16.36        16.36 o                         
   5  20   5         13.74          9.57        19.34 o                         
  -4  21   5         26.61         27.35        12.63 o                         
  -3  21   5         69.71         61.65        13.83 o                         
  -2  21   5        105.30        113.42        15.12 o                         
  -1  21   5         52.14         71.42        18.85 o                         
   0  21   5         27.76         12.31        12.42 o                         
   1  21   5          1.83        -13.72        16.76 o                         
   2  21   5          1.73         -8.92        15.90 o                         
   3  21   5          6.54         21.82        19.30 o                         
   4  21   5        126.31         85.68        22.31 o                         
  -4  22   5        233.04        256.00        20.70 o                         
  -3  22   5         20.56         63.25        14.59 o                         
  -2  22   5        178.91        141.19        16.43 o                         
  -1  22   5          0.22        -13.07        13.69 o                         
   0  22   5         31.66         14.01        13.30 o                         
   1  22   5         31.67         27.15        15.49 o                         
   2  22   5         16.22          3.64        14.71 o                         
   3  22   5         57.13         52.25        21.74 o                         
  -2  23   5        147.75        129.10        21.53 o                         
  -1  23   5         10.28         22.68        13.33 o                         
   0  23   5        107.41        112.40        18.79 o                         
   1  23   5         32.91         23.08        15.66 o                         
   2  23   5          1.89         -3.32        21.80 o                         
  -5   0   6         30.47         30.22         7.92 o                         
  -4   0   6          6.40         -0.16         7.52 o                         
  -3   0   6        195.66        189.24        12.64 o                         
  -2   0   6        121.18        106.11        11.04 o                         
  -1   0   6        469.89        475.42        18.46 o                         
   0   0   6        381.97        399.50        17.85 o                         
   1   0   6        967.06        957.08        26.29 o                         
   2   0   6       1292.47       1260.69        27.02 o                         
   3   0   6          6.49          8.78         9.49 o                         
   4   0   6       1065.12        980.12        29.94 o                         
   5   0   6        102.06        102.44        15.26 o                         
   6   0   6        309.45        304.20        26.36 o                         
   7   0   6        140.68        107.02        21.83 o                         
   8   0   6          2.42         18.09        19.33 o                         
  -6   1   6         56.41         59.08        13.22 o                         
  -5   1   6         13.84         34.81         7.00 o                         
  -4   1   6         28.12          2.26         7.04 o                         
  -3   1   6         44.19         45.03         6.44 o                         
  -2   1   6         12.37         13.28         5.92 o                         
  -1   1   6        240.35        254.38        10.15 o                         
   0   1   6         52.89         49.83         7.48 o                         
   1   1   6        175.48        204.22         9.89 o                         
   2   1   6        751.93        745.93        16.24 o                         
   3   1   6         50.04         30.88         7.47 o                         
   4   1   6        225.10        242.33        11.89 o                         
   5   1   6        315.16        292.52        15.71 o                         
   6   1   6        163.83        165.17        15.76 o                         
   7   1   6          3.47         -1.33        19.65 o                         
   8   1   6          5.91         13.40        16.51 o                         
  -7   2   6          3.93         43.22        19.51 o                         
  -6   2   6         34.65         41.37        16.48 o                         
  -5   2   6         48.26         25.76         6.97 o                         
  -4   2   6         18.54         21.93         6.46 o                         
  -3   2   6         47.72         38.83         6.37 o                         
  -2   2   6        216.97        231.17         9.55 o                         
  -1   2   6        196.99        211.33         9.55 o                         
   0   2   6        115.27        122.92         8.62 o                         
   1   2   6        357.20        375.87        12.24 o                         
   2   2   6        792.47        786.31        16.61 o                         
   3   2   6        297.50        299.58        11.41 o                         
   4   2   6        143.49        166.97        10.53 o                         
   5   2   6        144.49        137.98        12.79 o                         
   6   2   6         10.59          1.94        11.65 o                         
   7   2   6        143.19        158.09        16.96 o                         
   8   2   6          0.01        -13.31        13.31 o                         
  -8   3   6         56.25         65.41        23.33 o                         
  -7   3   6          3.00        -11.47        11.90 o                         
  -6   3   6          2.60          1.82         8.36 o                         
  -5   3   6         35.87         18.47         7.16 o                         
  -4   3   6         17.81         30.53         7.76 o                         
  -3   3   6          0.49         -0.27         6.09 o                         
  -2   3   6         83.39         81.84         7.21 o                         
  -1   3   6          9.30         20.08         6.24 o                         
   0   3   6         87.80         69.79         7.77 o                         
   1   3   6          0.08         -0.69         6.25 o                         
   2   3   6        704.04        686.49        15.81 o                         
   3   3   6        516.07        496.95        15.72 o                         
   4   3   6         92.75        111.00         9.52 o                         
   5   3   6        534.29        531.26        25.24 o                         
   6   3   6          4.74         -3.29        11.35 o                         
   7   3   6          5.29         22.97        13.14 o                         
   8   3   6         22.92         49.96        14.57 o                         
  -8   4   6        230.16        169.71        29.26 o                         
  -7   4   6        522.99        518.98        18.61 o                         
  -6   4   6          0.54         -0.17         8.63 o                         
  -5   4   6        111.34         97.41         8.97 o                         
  -4   4   6        205.99        186.70        11.50 o                         
  -3   4   6         16.19         19.28         8.09 o                         
  -2   4   6        278.13        276.15        12.93 o                         
  -1   4   6         56.84         60.13         6.88 o                         
   0   4   6         86.64         87.44         7.47 o                         
   1   4   6       1027.09       1033.52        17.59 o                         
   2   4   6         35.11         52.78         9.41 o                         
   3   4   6        137.23        142.70        10.50 o                         
   4   4   6          0.46         -3.53         8.05 o                         
   5   4   6        163.72        175.09        13.42 o                         
   6   4   6          0.05         -4.15        11.19 o                         
   7   4   6         10.59         -3.10        11.94 o                         
   8   4   6         70.54         74.85        15.50 o                         
  -8   5   6        136.09        141.04        19.81 o                         
  -7   5   6          2.16         -2.01         8.77 o                         
  -6   5   6        308.09        282.42        16.01 o                         
  -5   5   6         20.09         24.26         7.70 o                         
  -4   5   6        352.85        347.00        14.50 o                         
  -3   5   6         60.98         81.59        11.93 o                         
  -2   5   6         10.99         13.25         8.43 o                         
  -1   5   6        723.50        726.26        16.35 o                         
   0   5   6         94.01         95.55         7.47 o                         
   1   5   6       1104.94       1048.77        17.54 o                         
   2   5   6         42.71         40.60         7.46 o                         
   3   5   6         24.98         33.27         8.35 o                         
   4   5   6         49.81         52.15        11.39 o                         
   5   5   6        109.57        149.84        12.98 o                         
   6   5   6         70.03         82.16        17.14 o                         
   7   5   6         36.85         46.55        14.04 o                         
   8   5   6         53.70         66.74        15.31 o                         
  -8   6   6         11.84         -4.43        14.42 o                         
  -7   6   6         21.54         21.67        10.14 o                         
  -6   6   6        160.10        176.78        20.45 o                         
  -5   6   6         29.15         17.63         7.95 o                         
  -4   6   6          0.10          3.53         7.80 o                         
  -3   6   6          3.00         24.91         8.29 o                         
  -2   6   6         84.94         88.47        10.26 o                         
  -1   6   6        261.50        268.91        13.21 o                         
   0   6   6        666.74        653.00        19.04 o                         
   1   6   6         59.26         53.90         7.34 o                         
   2   6   6         48.27         41.20         7.97 o                         
   3   6   6         54.53         47.11         8.86 o                         
   4   6   6         38.85         35.87         8.96 o                         
   5   6   6         31.07         14.88        11.60 o                         
   6   6   6          8.88         -9.91        11.86 o                         
   7   6   6          0.49         -8.84        12.79 o                         
   8   6   6         38.20         31.89        14.51 o                         
  -8   7   6        109.73        101.68        13.20 o                         
  -7   7   6          3.75          4.76        10.44 o                         
  -6   7   6          6.60         -5.19        11.49 o                         
  -5   7   6         21.02          3.64         7.88 o                         
  -4   7   6         41.99         29.46         8.56 o                         
  -3   7   6         51.45         65.16         9.77 o                         
  -2   7   6        101.17         92.49        10.87 o                         
  -1   7   6        115.37        114.97        15.78 o                         
   0   7   6        713.69        692.03        19.32 o                         
   1   7   6         48.33         33.92        10.09 o                         
   2   7   6         11.90         16.76         7.74 o                         
   3   7   6         75.77         77.37         9.46 o                         
   4   7   6        377.84        414.28        15.85 o                         
   5   7   6         22.00         -3.77        12.90 o                         
   6   7   6          1.36         10.94        12.21 o                         
   7   7   6         13.37         20.40        13.32 o                         
   8   7   6         20.95         -8.31        13.01 o                         
  -8   8   6          2.57          6.92        12.25 o                         
  -7   8   6        276.93        256.41        17.36 o                         
  -6   8   6         57.29         65.76         9.27 o                         
  -5   8   6         42.55         51.56         9.37 o                         
  -4   8   6          2.02         -1.76         8.45 o                         
  -3   8   6        386.53        402.89        16.78 o                         
  -2   8   6        354.91        335.30        16.51 o                         
  -1   8   6         58.56         61.55         9.59 o                         
   0   8   6          5.61         -4.01        12.11 o                         
   1   8   6        384.72        336.98        14.34 o                         
   2   8   6         21.70         25.64         7.86 o                         
   3   8   6          0.08          5.88         8.02 o                         
   4   8   6         11.46         16.86        11.12 o                         
   5   8   6         39.19         20.82        11.70 o                         
   6   8   6          1.05         16.97        12.43 o                         
   7   8   6         19.14         18.16        13.43 o                         
   8   8   6        215.98        243.25        20.77 o                         
  -8   9   6         40.43         46.61        13.19 o                         
  -7   9   6        534.32        573.27        34.01 o                         
  -6   9   6         33.91         26.62        12.04 o                         
  -5   9   6        346.59        322.46        15.51 o                         
  -4   9   6        218.42        206.37        13.30 o                         
  -3   9   6          7.64         -0.21         8.78 o                         
  -2   9   6          3.35         -1.45         7.97 o                         
  -1   9   6         18.58         13.23        10.96 o                         
   0   9   6       1088.04       1138.50        24.01 o                         
   1   9   6        181.39        196.66        14.57 o                         
   2   9   6         26.65         27.37         9.17 o                         
   3   9   6          5.94         22.86         8.32 o                         
   4   9   6          9.46          8.96         8.64 o                         
   5   9   6        120.94        129.92        14.64 o                         
   6   9   6         21.33         13.76        12.53 o                         
   7   9   6         24.14         13.23        13.23 o                         
   8   9   6         35.88         61.15        15.68 o                         
  -8  10   6         88.49         85.52        14.82 o                         
  -7  10   6        219.09        257.39        51.47 o                         
  -6  10   6         52.23         48.58        10.99 o                         
  -5  10   6          3.28          7.26         8.73 o                         
  -4  10   6          7.04          4.02         9.15 o                         
  -3  10   6        160.02        141.74        13.09 o                         
  -2  10   6        122.31        134.15        11.63 o                         
  -1  10   6         75.42         94.08        10.68 o                         
   0  10   6        680.89        621.08        21.49 o                         
   1  10   6          0.02          5.45        10.30 o                         
   2  10   6         63.72         78.43        12.59 o                         
   3  10   6         55.00         48.35         9.08 o                         
   4  10   6         93.16         69.92        11.39 o                         
   5  10   6        276.35        248.82        17.66 o                         
   6  10   6         68.12         42.88        13.56 o                         
   7  10   6        213.14        214.89        18.73 o                         
  -7  11   6          5.24         10.97        10.93 o                         
  -6  11   6         30.77         33.76        10.05 o                         
  -5  11   6         18.05         21.29         9.83 o                         
  -4  11   6         78.48         85.74        12.29 o                         
  -3  11   6         16.62          2.81         9.41 o                         
  -2  11   6         44.48         51.36         9.94 o                         
  -1  11   6        130.60        133.94        12.02 o                         
   0  11   6         27.11         26.84        10.93 o                         
   1  11   6        324.66        307.48        17.47 o                         
   2  11   6        606.47        518.68        21.78 o                         
   3  11   6        346.49        292.51        20.76 o                         
   4  11   6         78.04         64.46        11.06 o                         
   5  11   6        105.85         74.29        13.84 o                         
   6  11   6          7.03        -11.15        12.31 o                         
   7  11   6        139.67        166.01        17.74 o                         
  -7  12   6         60.11         40.31        10.45 o                         
  -6  12   6         83.73         82.72        11.54 o                         
  -5  12   6        386.16        355.84        17.28 o                         
  -4  12   6          5.24          8.75         9.79 o                         
  -3  12   6          0.17         -3.83         9.32 o                         
  -2  12   6         47.47         47.24        10.04 o                         
  -1  12   6         23.28         38.92        11.26 o                         
   0  12   6        194.77        195.83        15.28 o                         
   1  12   6        155.58        182.60        15.89 o                         
   2  12   6         21.05         10.36        14.52 o                         
   3  12   6         20.20          5.06        11.37 o                         
   4  12   6          5.37        -13.48        13.48 o                         
   5  12   6          8.98         -4.78        11.34 o                         
   6  12   6          2.60          0.18        13.97 o                         
   7  12   6          0.12        -11.07        14.85 o                         
  -7  13   6        511.94        459.37        43.19 o                         
  -6  13   6        174.53        194.97        14.51 o                         
  -5  13   6        281.40        241.17        18.61 o                         
  -4  13   6         54.12         41.72        10.89 o                         
  -3  13   6         11.79          8.36        10.33 o                         
  -2  13   6        164.03        169.96        14.78 o                         
  -1  13   6         88.02         91.15        12.93 o                         
   0  13   6        825.80        759.53        24.21 o                         
   1  13   6         63.08         49.67        12.26 o                         
   2  13   6          1.09          1.78        11.40 o                         
   3  13   6        189.49        181.91        16.08 o                         
   4  13   6         42.20         31.25        15.06 o                         
   5  13   6          5.80         -8.21        18.35 o                         
   6  13   6          0.51         -2.35        15.10 o                         
   7  13   6         40.54         12.04        13.92 o                         
  -7  14   6         13.42         21.35        10.86 o                         
  -6  14   6         24.96         20.02        11.09 o                         
  -5  14   6          0.10          0.31        12.55 o                         
  -4  14   6         38.55         37.04        11.35 o                         
  -3  14   6        442.22        425.53        17.79 o                         
  -2  14   6          0.00         -9.50        10.19 o                         
  -1  14   6         26.97         31.61        11.71 o                         
   0  14   6         89.21         67.94        12.77 o                         
   1  14   6        293.57        300.52        18.52 o                         
   2  14   6        236.77        217.31        17.11 o                         
   3  14   6         39.77         36.28        14.90 o                         
   4  14   6         14.74          0.13        17.83 o                         
   5  14   6          0.84         -0.95        18.66 o                         
   6  14   6         26.86         60.40        21.62 o                         
  -6  15   6        287.20        260.64        16.96 o                         
  -5  15   6          2.34          1.11        10.60 o                         
  -4  15   6         25.32         27.46        11.19 o                         
  -3  15   6         69.39         73.17        12.70 o                         
  -2  15   6        138.13        147.81        14.85 o                         
  -1  15   6         51.94         58.93        12.53 o                         
   0  15   6         13.84         27.90        11.77 o                         
   1  15   6         27.67         44.47        12.62 o                         
   2  15   6         45.54         49.76        13.40 o                         
   3  15   6        308.58        325.00        23.62 o                         
   4  15   6         43.82         38.47        26.58 o                         
   5  15   6         59.51         41.74        28.69 o                         
   6  15   6         57.87         69.44        29.26 o                         
  -6  16   6         38.03         38.02        12.34 o                         
  -5  16   6          2.22          5.56        10.88 o                         
  -4  16   6          0.38          7.13        11.09 o                         
  -3  16   6         77.14         60.93        12.77 o                         
  -2  16   6         14.72         -1.16        11.41 o                         
  -1  16   6         17.21         17.82        11.98 o                         
   0  16   6        112.70        107.76        22.47 o                         
   1  16   6         74.05         82.44        14.22 o                         
   2  16   6          1.49         -5.84        11.82 o                         
   3  16   6         22.77         13.38        15.01 o                         
   4  16   6         11.48         13.17        18.51 o                         
   5  16   6        116.71         82.55        23.38 o                         
  -5  17   6          5.38         -1.33        11.14 o                         
  -4  17   6         15.88         16.74        12.04 o                         
  -3  17   6         20.97         34.26        12.37 o                         
  -2  17   6          0.38        -11.24        11.40 o                         
  -1  17   6        124.87        127.04        15.35 o                         
   0  17   6          7.40         12.34        12.17 o                         
   1  17   6          7.68         20.19        12.54 o                         
   2  17   6        104.57         64.50        16.26 o                         
   3  17   6          1.89          3.05        14.57 o                         
   4  17   6          0.03        -15.43        42.07 o                         
   5  17   6         51.91         75.93        22.97 o                         
  -5  18   6         29.89         20.21        12.00 o                         
  -4  18   6         48.29         40.58        12.88 o                         
  -3  18   6         19.65         20.43        14.84 o                         
  -2  18   6          8.97         18.75        12.29 o                         
  -1  18   6         91.62         71.99        13.95 o                         
   0  18   6         29.55         49.48        13.24 o                         
   1  18   6         18.06         21.88        12.64 o                         
   2  18   6          0.27         -5.90        14.24 o                         
   3  18   6          2.20         11.41        15.11 o                         
   4  18   6          0.18         -8.77        18.93 o                         
  -4  19   6         24.52         30.03        13.64 o                         
  -3  19   6          0.10        -11.17        11.17 o                         
  -2  19   6         93.92        104.47        15.23 o                         
  -1  19   6         11.27         28.99        13.01 o                         
   0  19   6          1.83          5.54        12.09 o                         
   1  19   6          3.15          2.58        12.61 o                         
   2  19   6         22.67         45.63        20.53 o                         
   3  19   6        129.10        151.55        25.86 o                         
   4  19   6        127.07        156.39        26.49 o                         
  -3  20   6         55.14         66.25        14.24 o                         
  -2  20   6          5.44         -5.80        12.54 o                         
  -1  20   6         53.85         64.53        14.73 o                         
   0  20   6        134.59        112.86        16.20 o                         
   1  20   6          7.92          0.06        14.99 o                         
   2  20   6         21.20         13.79        18.03 o                         
   3  20   6         91.64        118.19        24.34 o                         
  -1  21   6        185.01        196.55        18.52 o                         
   0  21   6         13.04         20.67        13.45 o                         
   1  21   6         32.82         17.44        16.21 o                         
  -7   1   7          3.69          7.99         9.42 o                         
  -6   1   7        174.08        165.82        23.91 o                         
  -5   1   7          7.76         11.41        10.66 o                         
  -4   1   7         84.75         75.69        13.76 o                         
  -3   1   7          1.96         -7.99        11.05 o                         
  -2   1   7         46.21         33.98         9.58 o                         
  -1   1   7        774.79        775.87        16.98 o                         
   0   1   7        116.88        131.16        10.06 o                         
   1   1   7        780.76        797.30        18.68 o                         
   2   1   7        231.18        262.43        13.09 o                         
   3   1   7         24.87         16.58         9.05 o                         
   4   1   7         67.89         72.56        10.64 o                         
   5   1   7         53.36         51.82        13.39 o                         
   6   1   7         77.24        103.04        15.57 o                         
   7   1   7         30.39         48.36        14.72 o                         
  -7   2   7         30.92         11.38         9.60 o                         
  -6   2   7         19.60         25.63        10.82 o                         
  -5   2   7         19.11          4.05        10.68 o                         
  -4   2   7        377.52        360.69        21.61 o                         
  -3   2   7          4.74          4.39         8.56 o                         
  -2   2   7        177.41        172.74        12.71 o                         
  -1   2   7         45.77         48.17        10.61 o                         
   0   2   7         48.51         70.01         8.88 o                         
   1   2   7       1547.25       1612.23        25.25 o                         
   2   2   7        157.85        165.30        12.39 o                         
   3   2   7        308.28        300.27        14.33 o                         
   4   2   7          5.96         17.24         9.08 o                         
   5   2   7        175.94        195.46        19.71 o                         
   6   2   7         22.78         16.77        12.47 o                         
   7   2   7         21.83         26.19        14.22 o                         
  -7   3   7          0.00         -9.00         9.15 o                         
  -6   3   7         86.84         68.02        12.41 o                         
  -5   3   7        124.52         62.90        12.43 o                         
  -4   3   7         34.43         30.67        10.38 o                         
  -3   3   7          4.54          6.76         8.92 o                         
  -2   3   7        462.05        466.49        17.91 o                         
  -1   3   7        529.86        543.04        19.93 o                         
   0   3   7       3222.58       3196.78        45.80 o                         
   1   3   7        823.09        834.69        18.86 o                         
   2   3   7          6.59          6.49         8.20 o                         
   3   3   7         21.40         11.26         9.89 o                         
   4   3   7          0.51          9.72         9.20 o                         
   5   3   7        225.64        231.04        23.35 o                         
   6   3   7         11.20          1.29        14.23 o                         
   7   3   7          1.07         -4.47        12.88 o                         
  -7   4   7         28.46         28.69        16.45 o                         
  -6   4   7         61.63         76.79        15.68 o                         
  -5   4   7         13.70          9.90        10.15 o                         
  -4   4   7        197.57        213.00        13.60 o                         
  -3   4   7          3.57         -2.82         8.84 o                         
  -2   4   7        497.00        471.92        18.31 o                         
  -1   4   7        117.64        123.06        16.34 o                         
   0   4   7        395.83        367.75        17.85 o                         
   1   4   7         25.06         21.84        10.82 o                         
   2   4   7         56.72         76.46         9.64 o                         
   3   4   7         16.99         13.37         8.89 o                         
   4   4   7         35.42         33.61         9.72 o                         
   5   4   7        162.85        163.72        16.17 o                         
   6   4   7         16.67         19.23        13.28 o                         
   7   4   7        101.06         71.17        16.73 o                         
  -7   5   7         16.78         12.73        11.47 o                         
  -6   5   7          1.02          0.67        11.79 o                         
  -5   5   7          4.64        -10.08        11.26 o                         
  -4   5   7        145.99        130.69        13.99 o                         
  -3   5   7          2.10          8.38         9.28 o                         
  -2   5   7         70.51         50.45        21.09 o                         
  -1   5   7         82.38         56.05        11.11 o                         
   0   5   7         19.87         -8.43        10.19 o                         
   1   5   7        188.11        197.69        15.40 o                         
   2   5   7        188.83        209.18        13.65 o                         
   3   5   7          2.71         -8.16         8.16 o                         
   4   5   7         64.16         67.26        11.80 o                         
   5   5   7          6.64         15.40        19.21 o                         
   6   5   7         12.67         25.69        13.22 o                         
   7   5   7         36.41         39.62        14.82 o                         
  -7   6   7          0.40         -6.46        11.09 o                         
  -6   6   7         38.75         35.48        11.37 o                         
  -5   6   7         16.90          2.83         8.90 o                         
  -4   6   7         17.31         14.64        13.14 o                         
  -3   6   7        327.99        344.75        21.97 o                         
  -2   6   7        412.90        425.86        18.38 o                         
  -1   6   7        330.82        332.41        17.17 o                         
   0   6   7        298.61        291.91        16.83 o                         
   1   6   7         44.36         41.79        11.56 o                         
   2   6   7          0.06          4.89        11.04 o                         
   3   6   7        166.77        161.29        13.60 o                         
   4   6   7         29.02         24.72        10.56 o                         
   5   6   7          0.24        -10.88        11.85 o                         
   6   6   7         58.93         38.14        14.53 o                         
  -7   7   7         51.64         43.58        11.15 o                         
  -6   7   7         92.49         99.95        14.02 o                         
  -5   7   7         27.72         17.71         9.66 o                         
  -4   7   7         25.07         16.15         9.86 o                         
  -3   7   7         89.85         97.40        11.81 o                         
  -2   7   7          1.78          0.18         9.82 o                         
  -1   7   7         98.25        127.20        13.64 o                         
   0   7   7        285.54        302.45        17.53 o                         
   1   7   7         20.58         23.14        11.19 o                         
   2   7   7         44.52         43.32        13.58 o                         
   3   7   7         10.01         35.25        12.50 o                         
   4   7   7         10.86         -0.25        12.75 o                         
   5   7   7         42.68         17.07        12.65 o                         
   6   7   7         81.58         91.00        15.51 o                         
  -7   8   7          0.20         -6.97         8.98 o                         
  -6   8   7          5.50         11.01         9.49 o                         
  -5   8   7          6.99          2.48         9.51 o                         
  -4   8   7         35.55         45.06        14.69 o                         
  -3   8   7        195.31        186.68        14.32 o                         
  -2   8   7         58.57         47.85        11.18 o                         
  -1   8   7        211.79        231.57        17.89 o                         
   0   8   7        317.49        295.60        17.75 o                         
   1   8   7        143.61        105.50        13.49 o                         
   2   8   7         20.06         49.92        12.41 o                         
   3   8   7         41.46         60.40        19.42 o                         
   4   8   7          3.49          4.64        14.45 o                         
   5   8   7          9.12         21.84        15.19 o                         
   6   8   7         11.74          1.17        12.93 o                         
  -6   9   7          0.49          1.98        11.59 o                         
  -5   9   7         18.97         12.53        10.00 o                         
  -4   9   7          0.09         -8.60         9.44 o                         
  -3   9   7         11.93         19.93        10.47 o                         
  -2   9   7         20.53         28.52        10.70 o                         
  -1   9   7         24.48         27.67        11.17 o                         
   0   9   7          0.09         -6.77        10.22 o                         
   1   9   7         30.08         -2.19        10.88 o                         
   2   9   7         14.96          1.65        12.84 o                         
   3   9   7        145.08        179.77        23.08 o                         
   4   9   7          1.96         11.49        14.15 o                         
   5   9   7          2.22        -16.55        18.18 o                         
   6   9   7          3.30         27.48        16.07 o                         
  -6  10   7         62.53         91.02        12.36 o                         
  -5  10   7         56.82         77.28        11.93 o                         
  -4  10   7         28.79         24.97        17.70 o                         
  -3  10   7         32.34         38.39        11.22 o                         
  -2  10   7         15.71         13.81        10.66 o                         
  -1  10   7          0.15         13.10        12.64 o                         
   0  10   7          3.95         17.83        11.33 o                         
   1  10   7        289.34        250.28        17.57 o                         
   2  10   7         53.37         42.37        12.34 o                         
   3  10   7         44.85         49.88        13.43 o                         
   4  10   7         35.35         30.66        15.65 o                         
   5  10   7          0.15        -18.12        18.12 o                         
   6  10   7         95.83         89.06        24.34 o                         
  -6  11   7          1.03          3.10        10.88 o                         
  -5  11   7         12.49         29.15        11.04 o                         
  -4  11   7          4.71         -4.18        10.16 o                         
  -3  11   7        134.52        124.84        14.00 o                         
  -2  11   7          0.20         -0.78        14.74 o                         
  -1  11   7         11.55         14.19        11.11 o                         
   0  11   7          0.67         -1.72        11.28 o                         
   1  11   7          1.43         -5.61        11.23 o                         
   2  11   7         75.85         60.37        13.33 o                         
   3  11   7         13.70         19.25        13.66 o                         
   4  11   7          2.55         -0.15        18.39 o                         
   5  11   7        131.70        174.02        27.01 o                         
  -5  12   7         89.35         60.82        12.19 o                         
  -4  12   7         16.37         43.61        11.92 o                         
  -3  12   7         27.87         30.48        19.01 o                         
  -2  12   7        122.44        142.86        14.71 o                         
  -1  12   7          8.73          6.91        11.21 o                         
   0  12   7        141.14        102.69        22.58 o                         
   1  12   7         23.71         29.24        12.76 o                         
   2  12   7         52.45         53.06        14.93 o                         
   3  12   7         40.20         30.46        15.53 o                         
   4  12   7          8.06         14.02        20.28 o                         
   5  12   7          0.59        -19.20        19.20 o                         
  -5  13   7         12.54         20.59        11.48 o                         
  -4  13   7          3.97        -10.67        12.48 o                         
  -3  13   7         34.82         30.67        11.95 o                         
  -2  13   7          0.67          0.08        11.29 o                         
  -1  13   7         23.59         20.12        12.09 o                         
   0  13   7          0.37         -6.69        13.36 o                         
   1  13   7        387.61        367.10        20.77 o                         
   2  13   7         67.51         52.89        15.16 o                         
   3  13   7          1.60         -3.26        14.73 o                         
   4  13   7          2.97        -18.95        18.95 o                         
   5  13   7        181.45        203.52        29.23 o                         
  -5  14   7         15.42         22.66        14.19 o                         
  -4  14   7          1.03          9.87        11.20 o                         
  -3  14   7          1.24         -3.26        11.11 o                         
  -2  14   7          2.75        -11.11        11.11 o                         
  -1  14   7         77.35         72.88        14.11 o                         
   0  14   7        138.82         84.80        14.66 o                         
   1  14   7          2.47          5.49        12.41 o                         
   2  14   7          2.69        -11.82        11.82 o                         
   3  14   7         12.51         11.50        15.64 o                         
   4  14   7          5.05          0.72        19.30 o                         
  -4  15   7         11.73          1.71        11.43 o                         
  -3  15   7         21.54         31.34        12.41 o                         
  -2  15   7         11.85          5.54        12.32 o                         
  -1  15   7         47.09         56.98        13.72 o                         
   0  15   7        148.71        158.85        16.84 o                         
   1  15   7         60.43         65.83        16.51 o                         
   2  15   7          2.84          2.11        14.76 o                         
   3  15   7          1.84        -16.91        22.74 o                         
   4  15   7          2.03         22.79        39.78 o                         
  -3  16   7          0.26         -4.14        11.77 o                         
  -2  16   7          0.94          0.07        12.32 o                         
  -1  16   7          0.90         13.05        12.60 o                         
   0  16   7        154.22        137.16        25.45 o                         
   1  16   7          0.02        -12.64        12.64 o                         
   2  16   7        127.84        108.17        19.27 o                         
   3  16   7         33.61         71.04        18.25 o                         
  -2  17   7         57.39         49.07        14.16 o                         
  -1  17   7         46.68         29.66        13.76 o                         
   0  17   7         50.64         66.19        14.95 o                         
   1  17   7          1.43         16.03        13.53 o                         
   2  17   7          2.83          5.66        18.14 o                         
   0  18   7         40.11         48.51        14.88 o                         
  -5   0   8        479.85        495.33        35.57 o                         
  -4   0   8        119.67        143.82        25.63 o                         
  -3   0   8          4.46         10.33        19.12 o                         
  -2   0   8        148.60        167.92        28.69 o                         
  -1   0   8         69.48         71.14        25.24 o                         
   0   0   8        262.67        227.59        33.28 o                         
   1   0   8         75.38         90.27        27.54 o                         
   2   0   8          2.53        -15.69        15.69 o                         
   3   0   8        132.55        121.68        30.03 o                         
   4   0   8         78.22         74.57        20.36 o                         
   5   0   8         10.13         29.86        18.53 o                         
  -5   1   8          0.00         -7.27        12.71 o                         
  -4   1   8          7.80         17.74        14.73 o                         
  -3   1   8        132.15        155.15        19.07 o                         
  -2   1   8          7.38         -2.26        14.06 o                         
  -1   1   8         50.14         50.37        16.63 o                         
   0   1   8        355.35        349.27        27.01 o                         
   1   1   8         50.05         51.60        19.03 o                         
   2   1   8         16.77         17.94        12.02 o                         
   3   1   8          1.34         27.16        10.97 o                         
   4   1   8          0.62         -7.79        12.03 o                         
   5   1   8         46.65         61.96        19.54 o                         
  -5   2   8          0.16          6.24        12.84 o                         
  -4   2   8          8.13          3.26        13.39 o                         
  -3   2   8          0.04          2.31        13.79 o                         
  -2   2   8          5.07          3.23        14.69 o                         
  -1   2   8         45.77         37.34        20.85 o                         
   0   2   8          0.04         -3.66        12.88 o                         
   1   2   8          8.74        -11.15        11.15 o                         
   2   2   8         23.93         24.88        12.11 o                         
   3   2   8          8.50         16.16        12.59 o                         
   4   2   8         36.82          9.13        14.77 o                         
   5   2   8          0.10          8.95        13.09 o                         
  -5   3   8         10.96          5.32        12.84 o                         
  -4   3   8          3.39        -24.71        29.07 o                         
  -3   3   8          5.96         -2.56        13.66 o                         
  -2   3   8         65.72         79.96        17.17 o                         
  -1   3   8         18.69         32.37        12.95 o                         
   0   3   8        666.05        627.63        22.92 o                         
   1   3   8        143.08        153.46        19.47 o                         
   2   3   8          0.52         23.85        12.48 o                         
   3   3   8        114.52        103.89        15.23 o                         
   4   3   8          2.75         13.94        18.37 o                         
   5   3   8        163.19        200.36        21.38 o                         
  -5   4   8         51.95         60.23        15.01 o                         
  -4   4   8        426.89        453.34        26.23 o                         
  -3   4   8        369.66        373.24        25.42 o                         
  -2   4   8        215.82        174.84        20.26 o                         
  -1   4   8        248.52        280.01        17.22 o                         
   0   4   8         11.35          3.19        11.18 o                         
   1   4   8        173.86        216.62        16.84 o                         
   2   4   8        113.68        142.40        27.94 o                         
   3   4   8         47.63         50.80        13.70 o                         
   4   4   8          0.92        -17.80        17.80 o                         
   5   4   8          9.45         10.52        20.01 o                         
  -5   5   8         12.72         25.05        14.33 o                         
  -4   5   8          7.27          6.07        13.93 o                         
  -3   5   8        239.17        252.03        22.17 o                         
  -2   5   8         24.65         63.31        12.55 o                         
  -1   5   8         13.54         15.34        11.55 o                         
   0   5   8        322.48        327.62        19.02 o                         
   1   5   8         35.87         43.68        14.10 o                         
   2   5   8          0.05         12.65        13.42 o                         
   3   5   8          6.90         -0.58        12.39 o                         
   4   5   8        183.31        172.44        43.99 o                         
  -5   6   8         59.65         80.04        15.82 o                         
  -4   6   8          8.76        -13.46        17.59 o                         
  -3   6   8        173.34        179.31        17.04 o                         
  -2   6   8         68.27         59.26        12.58 o                         
  -1   6   8        628.61        655.54        23.86 o                         
   0   6   8         27.86         52.29        12.85 o                         
   1   6   8          0.96         -5.93        11.96 o                         
   2   6   8          4.53          2.77        12.36 o                         
   3   6   8         89.08        111.15        15.91 o                         
   4   6   8         93.00        120.93        23.91 o                         
  -4   7   8          7.98        -11.51        11.51 o                         
  -3   7   8        175.66        180.96        15.49 o                         
  -2   7   8         12.98          0.16        11.15 o                         
  -1   7   8          3.95         12.20        14.58 o                         
   0   7   8         50.07         57.63        13.42 o                         
   1   7   8        363.77        370.03        20.54 o                         
   2   7   8         14.12         -7.29        12.71 o                         
   3   7   8         10.31         10.25        13.30 o                         
   4   7   8         24.23         52.25        21.59 o                         
  -4   8   8        435.71        451.89        46.65 o                         
  -3   8   8          1.11          5.05        10.96 o                         
  -2   8   8        193.03        204.18        16.59 o                         
  -1   8   8         59.10         68.83        16.23 o                         
   0   8   8         17.65         40.26        12.87 o                         
   1   8   8        341.48        367.73        27.71 o                         
   2   8   8         71.82         69.60        14.54 o                         
   3   8   8         10.35         19.82        18.59 o                         
   4   8   8          9.98        -16.36        22.95 o                         
  -4   9   8         68.12         40.25        12.52 o                         
  -3   9   8         27.20         45.68        12.51 o                         
  -2   9   8          8.78         -6.27        11.22 o                         
  -1   9   8        171.63        180.51        16.73 o                         
   0   9   8        235.84        238.83        18.18 o                         
   1   9   8        234.63        261.10        19.29 o                         
   2   9   8         12.40         10.40        13.46 o                         
   3   9   8         12.60          2.72        15.12 o                         
  -3  10   8          7.11         -4.49        11.70 o                         
  -2  10   8         77.80         91.07        14.22 o                         
  -1  10   8         41.43         30.48        12.82 o                         
   0  10   8         61.52         53.56        14.37 o                         
   1  10   8        133.80        140.84        16.32 o                         
   2  10   8         45.27         46.58        14.24 o                         
   3  10   8         88.28        114.62        19.85 o                         
  -3  11   8         24.22          8.27        12.10 o                         
  -2  11   8         92.76        121.77        20.98 o                         
  -1  11   8         54.73         85.75        14.54 o                         
   0  11   8          1.72        -18.22        18.72 o                         
   1  11   8         49.35         41.85        18.05 o                         
   2  11   8         13.46         39.86        14.32 o                         
  -2  12   8        110.21        140.32        23.89 o                         
  -1  12   8        143.25        129.45        16.06 o                         
   0  12   8          3.64         -5.35        17.23 o                         
   1  12   8        102.38        144.08        16.84 o                         
   2  12   8         72.92         83.84        15.93 o                         
  -1  13   8         66.83         81.39        15.37 o                         
   0  13   8          0.02         -3.05        12.81 o                         
                                                                                
